# Supplementary material for: Out of the net: An agent-based model to study human movements influence on local-scale malaria transmission
Source: PLoS One. 2018 Mar 6;13(3):e0193493. doi: 10.1371/journal.pone.0193493 (PMC5839546; doi:10.1371/journal.pone.0193493)
Supplement: S1 File — (ZIP) [file pone.0193493.s001.zip]

Archive with 129 entries (124 files):
- S1/
- S1/PadreCocha/
- S1/PadreCocha/ageStructureLoreto2014.xls
- S1/PadreCocha/dailyActivities.xls
- S1/PadreCocha/MalariaIncidence.txt
- S1/PadreCocha/mereological_data_iquitos.xls
- S1/PadreCocha/NanayRiverLevels.txt
- S1/PadreCocha/Shps/
- S1/PadreCocha/Shps/elevation.dbf
- S1/PadreCocha/Shps/elevation.prj
- S1/PadreCocha/Shps/elevation.sbn
- S1/PadreCocha/Shps/elevation.sbx
- S1/PadreCocha/Shps/elevation.shp
- S1/PadreCocha/Shps/elevation.shp.xml
- S1/PadreCocha/Shps/elevation.shx
- S1/PadreCocha/Shps/farms.dbf
- S1/PadreCocha/Shps/farms.prj
- S1/PadreCocha/Shps/farms.sbn
- S1/PadreCocha/Shps/farms.sbx
- S1/PadreCocha/Shps/farms.shp
- S1/PadreCocha/Shps/farms.shx
- S1/PadreCocha/Shps/movementHighRisk.dbf
- S1/PadreCocha/Shps/movementHighRisk.prj
- S1/PadreCocha/Shps/movementHighRisk.sbn
- S1/PadreCocha/Shps/movementHighRisk.sbx
- S1/PadreCocha/Shps/movementHighRisk.shp
- S1/PadreCocha/Shps/movementHighRisk.shx
- S1/PadreCocha/Shps/RIO_A_mio.dbf
- S1/PadreCocha/Shps/RIO_A_mio.prj
- S1/PadreCocha/Shps/RIO_A_mio.sbn
- S1/PadreCocha/Shps/RIO_A_mio.sbx
- S1/PadreCocha/Shps/RIO_A_mio.shp
- S1/PadreCocha/Shps/RIO_A_mio.shp.xml
- S1/PadreCocha/Shps/RIO_A_mio.shx
- S1/PadreCocha/Shps/riverExcludedLowWaterMPadreCocha.dbf
- S1/PadreCocha/Shps/riverExcludedLowWaterMPadreCocha.prj
- S1/PadreCocha/Shps/riverExcludedLowWaterMPadreCocha.sbn
- S1/PadreCocha/Shps/riverExcludedLowWaterMPadreCocha.sbx
- S1/PadreCocha/Shps/riverExcludedLowWaterMPadreCocha.shp
- S1/PadreCocha/Shps/riverExcludedLowWaterMPadreCocha.shp.xml
- S1/PadreCocha/Shps/riverExcludedLowWaterMPadreCocha.shx
- S1/PadreCocha/Shps/socialPlaces.dbf
- S1/PadreCocha/Shps/socialPlaces.prj
- S1/PadreCocha/Shps/socialPlaces.sbn
- S1/PadreCocha/Shps/socialPlaces.sbx
- S1/PadreCocha/Shps/socialPlaces.shp
- S1/PadreCocha/Shps/socialPlaces.shx
- S1/PadreCocha/Shps/StudyAreaPadreCocha.dbf
- S1/PadreCocha/Shps/StudyAreaPadreCocha.prj
- S1/PadreCocha/Shps/StudyAreaPadreCocha.sbn
- S1/PadreCocha/Shps/StudyAreaPadreCocha.sbx
- S1/PadreCocha/Shps/StudyAreaPadreCocha.shp
- S1/PadreCocha/Shps/StudyAreaPadreCocha.shx
- S1/PadreCocha/Shps/VIVIENDAS_2.dbf
- S1/PadreCocha/Shps/VIVIENDAS_2.prj
- S1/PadreCocha/Shps/VIVIENDAS_2.sbn
- S1/PadreCocha/Shps/VIVIENDAS_2.sbx
- S1/PadreCocha/Shps/VIVIENDAS_2.shp
- S1/PadreCocha/Shps/VIVIENDAS_2.shp.xml
- S1/PadreCocha/Shps/VIVIENDAS_2.shx
- S1/TacshaCuraray/
- S1/TacshaCuraray/ageStructureLoreto2014.xls
- S1/TacshaCuraray/dailyActivities.xls
- S1/TacshaCuraray/malariaIncidence.xls
- S1/TacshaCuraray/meteoSantaClotilde.xls
- S1/TacshaCuraray/nivelNapoMazanBellavista2011-2013.xls
- S1/TacshaCuraray/Shps/
- S1/TacshaCuraray/Shps/elevation90mComm0.dbf
- S1/TacshaCuraray/Shps/elevation90mComm0.prj
- S1/TacshaCuraray/Shps/elevation90mComm0.sbn
- S1/TacshaCuraray/Shps/elevation90mComm0.sbx
- S1/TacshaCuraray/Shps/elevation90mComm0.shp
- S1/TacshaCuraray/Shps/elevation90mComm0.shp.TOTORO.6764.5496.sr.lock
- S1/TacshaCuraray/Shps/elevation90mComm0.shp.xml
- S1/TacshaCuraray/Shps/elevation90mComm0.shx
- S1/TacshaCuraray/Shps/farms.dbf
- S1/TacshaCuraray/Shps/farms.prj
- S1/TacshaCuraray/Shps/farms.sbn
- S1/TacshaCuraray/Shps/farms.sbx
- S1/TacshaCuraray/Shps/farms.shp
- S1/TacshaCuraray/Shps/farms.shp.ed.lock
- S1/TacshaCuraray/Shps/farms.shx
- S1/TacshaCuraray/Shps/highWaterMComm0.dbf
- S1/TacshaCuraray/Shps/highWaterMComm0.prj
- S1/TacshaCuraray/Shps/highWaterMComm0.sbn
- S1/TacshaCuraray/Shps/highWaterMComm0.sbx
- S1/TacshaCuraray/Shps/highWaterMComm0.shp
- S1/TacshaCuraray/Shps/highWaterMComm0.shp.ed.lock
- S1/TacshaCuraray/Shps/highWaterMComm0.shp.TOTORO.12240.8708.sr.lock
- S1/TacshaCuraray/Shps/highWaterMComm0.shp.TOTORO.9064.7812.sr.lock
- S1/TacshaCuraray/Shps/highWaterMComm0.shp.TTS-160354WL.21892.23812.sr.lock
- S1/TacshaCuraray/Shps/highWaterMComm0.shp.xml
- S1/TacshaCuraray/Shps/highWaterMComm0.shx
- S1/TacshaCuraray/Shps/householdsComm0.dbf
- S1/TacshaCuraray/Shps/householdsComm0.prj
- S1/TacshaCuraray/Shps/householdsComm0.sbn
- S1/TacshaCuraray/Shps/householdsComm0.sbx
- S1/TacshaCuraray/Shps/householdsComm0.shp
- S1/TacshaCuraray/Shps/householdsComm0.shp.xml
- S1/TacshaCuraray/Shps/householdsComm0.shx
- S1/TacshaCuraray/Shps/k.sbx
- S1/TacshaCuraray/Shps/lowWaterMComm0.dbf
- S1/TacshaCuraray/Shps/lowWaterMComm0.prj
- S1/TacshaCuraray/Shps/lowWaterMComm0.sbn
- S1/TacshaCuraray/Shps/lowWaterMComm0.sbx
- S1/TacshaCuraray/Shps/lowWaterMComm0.shp
- S1/TacshaCuraray/Shps/lowWaterMComm0.shp.xml
- S1/TacshaCuraray/Shps/lowWaterMComm0.shx
- S1/TacshaCuraray/Shps/riverExcludedLowWaterMComm0.dbf
- S1/TacshaCuraray/Shps/riverExcludedLowWaterMComm0.prj
- S1/TacshaCuraray/Shps/riverExcludedLowWaterMComm0.sbn
- S1/TacshaCuraray/Shps/riverExcludedLowWaterMComm0.sbx
- S1/TacshaCuraray/Shps/riverExcludedLowWaterMComm0.shp
- S1/TacshaCuraray/Shps/riverExcludedLowWaterMComm0.shp.TOTORO.120.8944.sr.lock
- S1/TacshaCuraray/Shps/riverExcludedLowWaterMComm0.shp.xml
- S1/TacshaCuraray/Shps/riverExcludedLowWaterMComm0.shx
- S1/TacshaCuraray/Shps/socialPlaces.dbf
- S1/TacshaCuraray/Shps/socialPlaces.prj
- S1/TacshaCuraray/Shps/socialPlaces.sbn
- S1/TacshaCuraray/Shps/socialPlaces.sbx
- S1/TacshaCuraray/Shps/socialPlaces.shp
- S1/TacshaCuraray/Shps/socialPlaces.shp.xml
- S1/TacshaCuraray/Shps/socialPlaces.shx
- S1/TacshaCuraray/Shps/StudyAreaComm0.dbf
- S1/TacshaCuraray/Shps/StudyAreaComm0.prj
- S1/TacshaCuraray/Shps/StudyAreaComm0.sbn
- S1/TacshaCuraray/Shps/StudyAreaComm0.sbx
- S1/TacshaCuraray/Shps/StudyAreaComm0.shp
- S1/TacshaCuraray/Shps/StudyAreaComm0.shx
