# Supplementary material for: Out of the net: An agent-based model to study human movements influence on local-scale malaria transmission
Source: PLoS One. 2018 Mar 6;13(3):e0193493. doi: 10.1371/journal.pone.0193493 (PMC5839546; doi:10.1371/journal.pone.0193493)
Supplement: S1 File — (ZIP) [file pone.0193493.s001.zip › S1/PadreCocha/ageStructureLoreto2014.xls]

## Sheet: Sheet1
DEPARTAMENTO	TOTAL	%	00-05años	06-12años	13-17años	18-24años	25-39años	40-55años	56+años
LORETO	1.028e+06	3.3	174000	173000	126000	135001	205000	136000	77000.7
