# Supplementary material for: Out of the net: An agent-based model to study human movements influence on local-scale malaria transmission
Source: PLoS One. 2018 Mar 6;13(3):e0193493. doi: 10.1371/journal.pone.0193493 (PMC5839546; doi:10.1371/journal.pone.0193493)
Supplement: S1 File — (ZIP) [file pone.0193493.s001.zip › S1/PadreCocha/MalariaIncidence.txt]

-1.8 5.18553
17.8172 5.18553
40.1052 9.83054
79.3079 14.2931
107.658 11.0417
138.46 14.5531
167.107 5.83832
198.403 0.220183
226.535 0.994395
257.528 0.983393
319.256 5.70588
350.237 5.91054
380.65 16.6106
440.226 9.03499
470.977 13.4809
504.892 11.5345
533.472 4.04183
564.34 6.33119
590.006 0.630102
612.571 0.171178
685.793 0.746403
716.692 2.46067
745 0
775 18.32
806.549 8.02926
865.569 10.7334
925.138 3.30157
953.387 1.91919
987.193 1.98561
1018.13 2.98102
1049.14 2.68247
1077.24 4.10366
1108.33 2.2955
1136.5 2.27896
1164.7 1.83111
1195.53 4.91122
1229.33 4.97763
1260.45 2.66627
1288.61 2.86539
1308.37 2.18527
1381.64 1.82598
1412.63 1.88686
1443.56 3.02604
