# Supplementary material for: Out of the net: An agent-based model to study human movements influence on local-scale malaria transmission
Source: PLoS One. 2018 Mar 6;13(3):e0193493. doi: 10.1371/journal.pone.0193493 (PMC5839546; doi:10.1371/journal.pone.0193493)
Supplement: S1 File — (ZIP) [file pone.0193493.s001.zip › S1/PadreCocha/mereological_data_iquitos.xls]

## Sheet: 341036
STATION	STATION_NAME	ELEVATION	LATITUDE	LONGITUDE	DATE	PRCP	Measurement Flag	Quality Flag	Source Flag	Time of Observation	TMAX	Measurement Flag	Quality Flag	Source Flag	Time of Observation	TMIN	Measurement Flag	Quality Flag	Source Flag	Time of Observation
GHCND:PE000084377	IQUITOS PE	126	-3.783	-73.3	19800101	0			I	9999	-9999				9999	220			I	9999
GHCND:PE000084377	IQUITOS PE	126	-3.783	-73.3	19800102	1900			I	9999	330			I	9999	220			I	9999
GHCND:PE000084377	IQUITOS PE	126	-3.783	-73.3	19800103	160			I	9999	-9999				9999	220			I	9999
GHCND:PE000084377	IQUITOS PE	126	-3.783	-73.3	19800104	0			I	9999	320			I	9999	-9999				9999
GHCND:PE000084377	IQUITOS PE	126	-3.783	-73.3	19800105	41			I	9999	-9999				9999	220			I	9999
GHCND:PE000084377	IQUITOS PE	126	-3.783	-73.3	19800106	249			I	9999	320			I	9999	210			I	9999
GHCND:PE000084377	IQUITOS PE	126	-3.783	-73.3	19800107	541			I	9999	-9999				9999	220			I	9999
GHCND:PE000084377	IQUITOS PE	126	-3.783	-73.3	19800108	61			I	9999	330			I	9999	220			I	9999
GHCND:PE000084377	IQUITOS PE	126	-3.783	-73.3	19800109	211			I	9999	-9999				9999	230			I	9999
GHCND:PE000084377	IQUITOS PE	126	-3.783	-73.3	19800110	460			I	9999	-9999				9999	230			I	9999
GHCND:PE000084377	IQUITOS PE	126	-3.783	-73.3	19800111	0			I	9999	-9999				9999	220			I	9999
GHCND:PE000084377	IQUITOS PE	126	-3.783	-73.3	19800112	0			I	9999	340			I	9999	230			I	9999
GHCND:PE000084377	IQUITOS PE	126	-3.783	-73.3	19800113	0			I	9999	350			I	9999	-9999				9999
GHCND:PE000084377	IQUITOS PE	126	-3.783	-73.3	19800114	-9999				9999	340			I	9999	-9999				9999
GHCND:PE000084377	IQUITOS PE	126	-3.783	-73.3	19800115	0			I	9999	320			I	9999	230			I	9999
GHCND:PE000084377	IQUITOS PE	126	-3.783	-73.3	19800116	0			I	9999	320			I	9999	220			I	9999
GHCND:PE000084377	IQUITOS PE	126	-3.783	-73.3	19800117	480			I	9999	320			I	9999	220			I	9999
GHCND:PE000084377	IQUITOS PE	126	-3.783	-73.3	19800118	480			I	9999	-9999				9999	230			I	9999
GHCND:PE000084377	IQUITOS PE	126	-3.783	-73.3	19800119	0			I	9999	320			I	9999	230			I	9999
GHCND:PE000084377	IQUITOS PE	126	-3.783	-73.3	19800120	41			I	9999	310			I	9999	220			I	9999
GHCND:PE000084377	IQUITOS PE	126	-3.783	-73.3	19800121	249			I	9999	280			I	9999	220			I	9999
GHCND:PE000084377	IQUITOS PE	126	-3.783	-73.3	19800122	0			I	9999	-9999				9999	230			I	9999
GHCND:PE000084377	IQUITOS PE	126	-3.783	-73.3	19800123	439			I	9999	340			I	9999	220			I	9999
GHCND:PE000084377	IQUITOS PE	126	-3.783	-73.3	19800124	0			I	9999	310			I	9999	-9999				9999
GHCND:PE000084377	IQUITOS PE	126	-3.783	-73.3	19800125	0			I	9999	310			I	9999	230			I	9999
GHCND:PE000084377	IQUITOS PE	126	-3.783	-73.3	19800126	500			I	9999	300			I	9999	220			I	9999
GHCND:PE000084377	IQUITOS PE	126	-3.783	-73.3	19800127	450			I	9999	-9999				9999	230			I	9999
GHCND:PE000084377	IQUITOS PE	126	-3.783	-73.3	19800128	0			I	9999	330			I	9999	230			I	9999
GHCND:PE000084377	IQUITOS PE	126	-3.783	-73.3	19800129	0			I	9999	-9999				9999	220			I	9999
GHCND:PE000084377	IQUITOS PE	126	-3.783	-73.3	19800130	-9999				9999	300			I	9999	-9999				9999
GHCND:PE000084377	IQUITOS PE	126	-3.783	-73.3	19800131	119			I	9999	-9999				9999	210			I	9999
GHCND:PE000084377	IQUITOS PE	126	-3.783	-73.3	19800201	0			I	9999	340			I	9999	230			I	9999
GHCND:PE000084377	IQUITOS PE	126	-3.783	-73.3	19800202	0			I	9999	360			I	9999	230			I	9999
GHCND:PE000084377	IQUITOS PE	126	-3.783	-73.3	19800203	1501			I	9999	-9999				9999	230			I	9999
GHCND:PE000084377	IQUITOS PE	126	-3.783	-73.3	19800204	170			I	9999	-9999				9999	230			I	9999
GHCND:PE000084377	IQUITOS PE	126	-3.783	-73.3	19800205	330			I	9999	340			I	9999	-9999				9999
GHCND:PE000084377	IQUITOS PE	126	-3.783	-73.3	19800206	0			I	9999	340			I	9999	240			I	9999
GHCND:PE000084377	IQUITOS PE	126	-3.783	-73.3	19800207	0			I	9999	360			I	9999	240			I	9999
GHCND:PE000084377	IQUITOS PE	126	-3.783	-73.3	19800208	0			I	9999	-9999				9999	230			I	9999
GHCND:PE000084377	IQUITOS PE	126	-3.783	-73.3	19800209	0			I	9999	330			I	9999	230			I	9999
GHCND:PE000084377	IQUITOS PE	126	-3.783	-73.3	19800210	0			I	9999	-9999				9999	230			I	9999
GHCND:PE000084377	IQUITOS PE	126	-3.783	-73.3	19800211	0			I	9999	-9999				9999	240			I	9999
GHCND:PE000084377	IQUITOS PE	126	-3.783	-73.3	19800212	0			I	9999	360			I	9999	240			I	9999
GHCND:PE000084377	IQUITOS PE	126	-3.783	-73.3	19800213	0			I	9999	360			I	9999	230			I	9999
GHCND:PE000084377	IQUITOS PE	126	-3.783	-73.3	19800214	150			I	9999	340			I	9999	230			I	9999
GHCND:PE000084377	IQUITOS PE	126	-3.783	-73.3	19800215	0			I	9999	-9999				9999	220			I	9999
GHCND:PE000084377	IQUITOS PE	126	-3.783	-73.3	19800216	0			I	9999	350			I	9999	240			I	9999
GHCND:PE000084377	IQUITOS PE	126	-3.783	-73.3	19800217	0			I	9999	360			I	9999	230			I	9999
GHCND:PE000084377	IQUITOS PE	126	-3.783	-73.3	19800218	4001			I	9999	300			I	9999	220			I	9999
GHCND:PE000084377	IQUITOS PE	126	-3.783	-73.3	19800219	20			I	9999	-9999				9999	220			I	9999
GHCND:PE000084377	IQUITOS PE	126	-3.783	-73.3	19800220	0			I	9999	-9999				9999	230			I	9999
GHCND:PE000084377	IQUITOS PE	126	-3.783	-73.3	19800221	0			I	9999	-9999				9999	-9999				9999
GHCND:PE000084377	IQUITOS PE	126	-3.783	-73.3	19800222	0			I	9999	-9999				9999	240			I	9999
GHCND:PE000084377	IQUITOS PE	126	-3.783	-73.3	19800223	0			I	9999	370			I	9999	240			I	9999
GHCND:PE000084377	IQUITOS PE	126	-3.783	-73.3	19800224	0			I	9999	-9999				9999	230			I	9999
GHCND:PE000084377	IQUITOS PE	126	-3.783	-73.3	19800225	0			I	9999	350			I	9999	230			I	9999
GHCND:PE000084377	IQUITOS PE	126	-3.783	-73.3	19800226	0			I	9999	-9999				9999	230			I	9999
GHCND:PE000084377	IQUITOS PE	126	-3.783	-73.3	19800227	0			I	9999	-9999				9999	220			I	9999
GHCND:PE000084377	IQUITOS PE	126	-3.783	-73.3	19800228	0			I	9999	-9999				9999	220			I	9999
GHCND:PE000084377	IQUITOS PE	126	-3.783	-73.3	19800229	0			I	9999	360			I	9999	220			I	9999
GHCND:PE000084377	IQUITOS PE	126	-3.783	-73.3	19800301	0			I	9999	-9999				9999	240			I	9999
GHCND:PE000084377	IQUITOS PE	126	-3.783	-73.3	19800302	0			I	9999	360			I	9999	240			I	9999
GHCND:PE000084377	IQUITOS PE	126	-3.783	-73.3	19800303	-9999				9999	350			I	9999	-9999				9999
GHCND:PE000084377	IQUITOS PE	126	-3.783	-73.3	19800304	0			I	9999	-9999				9999	230			I	9999
GHCND:PE000084377	IQUITOS PE	126	-3.783	-73.3	19800305	0			I	9999	330			I	9999	220			I	9999
GHCND:PE000084377	IQUITOS PE	126	-3.783	-73.3	19800306	20			I	9999	-9999				9999	220			I	9999
GHCND:PE000084377	IQUITOS PE	126	-3.783	-73.3	19800307	0			I	9999	340			I	9999	240			I	9999
GHCND:PE000084377	IQUITOS PE	126	-3.783	-73.3	19800308	0			I	9999	330			I	9999	230			I	9999
GHCND:PE000084377	IQUITOS PE	126	-3.783	-73.3	19800309	0			I	9999	320			I	9999	230			I	9999
GHCND:PE000084377	IQUITOS PE	126	-3.783	-73.3	19800310	0			I	9999	-9999				9999	220			I	9999
GHCND:PE000084377	IQUITOS PE	126	-3.783	-73.3	19800311	0			I	9999	330			I	9999	220			I	9999
GHCND:PE000084377	IQUITOS PE	126	-3.783	-73.3	19800312	490			I	9999	320			I	9999	220			I	9999
GHCND:PE000084377	IQUITOS PE	126	-3.783	-73.3	19800313	0			I	9999	-9999				9999	240			I	9999
GHCND:PE000084377	IQUITOS PE	126	-3.783	-73.3	19800314	160			I	9999	310			I	9999	220			I	9999
GHCND:PE000084377	IQUITOS PE	126	-3.783	-73.3	19800315	180			I	9999	-9999				9999	230			I	9999
GHCND:PE000084377	IQUITOS PE	126	-3.783	-73.3	19800316	279			I	9999	300			I	9999	230			I	9999
GHCND:PE000084377	IQUITOS PE	126	-3.783	-73.3	19800317	340			I	9999	-9999				9999	220			I	9999
GHCND:PE000084377	IQUITOS PE	126	-3.783	-73.3	19800318	0			I	9999	-9999				9999	230			I	9999
GHCND:PE000084377	IQUITOS PE	126	-3.783	-73.3	19800319	0			I	9999	320			I	9999	230			I	9999
GHCND:PE000084377	IQUITOS PE	126	-3.783	-73.3	19800320	0			I	9999	-9999				9999	230			I	9999
GHCND:PE000084377	IQUITOS PE	126	-3.783	-73.3	19800321	0			I	9999	-9999				9999	230			I	9999
GHCND:PE000084377	IQUITOS PE	126	-3.783	-73.3	19800322	0			I	9999	310			I	9999	220			I	9999
GHCND:PE000084377	IQUITOS PE	126	-3.783	-73.3	19800323	0			I	9999	-9999				9999	230			I	9999
GHCND:PE000084377	IQUITOS PE	126	-3.783	-73.3	19800324	201			I	9999	330			I	9999	220			I	9999
GHCND:PE000084377	IQUITOS PE	126	-3.783	-73.3	19800325	480			I	9999	-9999				9999	220			I	9999
GHCND:PE000084377	IQUITOS PE	126	-3.783	-73.3	19800326	-9999				9999	-9999				9999	220			I	9999
GHCND:PE000084377	IQUITOS PE	126	-3.783	-73.3	19800327	0			I	9999	310			I	9999	230			I	9999
GHCND:PE000084377	IQUITOS PE	126	-3.783	-73.3	19800328	381			I	9999	-9999				9999	230			I	9999
GHCND:PE000084377	IQUITOS PE	126	-3.783	-73.3	19800329	201			I	9999	-9999				9999	220			I	9999
GHCND:PE000084377	IQUITOS PE	126	-3.783	-73.3	19800330	0			I	9999	-9999				9999	-9999				9999
GHCND:PE000084377	IQUITOS PE	126	-3.783	-73.3	19800331	-9999				9999	280			I	9999	-9999				9999
GHCND:PE000084377	IQUITOS PE	126	-3.783	-73.3	19800401	-9999				9999	-9999				9999	210			I	9999
GHCND:PE000084377	IQUITOS PE	126	-3.783	-73.3	19800402	51			I	9999	340			I	9999	230			I	9999
GHCND:PE000084377	IQUITOS PE	126	-3.783	-73.3	19800403	0			I	9999	-9999				9999	230			I	9999
GHCND:PE000084377	IQUITOS PE	126	-3.783	-73.3	19800404	0			I	9999	-9999				9999	240			I	9999
GHCND:PE000084377	IQUITOS PE	126	-3.783	-73.3	19800405	41			I	9999	350			I	9999	220			I	9999
GHCND:PE000084377	IQUITOS PE	126	-3.783	-73.3	19800406	460			I	9999	340			I	9999	220			I	9999
GHCND:PE000084377	IQUITOS PE	126	-3.783	-73.3	19800407	0			I	9999	350			I	9999	240			I	9999
GHCND:PE000084377	IQUITOS PE	126	-3.783	-73.3	19800408	99			I	9999	-9999				9999	230			I	9999
GHCND:PE000084377	IQUITOS PE	126	-3.783	-73.3	19800409	0			I	9999	-9999				9999	230			I	9999
GHCND:PE000084377	IQUITOS PE	126	-3.783	-73.3	19800410	0			I	9999	-9999				9999	230			I	9999
GHCND:PE000084377	IQUITOS PE	126	-3.783	-73.3	19800411	0			I	9999	-9999				9999	230			I	9999
GHCND:PE000084377	IQUITOS PE	126	-3.783	-73.3	19800412	340			I	9999	350			I	9999	220			I	9999
GHCND:PE000084377	IQUITOS PE	126	-3.783	-73.3	19800413	140			I	9999	-9999				9999	210			I	9999
GHCND:PE000084377	IQUITOS PE	126	-3.783	-73.3	19800414	0			I	9999	-9999				9999	230			I	9999
GHCND:PE000084377	IQUITOS PE	126	-3.783	-73.3	19800415	79			I	9999	340			I	9999	230			I	9999
GHCND:PE000084377	IQUITOS PE	126	-3.783	-73.3	19800416	351			I	9999	-9999				9999	220			I	9999
GHCND:PE000084377	IQUITOS PE	126	-3.783	-73.3	19800417	371			I	9999	340			I	9999	210			I	9999
GHCND:PE000084377	IQUITOS PE	126	-3.783	-73.3	19800418	0			I	9999	-9999				9999	220			I	9999
GHCND:PE000084377	IQUITOS PE	126	-3.783	-73.3	19800419	79			I	9999	-9999				9999	220			I	9999
GHCND:PE000084377	IQUITOS PE	126	-3.783	-73.3	19800420	51			I	9999	330			I	9999	220			I	9999
GHCND:PE000084377	IQUITOS PE	126	-3.783	-73.3	19800421	439			I	9999	-9999				9999	220			I	9999
GHCND:PE000084377	IQUITOS PE	126	-3.783	-73.3	19800422	0			I	9999	340			I	9999	-9999				9999
GHCND:PE000084377	IQUITOS PE	126	-3.783	-73.3	19800423	0			I	9999	330			I	9999	230			I	9999
GHCND:PE000084377	IQUITOS PE	126	-3.783	-73.3	19800424	-9999				9999	-9999				9999	230			I	9999
GHCND:PE000084377	IQUITOS PE	126	-3.783	-73.3	19800425	521			I	9999	330			I	9999	210			I	9999
GHCND:PE000084377	IQUITOS PE	126	-3.783	-73.3	19800426	1400			I	9999	-9999				9999	210			I	9999
GHCND:PE000084377	IQUITOS PE	126	-3.783	-73.3	19800427	0			I	9999	330			I	9999	230			I	9999
GHCND:PE000084377	IQUITOS PE	126	-3.783	-73.3	19800428	0			I	9999	-9999				9999	220			I	9999
GHCND:PE000084377	IQUITOS PE	126	-3.783	-73.3	19800429	0			I	9999	-9999				9999	220			I	9999
GHCND:PE000084377	IQUITOS PE	126	-3.783	-73.3	19800430	0			I	9999	330			I	9999	220			I	9999
GHCND:PE000084377	IQUITOS PE	126	-3.783	-73.3	19800501	351			I	9999	320			I	9999	230			I	9999
GHCND:PE000084377	IQUITOS PE	126	-3.783	-73.3	19800502	0			I	9999	300			I	9999	-9999				9999
GHCND:PE000084377	IQUITOS PE	126	-3.783	-73.3	19800503	0			I	9999	-9999				9999	220			I	9999
GHCND:PE000084377	IQUITOS PE	126	-3.783	-73.3	19800504	0			I	9999	-9999				9999	210			I	9999
GHCND:PE000084377	IQUITOS PE	126	-3.783	-73.3	19800505	0			I	9999	290			I	9999	210			I	9999
GHCND:PE000084377	IQUITOS PE	126	-3.783	-73.3	19800506	0			I	9999	-9999				9999	-9999				9999
GHCND:PE000084377	IQUITOS PE	126	-3.783	-73.3	19800507	0			I	9999	300			I	9999	220			I	9999
GHCND:PE000084377	IQUITOS PE	126	-3.783	-73.3	19800508	99			I	9999	310			I	9999	220			I	9999
GHCND:PE000084377	IQUITOS PE	126	-3.783	-73.3	19800509	0			I	9999	-9999				9999	230			I	9999
GHCND:PE000084377	IQUITOS PE	126	-3.783	-73.3	19800510	201			I	9999	-9999				9999	220			I	9999
GHCND:PE000084377	IQUITOS PE	126	-3.783	-73.3	19800511	0			I	9999	310			I	9999	220			I	9999
GHCND:PE000084377	IQUITOS PE	126	-3.783	-73.3	19800512	0			I	9999	-9999				9999	230			I	9999
GHCND:PE000084377	IQUITOS PE	126	-3.783	-73.3	19800513	0			I	9999	340			I	9999	220			I	9999
GHCND:PE000084377	IQUITOS PE	126	-3.783	-73.3	19800514	180			I	9999	320			I	9999	230			I	9999
GHCND:PE000084377	IQUITOS PE	126	-3.783	-73.3	19800515	0			I	9999	330			I	9999	220			I	9999
GHCND:PE000084377	IQUITOS PE	126	-3.783	-73.3	19800516	79			I	9999	-9999				9999	-9999				9999
GHCND:PE000084377	IQUITOS PE	126	-3.783	-73.3	19800517	0			I	9999	340			I	9999	230			I	9999
GHCND:PE000084377	IQUITOS PE	126	-3.783	-73.3	19800518	340			I	9999	-9999				9999	220			I	9999
GHCND:PE000084377	IQUITOS PE	126	-3.783	-73.3	19800519	0			I	9999	-9999				9999	-9999				9999
GHCND:PE000084377	IQUITOS PE	126	-3.783	-73.3	19800520	-9999				9999	340			I	9999	-9999				9999
GHCND:PE000084377	IQUITOS PE	126	-3.783	-73.3	19800521	0			I	9999	320			I	9999	220			I	9999
GHCND:PE000084377	IQUITOS PE	126	-3.783	-73.3	19800522	0			I	9999	330			I	9999	-9999				9999
GHCND:PE000084377	IQUITOS PE	126	-3.783	-73.3	19800523	0			I	9999	-9999				9999	220			I	9999
GHCND:PE000084377	IQUITOS PE	126	-3.783	-73.3	19800524	41			I	9999	-9999				9999	220			I	9999
GHCND:PE000084377	IQUITOS PE	126	-3.783	-73.3	19800525	41			I	9999	330			I	9999	220			I	9999
GHCND:PE000084377	IQUITOS PE	126	-3.783	-73.3	19800526	0			I	9999	320			I	9999	220			I	9999
GHCND:PE000084377	IQUITOS PE	126	-3.783	-73.3	19800527	0			I	9999	320			I	9999	230			I	9999
GHCND:PE000084377	IQUITOS PE	126	-3.783	-73.3	19800528	0			I	9999	310			I	9999	220			I	9999
GHCND:PE000084377	IQUITOS PE	126	-3.783	-73.3	19800529	71			I	9999	-9999				9999	-9999				9999
GHCND:PE000084377	IQUITOS PE	126	-3.783	-73.3	19800530	0			I	9999	-9999				9999	220			I	9999
GHCND:PE000084377	IQUITOS PE	126	-3.783	-73.3	19800531	0			I	9999	340			I	9999	230			I	9999
GHCND:PE000084377	IQUITOS PE	126	-3.783	-73.3	19800601	0			I	9999	340			I	9999	230			I	9999
GHCND:PE000084377	IQUITOS PE	126	-3.783	-73.3	19800602	0			I	9999	-9999				9999	220			I	9999
GHCND:PE000084377	IQUITOS PE	126	-3.783	-73.3	19800603	0			I	9999	310			I	9999	220			I	9999
GHCND:PE000084377	IQUITOS PE	126	-3.783	-73.3	19800604	0			I	9999	-9999				9999	220			I	9999
GHCND:PE000084377	IQUITOS PE	126	-3.783	-73.3	19800605	0			I	9999	300			I	9999	220			I	9999
GHCND:PE000084377	IQUITOS PE	126	-3.783	-73.3	19800606	150			I	9999	-9999				9999	230			I	9999
GHCND:PE000084377	IQUITOS PE	126	-3.783	-73.3	19800607	0			I	9999	-9999				9999	200			I	9999
GHCND:PE000084377	IQUITOS PE	126	-3.783	-73.3	19800608	0			I	9999	-9999				9999	220			I	9999
GHCND:PE000084377	IQUITOS PE	126	-3.783	-73.3	19800609	0			I	9999	-9999				9999	220			I	9999
GHCND:PE000084377	IQUITOS PE	126	-3.783	-73.3	19800610	79			I	9999	310			I	9999	220			I	9999
GHCND:PE000084377	IQUITOS PE	126	-3.783	-73.3	19800611	279			I	9999	320			I	9999	230			I	9999
GHCND:PE000084377	IQUITOS PE	126	-3.783	-73.3	19800612	0			I	9999	320			I	9999	220			I	9999
GHCND:PE000084377	IQUITOS PE	126	-3.783	-73.3	19800613	0			I	9999	-9999				9999	220			I	9999
GHCND:PE000084377	IQUITOS PE	126	-3.783	-73.3	19800614	0			I	9999	-9999				9999	220			I	9999
GHCND:PE000084377	IQUITOS PE	126	-3.783	-73.3	19800615	201			I	9999	330			I	9999	220			I	9999
GHCND:PE000084377	IQUITOS PE	126	-3.783	-73.3	19800616	0			I	9999	300			I	9999	-9999				9999
GHCND:PE000084377	IQUITOS PE	126	-3.783	-73.3	19800617	0			I	9999	290			I	9999	210			I	9999
GHCND:PE000084377	IQUITOS PE	126	-3.783	-73.3	19800618	0			I	9999	-9999				9999	190			I	9999
GHCND:PE000084377	IQUITOS PE	126	-3.783	-73.3	19800619	-9999				9999	-9999				9999	220			I	9999
GHCND:PE000084377	IQUITOS PE	126	-3.783	-73.3	19800620	0			I	9999	320			I	9999	220			I	9999
GHCND:PE000084377	IQUITOS PE	126	-3.783	-73.3	19800621	150			I	9999	300			I	9999	210			I	9999
GHCND:PE000084377	IQUITOS PE	126	-3.783	-73.3	19800622	0			I	9999	310			I	9999	220			I	9999
GHCND:PE000084377	IQUITOS PE	126	-3.783	-73.3	19800623	0			I	9999	-9999				9999	220			I	9999
GHCND:PE000084377	IQUITOS PE	126	-3.783	-73.3	19800624	0			I	9999	300			I	9999	-9999				9999
GHCND:PE000084377	IQUITOS PE	126	-3.783	-73.3	19800625	0			I	9999	-9999				9999	220			I	9999
GHCND:PE000084377	IQUITOS PE	126	-3.783	-73.3	19800626	-9999				9999	320			I	9999	230			I	9999
GHCND:PE000084377	IQUITOS PE	126	-3.783	-73.3	19800627	99			I	9999	320			I	9999	220			I	9999
GHCND:PE000084377	IQUITOS PE	126	-3.783	-73.3	19800628	10			I	9999	-9999				9999	220			I	9999
GHCND:PE000084377	IQUITOS PE	126	-3.783	-73.3	19800629	0			I	9999	-9999				9999	230			I	9999
GHCND:PE000084377	IQUITOS PE	126	-3.783	-73.3	19800630	0			I	9999	330			I	9999	210			I	9999
GHCND:PE000084377	IQUITOS PE	126	-3.783	-73.3	19800701	0			I	9999	320			I	9999	230			I	9999
GHCND:PE000084377	IQUITOS PE	126	-3.783	-73.3	19800702	0			I	9999	320			I	9999	220			I	9999
GHCND:PE000084377	IQUITOS PE	126	-3.783	-73.3	19800703	71			I	9999	300			I	9999	210			I	9999
GHCND:PE000084377	IQUITOS PE	126	-3.783	-73.3	19800704	180			I	9999	250			I	9999	100		O	I	9999
GHCND:PE000084377	IQUITOS PE	126	-3.783	-73.3	19800705	0			I	9999	-9999				9999	160			I	9999
GHCND:PE000084377	IQUITOS PE	126	-3.783	-73.3	19800706	0			I	9999	-9999				9999	190			I	9999
GHCND:PE000084377	IQUITOS PE	126	-3.783	-73.3	19800708	0			I	9999	-9999				9999	220			I	9999
GHCND:PE000084377	IQUITOS PE	126	-3.783	-73.3	19800709	119			I	9999	320			I	9999	220			I	9999
GHCND:PE000084377	IQUITOS PE	126	-3.783	-73.3	19800710	0			I	9999	310			I	9999	220			I	9999
GHCND:PE000084377	IQUITOS PE	126	-3.783	-73.3	19800711	211			I	9999	310			I	9999	210			I	9999
GHCND:PE000084377	IQUITOS PE	126	-3.783	-73.3	19800712	0			I	9999	300			I	9999	190			I	9999
GHCND:PE000084377	IQUITOS PE	126	-3.783	-73.3	19800713	170			I	9999	-9999				9999	190			I	9999
GHCND:PE000084377	IQUITOS PE	126	-3.783	-73.3	19800714	0			I	9999	-9999				9999	220			I	9999
GHCND:PE000084377	IQUITOS PE	126	-3.783	-73.3	19800715	0			I	9999	320			I	9999	220			I	9999
GHCND:PE000084377	IQUITOS PE	126	-3.783	-73.3	19800716	0			I	9999	-9999				9999	230			I	9999
GHCND:PE000084377	IQUITOS PE	126	-3.783	-73.3	19800717	79			I	9999	310			I	9999	210			I	9999
GHCND:PE000084377	IQUITOS PE	126	-3.783	-73.3	19800718	109			I	9999	-9999				9999	210			I	9999
GHCND:PE000084377	IQUITOS PE	126	-3.783	-73.3	19800719	300			I	9999	-9999				9999	-9999				9999
GHCND:PE000084377	IQUITOS PE	126	-3.783	-73.3	19800720	0			I	9999	330			I	9999	-9999				9999
GHCND:PE000084377	IQUITOS PE	126	-3.783	-73.3	19800721	150			I	9999	300			I	9999	210			I	9999
GHCND:PE000084377	IQUITOS PE	126	-3.783	-73.3	19800722	0			I	9999	310			I	9999	-9999				9999
GHCND:PE000084377	IQUITOS PE	126	-3.783	-73.3	19800723	0			I	9999	-9999				9999	190			I	9999
GHCND:PE000084377	IQUITOS PE	126	-3.783	-73.3	19800724	0			I	9999	330			I	9999	220			I	9999
GHCND:PE000084377	IQUITOS PE	126	-3.783	-73.3	19800725	0			I	9999	320			I	9999	220			I	9999
GHCND:PE000084377	IQUITOS PE	126	-3.783	-73.3	19800726	0			I	9999	320			I	9999	-9999				9999
GHCND:PE000084377	IQUITOS PE	126	-3.783	-73.3	19800727	0			I	9999	-9999				9999	220			I	9999
GHCND:PE000084377	IQUITOS PE	126	-3.783	-73.3	19800729	0			I	9999	-9999				9999	220			I	9999
GHCND:PE000084377	IQUITOS PE	126	-3.783	-73.3	19800730	0			I	9999	340			I	9999	220			I	9999
GHCND:PE000084377	IQUITOS PE	126	-3.783	-73.3	19800731	0			I	9999	330			I	9999	230			I	9999
GHCND:PE000084377	IQUITOS PE	126	-3.783	-73.3	19800801	150			I	9999	-9999				9999	210			I	9999
GHCND:PE000084377	IQUITOS PE	126	-3.783	-73.3	19800802	0			I	9999	-9999				9999	190			I	9999
GHCND:PE000084377	IQUITOS PE	126	-3.783	-73.3	19800803	0			I	9999	-9999				9999	-9999				9999
GHCND:PE000084377	IQUITOS PE	126	-3.783	-73.3	19800804	0			I	9999	330			I	9999	220			I	9999
GHCND:PE000084377	IQUITOS PE	126	-3.783	-73.3	19800805	0			I	9999	-9999				9999	-9999				9999
GHCND:PE000084377	IQUITOS PE	126	-3.783	-73.3	19800806	0			I	9999	350			I	9999	210			I	9999
GHCND:PE000084377	IQUITOS PE	126	-3.783	-73.3	19800807	0			I	9999	310			I	9999	210			I	9999
GHCND:PE000084377	IQUITOS PE	126	-3.783	-73.3	19800808	0			I	9999	-9999				9999	220			I	9999
GHCND:PE000084377	IQUITOS PE	126	-3.783	-73.3	19800809	0			I	9999	300			I	9999	210			I	9999
GHCND:PE000084377	IQUITOS PE	126	-3.783	-73.3	19800810	0			I	9999	320			I	9999	210			I	9999
GHCND:PE000084377	IQUITOS PE	126	-3.783	-73.3	19800811	0			I	9999	310			I	9999	220			I	9999
GHCND:PE000084377	IQUITOS PE	126	-3.783	-73.3	19800812	0			I	9999	-9999				9999	220			I	9999
GHCND:PE000084377	IQUITOS PE	126	-3.783	-73.3	19800813	0			I	9999	-9999				9999	220			I	9999
GHCND:PE000084377	IQUITOS PE	126	-3.783	-73.3	19800814	0			I	9999	330			I	9999	230			I	9999
GHCND:PE000084377	IQUITOS PE	126	-3.783	-73.3	19800815	531			I	9999	330			I	9999	210			I	9999
GHCND:PE000084377	IQUITOS PE	126	-3.783	-73.3	19800816	0			I	9999	-9999				9999	220			I	9999
GHCND:PE000084377	IQUITOS PE	126	-3.783	-73.3	19800817	0			I	9999	-9999				9999	220			I	9999
GHCND:PE000084377	IQUITOS PE	126	-3.783	-73.3	19800818	279			I	9999	340			I	9999	220			I	9999
GHCND:PE000084377	IQUITOS PE	126	-3.783	-73.3	19800819	0			I	9999	330			I	9999	230			I	9999
GHCND:PE000084377	IQUITOS PE	126	-3.783	-73.3	19800820	0			I	9999	-9999				9999	220			I	9999
GHCND:PE000084377	IQUITOS PE	126	-3.783	-73.3	19800821	0			I	9999	350			I	9999	220			I	9999
GHCND:PE000084377	IQUITOS PE	126	-3.783	-73.3	19800822	0			I	9999	-9999				9999	220			I	9999
GHCND:PE000084377	IQUITOS PE	126	-3.783	-73.3	19800823	51			I	9999	340			I	9999	220			I	9999
GHCND:PE000084377	IQUITOS PE	126	-3.783	-73.3	19800824	399			I	9999	320			I	9999	220			I	9999
GHCND:PE000084377	IQUITOS PE	126	-3.783	-73.3	19800825	0			I	9999	-9999				9999	210			I	9999
GHCND:PE000084377	IQUITOS PE	126	-3.783	-73.3	19800826	0			I	9999	340			I	9999	220			I	9999
GHCND:PE000084377	IQUITOS PE	126	-3.783	-73.3	19800827	249			I	9999	310			I	9999	210			I	9999
GHCND:PE000084377	IQUITOS PE	126	-3.783	-73.3	19800828	399			I	9999	-9999				9999	180			I	9999
GHCND:PE000084377	IQUITOS PE	126	-3.783	-73.3	19800829	0			I	9999	-9999				9999	-9999				9999
GHCND:PE000084377	IQUITOS PE	126	-3.783	-73.3	19800830	0			I	9999	-9999				9999	220			I	9999
GHCND:PE000084377	IQUITOS PE	126	-3.783	-73.3	19800831	0			I	9999	350			I	9999	220			I	9999
GHCND:PE000084377	IQUITOS PE	126	-3.783	-73.3	19800901	0			I	9999	-9999				9999	230			I	9999
GHCND:PE000084377	IQUITOS PE	126	-3.783	-73.3	19800902	0			I	9999	-9999				9999	230			I	9999
GHCND:PE000084377	IQUITOS PE	126	-3.783	-73.3	19800903	0			I	9999	-9999				9999	220			I	9999
GHCND:PE000084377	IQUITOS PE	126	-3.783	-73.3	19800904	0			I	9999	-9999				9999	230			I	9999
GHCND:PE000084377	IQUITOS PE	126	-3.783	-73.3	19800905	0			I	9999	320			I	9999	220			I	9999
GHCND:PE000084377	IQUITOS PE	126	-3.783	-73.3	19800906	0			I	9999	-9999				9999	200			I	9999
GHCND:PE000084377	IQUITOS PE	126	-3.783	-73.3	19800908	-9999				9999	-9999				9999	220			I	9999
GHCND:PE000084377	IQUITOS PE	126	-3.783	-73.3	19800909	0			I	9999	340			I	9999	220			I	9999
GHCND:PE000084377	IQUITOS PE	126	-3.783	-73.3	19800910	300			I	9999	350			I	9999	220			I	9999
GHCND:PE000084377	IQUITOS PE	126	-3.783	-73.3	19800911	20			I	9999	-9999				9999	200			I	9999
GHCND:PE000084377	IQUITOS PE	126	-3.783	-73.3	19800912	0			I	9999	-9999				9999	210			I	9999
GHCND:PE000084377	IQUITOS PE	126	-3.783	-73.3	19800913	0			I	9999	320			I	9999	230			I	9999
GHCND:PE000084377	IQUITOS PE	126	-3.783	-73.3	19800914	0			I	9999	340			I	9999	230			I	9999
GHCND:PE000084377	IQUITOS PE	126	-3.783	-73.3	19800915	0			I	9999	360			I	9999	220			I	9999
GHCND:PE000084377	IQUITOS PE	126	-3.783	-73.3	19800916	150			I	9999	340			I	9999	210			I	9999
GHCND:PE000084377	IQUITOS PE	126	-3.783	-73.3	19800917	119			I	9999	310			I	9999	170			I	9999
GHCND:PE000084377	IQUITOS PE	126	-3.783	-73.3	19800918	41			I	9999	-9999				9999	160		O	I	9999
GHCND:PE000084377	IQUITOS PE	126	-3.783	-73.3	19800919	0			I	9999	-9999				9999	120		O	I	9999
GHCND:PE000084377	IQUITOS PE	126	-3.783	-73.3	19800920	0			I	9999	340			I	9999	210			I	9999
GHCND:PE000084377	IQUITOS PE	126	-3.783	-73.3	19800921	0			I	9999	340			I	9999	220			I	9999
GHCND:PE000084377	IQUITOS PE	126	-3.783	-73.3	19800922	0			I	9999	-9999				9999	220			I	9999
GHCND:PE000084377	IQUITOS PE	126	-3.783	-73.3	19800923	51			I	9999	320			I	9999	220			I	9999
GHCND:PE000084377	IQUITOS PE	126	-3.783	-73.3	19800924	0			I	9999	-9999				9999	-9999				9999
GHCND:PE000084377	IQUITOS PE	126	-3.783	-73.3	19800925	0			I	9999	340			I	9999	220			I	9999
GHCND:PE000084377	IQUITOS PE	126	-3.783	-73.3	19800926	0			I	9999	340			I	9999	240			I	9999
GHCND:PE000084377	IQUITOS PE	126	-3.783	-73.3	19800927	0			I	9999	350			I	9999	220			I	9999
GHCND:PE000084377	IQUITOS PE	126	-3.783	-73.3	19800928	0			I	9999	340			I	9999	240			I	9999
GHCND:PE000084377	IQUITOS PE	126	-3.783	-73.3	19800929	0			I	9999	380			I	9999	230			I	9999
GHCND:PE000084377	IQUITOS PE	126	-3.783	-73.3	19800930	-9999				9999	360			I	9999	-9999				9999
GHCND:PE000084377	IQUITOS PE	126	-3.783	-73.3	19801001	239			I	9999	-9999				9999	220			I	9999
GHCND:PE000084377	IQUITOS PE	126	-3.783	-73.3	19801002	0			I	9999	340			I	9999	230			I	9999
GHCND:PE000084377	IQUITOS PE	126	-3.783	-73.3	19801003	0			I	9999	340			I	9999	220			I	9999
GHCND:PE000084377	IQUITOS PE	126	-3.783	-73.3	19801004	201			I	9999	360			I	9999	220			I	9999
GHCND:PE000084377	IQUITOS PE	126	-3.783	-73.3	19801005	99			I	9999	330			I	9999	220			I	9999
GHCND:PE000084377	IQUITOS PE	126	-3.783	-73.3	19801006	10			I	9999	-9999				9999	-9999				9999
GHCND:PE000084377	IQUITOS PE	126	-3.783	-73.3	19801007	0			I	9999	-9999				9999	220			I	9999
GHCND:PE000084377	IQUITOS PE	126	-3.783	-73.3	19801008	249			I	9999	300			I	9999	220			I	9999
GHCND:PE000084377	IQUITOS PE	126	-3.783	-73.3	19801009	71			I	9999	350			I	9999	-9999				9999
GHCND:PE000084377	IQUITOS PE	126	-3.783	-73.3	19801010	0			I	9999	-9999				9999	220			I	9999
GHCND:PE000084377	IQUITOS PE	126	-3.783	-73.3	19801011	0			I	9999	-9999				9999	220			I	9999
GHCND:PE000084377	IQUITOS PE	126	-3.783	-73.3	19801012	300			I	9999	330			I	9999	220			I	9999
GHCND:PE000084377	IQUITOS PE	126	-3.783	-73.3	19801013	79			I	9999	340			I	9999	220			I	9999
GHCND:PE000084377	IQUITOS PE	126	-3.783	-73.3	19801014	0			I	9999	350			I	9999	-9999				9999
GHCND:PE000084377	IQUITOS PE	126	-3.783	-73.3	19801015	0			I	9999	320			I	9999	220			I	9999
GHCND:PE000084377	IQUITOS PE	126	-3.783	-73.3	19801016	130			I	9999	320			I	9999	210			I	9999
GHCND:PE000084377	IQUITOS PE	126	-3.783	-73.3	19801017	0			I	9999	330			I	9999	220			I	9999
GHCND:PE000084377	IQUITOS PE	126	-3.783	-73.3	19801018	551			I	9999	-9999				9999	220			I	9999
GHCND:PE000084377	IQUITOS PE	126	-3.783	-73.3	19801019	279			I	9999	340			I	9999	-9999				9999
GHCND:PE000084377	IQUITOS PE	126	-3.783	-73.3	19801020	0			I	9999	300			I	9999	220			I	9999
GHCND:PE000084377	IQUITOS PE	126	-3.783	-73.3	19801021	259			I	9999	290			I	9999	220			I	9999
GHCND:PE000084377	IQUITOS PE	126	-3.783	-73.3	19801022	259			I	9999	300			I	9999	210			I	9999
GHCND:PE000084377	IQUITOS PE	126	-3.783	-73.3	19801023	0			I	9999	-9999				9999	230			I	9999
GHCND:PE000084377	IQUITOS PE	126	-3.783	-73.3	19801024	0			I	9999	330			I	9999	230			I	9999
GHCND:PE000084377	IQUITOS PE	126	-3.783	-73.3	19801025	99			I	9999	-9999				9999	220			I	9999
GHCND:PE000084377	IQUITOS PE	126	-3.783	-73.3	19801026	211			I	9999	-9999				9999	220			I	9999
GHCND:PE000084377	IQUITOS PE	126	-3.783	-73.3	19801027	0			I	9999	-9999				9999	230			I	9999
GHCND:PE000084377	IQUITOS PE	126	-3.783	-73.3	19801028	0			I	9999	-9999				9999	220			I	9999
GHCND:PE000084377	IQUITOS PE	126	-3.783	-73.3	19801029	30			I	9999	340			I	9999	230			I	9999
GHCND:PE000084377	IQUITOS PE	126	-3.783	-73.3	19801030	0			I	9999	320			I	9999	220			I	9999
GHCND:PE000084377	IQUITOS PE	126	-3.783	-73.3	19801031	79			I	9999	-9999				9999	220			I	9999
GHCND:PE000084377	IQUITOS PE	126	-3.783	-73.3	19801101	0			I	9999	340			I	9999	240			I	9999
GHCND:PE000084377	IQUITOS PE	126	-3.783	-73.3	19801102	239			I	9999	310			I	9999	220			I	9999
GHCND:PE000084377	IQUITOS PE	126	-3.783	-73.3	19801103	0			I	9999	300			I	9999	220			I	9999
GHCND:PE000084377	IQUITOS PE	126	-3.783	-73.3	19801104	0			I	9999	-9999				9999	230			I	9999
GHCND:PE000084377	IQUITOS PE	126	-3.783	-73.3	19801106	41			I	9999	330			I	9999	230			I	9999
GHCND:PE000084377	IQUITOS PE	126	-3.783	-73.3	19801107	0			I	9999	-9999				9999	-9999				9999
GHCND:PE000084377	IQUITOS PE	126	-3.783	-73.3	19801108	0			I	9999	-9999				9999	240			I	9999
GHCND:PE000084377	IQUITOS PE	126	-3.783	-73.3	19801109	0			I	9999	340			I	9999	240			I	9999
GHCND:PE000084377	IQUITOS PE	126	-3.783	-73.3	19801110	0			I	9999	340			I	9999	230			I	9999
GHCND:PE000084377	IQUITOS PE	126	-3.783	-73.3	19801111	0			I	9999	350			I	9999	-9999				9999
GHCND:PE000084377	IQUITOS PE	126	-3.783	-73.3	19801112	1100			I	9999	-9999				9999	-9999				9999
GHCND:PE000084377	IQUITOS PE	126	-3.783	-73.3	19801113	0			I	9999	-9999				9999	210			I	9999
GHCND:PE000084377	IQUITOS PE	126	-3.783	-73.3	19801114	180			I	9999	330			I	9999	230			I	9999
GHCND:PE000084377	IQUITOS PE	126	-3.783	-73.3	19801115	99			I	9999	-9999				9999	240			I	9999
GHCND:PE000084377	IQUITOS PE	126	-3.783	-73.3	19801116	0			I	9999	-9999				9999	240			I	9999
GHCND:PE000084377	IQUITOS PE	126	-3.783	-73.3	19801117	0			I	9999	340			I	9999	210			I	9999
GHCND:PE000084377	IQUITOS PE	126	-3.783	-73.3	19801118	279			I	9999	-9999				9999	220			I	9999
GHCND:PE000084377	IQUITOS PE	126	-3.783	-73.3	19801119	480			I	9999	300			I	9999	220			I	9999
GHCND:PE000084377	IQUITOS PE	126	-3.783	-73.3	19801120	310			I	9999	-9999				9999	210			I	9999
GHCND:PE000084377	IQUITOS PE	126	-3.783	-73.3	19801121	0			I	9999	320			I	9999	230			I	9999
GHCND:PE000084377	IQUITOS PE	126	-3.783	-73.3	19801122	0			I	9999	320			I	9999	220			I	9999
GHCND:PE000084377	IQUITOS PE	126	-3.783	-73.3	19801123	140			I	9999	330			I	9999	220			I	9999
GHCND:PE000084377	IQUITOS PE	126	-3.783	-73.3	19801124	0			I	9999	-9999				9999	230			I	9999
GHCND:PE000084377	IQUITOS PE	126	-3.783	-73.3	19801125	0			I	9999	340			I	9999	240			I	9999
GHCND:PE000084377	IQUITOS PE	126	-3.783	-73.3	19801126	0			I	9999	320			I	9999	230			I	9999
GHCND:PE000084377	IQUITOS PE	126	-3.783	-73.3	19801127	399			I	9999	-9999				9999	220			I	9999
GHCND:PE000084377	IQUITOS PE	126	-3.783	-73.3	19801128	211			I	9999	-9999				9999	220			I	9999
GHCND:PE000084377	IQUITOS PE	126	-3.783	-73.3	19801129	0			I	9999	330			I	9999	240			I	9999
GHCND:PE000084377	IQUITOS PE	126	-3.783	-73.3	19801201	0			I	9999	-9999				9999	230			I	9999
GHCND:PE000084377	IQUITOS PE	126	-3.783	-73.3	19801202	0			I	9999	350			I	9999	230			I	9999
GHCND:PE000084377	IQUITOS PE	126	-3.783	-73.3	19801203	20			I	9999	-9999				9999	230			I	9999
GHCND:PE000084377	IQUITOS PE	126	-3.783	-73.3	19801204	20			I	9999	-9999				9999	230			I	9999
GHCND:PE000084377	IQUITOS PE	126	-3.783	-73.3	19801205	0			I	9999	320			I	9999	230			I	9999
GHCND:PE000084377	IQUITOS PE	126	-3.783	-73.3	19801206	0			I	9999	-9999				9999	-9999				9999
GHCND:PE000084377	IQUITOS PE	126	-3.783	-73.3	19801207	0			I	9999	-9999				9999	230			I	9999
GHCND:PE000084377	IQUITOS PE	126	-3.783	-73.3	19801208	381			I	9999	-9999				9999	220			I	9999
GHCND:PE000084377	IQUITOS PE	126	-3.783	-73.3	19801209	0			I	9999	-9999				9999	240			I	9999
GHCND:PE000084377	IQUITOS PE	126	-3.783	-73.3	19801210	0			I	9999	-9999				9999	220			I	9999
GHCND:PE000084377	IQUITOS PE	126	-3.783	-73.3	19801211	0			I	9999	320			I	9999	230			I	9999
GHCND:PE000084377	IQUITOS PE	126	-3.783	-73.3	19801212	0			I	9999	-9999				9999	230			I	9999
GHCND:PE000084377	IQUITOS PE	126	-3.783	-73.3	19801213	0			I	9999	-9999				9999	230			I	9999
GHCND:PE000084377	IQUITOS PE	126	-3.783	-73.3	19801214	0			I	9999	340			I	9999	230			I	9999
GHCND:PE000084377	IQUITOS PE	126	-3.783	-73.3	19801215	1300			I	9999	-9999				9999	220			I	9999
GHCND:PE000084377	IQUITOS PE	126	-3.783	-73.3	19801216	300			I	9999	330			I	9999	220			I	9999
GHCND:PE000084377	IQUITOS PE	126	-3.783	-73.3	19801217	0			I	9999	330			I	9999	220			I	9999
GHCND:PE000084377	IQUITOS PE	126	-3.783	-73.3	19801218	20			I	9999	330			I	9999	220			I	9999
GHCND:PE000084377	IQUITOS PE	126	-3.783	-73.3	19801219	0			I	9999	-9999				9999	230			I	9999
GHCND:PE000084377	IQUITOS PE	126	-3.783	-73.3	19801220	0			I	9999	350			I	9999	230			I	9999
GHCND:PE000084377	IQUITOS PE	126	-3.783	-73.3	19801221	0			I	9999	350			I	9999	240			I	9999
GHCND:PE000084377	IQUITOS PE	126	-3.783	-73.3	19801222	0			I	9999	360			I	9999	230			I	9999
GHCND:PE000084377	IQUITOS PE	126	-3.783	-73.3	19801223	140			I	9999	-9999				9999	220			I	9999
GHCND:PE000084377	IQUITOS PE	126	-3.783	-73.3	19801224	0			I	9999	320			I	9999	-9999				9999
GHCND:PE000084377	IQUITOS PE	126	-3.783	-73.3	19801225	0			I	9999	-9999				9999	220			I	9999
GHCND:PE000084377	IQUITOS PE	126	-3.783	-73.3	19801226	0			I	9999	-9999				9999	230			I	9999
GHCND:PE000084377	IQUITOS PE	126	-3.783	-73.3	19801227	259			I	9999	-9999				9999	220			I	9999
GHCND:PE000084377	IQUITOS PE	126	-3.783	-73.3	19801228	0			I	9999	-9999				9999	-9999				9999
GHCND:PE000084377	IQUITOS PE	126	-3.783	-73.3	19801229	0			I	9999	-9999				9999	210			I	9999
GHCND:PE000084377	IQUITOS PE	126	-3.783	-73.3	19801230	0			I	9999	-9999				9999	230			I	9999
GHCND:PE000084377	IQUITOS PE	126	-3.783	-73.3	19801231	0			I	9999	340			I	9999	230			I	9999
GHCND:PE000084377	IQUITOS PE	126	-3.783	-73.3	19810101	0			I	9999	350			I	9999	230			I	9999
GHCND:PE000084377	IQUITOS PE	126	-3.783	-73.3	19810102	0			I	9999	340			I	9999	230			I	9999
GHCND:PE000084377	IQUITOS PE	126	-3.783	-73.3	19810103	0			I	9999	350			I	9999	230			I	9999
GHCND:PE000084377	IQUITOS PE	126	-3.783	-73.3	19810104	119			I	9999	350			I	9999	220			I	9999
GHCND:PE000084377	IQUITOS PE	126	-3.783	-73.3	19810105	41			I	9999	-9999				9999	220			I	9999
GHCND:PE000084377	IQUITOS PE	126	-3.783	-73.3	19810106	10			I	9999	310			I	9999	230			I	9999
GHCND:PE000084377	IQUITOS PE	126	-3.783	-73.3	19810107	0			I	9999	-9999				9999	220			I	9999
GHCND:PE000084377	IQUITOS PE	126	-3.783	-73.3	19810108	0			I	9999	300			I	9999	220			I	9999
GHCND:PE000084377	IQUITOS PE	126	-3.783	-73.3	19810109	160			I	9999	310			I	9999	220			I	9999
GHCND:PE000084377	IQUITOS PE	126	-3.783	-73.3	19810110	201			I	9999	-9999				9999	220			I	9999
GHCND:PE000084377	IQUITOS PE	126	-3.783	-73.3	19810111	0			I	9999	-9999				9999	220			I	9999
GHCND:PE000084377	IQUITOS PE	126	-3.783	-73.3	19810112	0			I	9999	340			I	9999	220			I	9999
GHCND:PE000084377	IQUITOS PE	126	-3.783	-73.3	19810113	0			I	9999	340			I	9999	230			I	9999
GHCND:PE000084377	IQUITOS PE	126	-3.783	-73.3	19810114	119			I	9999	360			I	9999	220			I	9999
GHCND:PE000084377	IQUITOS PE	126	-3.783	-73.3	19810115	450			I	9999	300			I	9999	200			I	9999
GHCND:PE000084377	IQUITOS PE	126	-3.783	-73.3	19810116	0			I	9999	-9999				9999	230			I	9999
GHCND:PE000084377	IQUITOS PE	126	-3.783	-73.3	19810117	0			I	9999	300			I	9999	220			I	9999
GHCND:PE000084377	IQUITOS PE	126	-3.783	-73.3	19810118	0			I	9999	-9999				9999	240			I	9999
GHCND:PE000084377	IQUITOS PE	126	-3.783	-73.3	19810119	0			I	9999	-9999				9999	220			I	9999
GHCND:PE000084377	IQUITOS PE	126	-3.783	-73.3	19810120	0			I	9999	360			I	9999	230			I	9999
GHCND:PE000084377	IQUITOS PE	126	-3.783	-73.3	19810121	0			I	9999	350			I	9999	240			I	9999
GHCND:PE000084377	IQUITOS PE	126	-3.783	-73.3	19810122	0			I	9999	-9999				9999	230			I	9999
GHCND:PE000084377	IQUITOS PE	126	-3.783	-73.3	19810123	0			I	9999	-9999				9999	220			I	9999
GHCND:PE000084377	IQUITOS PE	126	-3.783	-73.3	19810124	0			I	9999	360			I	9999	220			I	9999
GHCND:PE000084377	IQUITOS PE	126	-3.783	-73.3	19810125	0			I	9999	-9999				9999	220			I	9999
GHCND:PE000084377	IQUITOS PE	126	-3.783	-73.3	19810126	0			I	9999	360			I	9999	220			I	9999
GHCND:PE000084377	IQUITOS PE	126	-3.783	-73.3	19810127	0			I	9999	330			I	9999	230			I	9999
GHCND:PE000084377	IQUITOS PE	126	-3.783	-73.3	19810128	119			I	9999	-9999				9999	220			I	9999
GHCND:PE000084377	IQUITOS PE	126	-3.783	-73.3	19810129	201			I	9999	310			I	9999	220			I	9999
GHCND:PE000084377	IQUITOS PE	126	-3.783	-73.3	19810328	0			I	9999	350			I	9999	220			I	9999
GHCND:PE000084377	IQUITOS PE	126	-3.783	-73.3	19810329	0			I	9999	340			I	9999	230			I	9999
GHCND:PE000084377	IQUITOS PE	126	-3.783	-73.3	19810330	20			I	9999	-9999				9999	-9999				9999
GHCND:PE000084377	IQUITOS PE	126	-3.783	-73.3	19810331	-9999				9999	320			I	9999	-9999				9999
GHCND:PE000084377	IQUITOS PE	126	-3.783	-73.3	19810401	0			I	9999	360			I	9999	230			I	9999
GHCND:PE000084377	IQUITOS PE	126	-3.783	-73.3	19810402	0			I	9999	320			I	9999	-9999				9999
GHCND:PE000084377	IQUITOS PE	126	-3.783	-73.3	19810403	0			I	9999	360			I	9999	-9999				9999
GHCND:PE000084377	IQUITOS PE	126	-3.783	-73.3	19810404	0			I	9999	-9999				9999	230			I	9999
GHCND:PE000084377	IQUITOS PE	126	-3.783	-73.3	19810405	0			I	9999	320			I	9999	240			I	9999
GHCND:PE000084377	IQUITOS PE	126	-3.783	-73.3	19810406	701			I	9999	310			I	9999	220			I	9999
GHCND:PE000084377	IQUITOS PE	126	-3.783	-73.3	19810407	180			I	9999	-9999				9999	230			I	9999
GHCND:PE000084377	IQUITOS PE	126	-3.783	-73.3	19810408	300			I	9999	320			I	9999	230			I	9999
GHCND:PE000084377	IQUITOS PE	126	-3.783	-73.3	19810409	0			I	9999	310			I	9999	240			I	9999
GHCND:PE000084377	IQUITOS PE	126	-3.783	-73.3	19810410	0			I	9999	-9999				9999	220			I	9999
GHCND:PE000084377	IQUITOS PE	126	-3.783	-73.3	19810411	79			I	9999	330			I	9999	220			I	9999
GHCND:PE000084377	IQUITOS PE	126	-3.783	-73.3	19810412	599			I	9999	-9999				9999	220			I	9999
GHCND:PE000084377	IQUITOS PE	126	-3.783	-73.3	19810413	1600			I	9999	320			I	9999	220			I	9999
GHCND:PE000084377	IQUITOS PE	126	-3.783	-73.3	19810414	0			I	9999	320			I	9999	220			I	9999
GHCND:PE000084377	IQUITOS PE	126	-3.783	-73.3	19810415	0			I	9999	320			I	9999	230			I	9999
GHCND:PE000084377	IQUITOS PE	126	-3.783	-73.3	19810416	0			I	9999	330			I	9999	-9999				9999
GHCND:PE000084377	IQUITOS PE	126	-3.783	-73.3	19810417	51			I	9999	330			I	9999	230			I	9999
GHCND:PE000084377	IQUITOS PE	126	-3.783	-73.3	19810418	1600			I	9999	-9999				9999	220			I	9999
GHCND:PE000084377	IQUITOS PE	126	-3.783	-73.3	19810419	0			I	9999	-9999				9999	230			I	9999
GHCND:PE000084377	IQUITOS PE	126	-3.783	-73.3	19810420	0			I	9999	320			I	9999	240			I	9999
GHCND:PE000084377	IQUITOS PE	126	-3.783	-73.3	19810421	0			I	9999	330			I	9999	230			I	9999
GHCND:PE000084377	IQUITOS PE	126	-3.783	-73.3	19810422	150			I	9999	310			I	9999	220			I	9999
GHCND:PE000084377	IQUITOS PE	126	-3.783	-73.3	19810423	0			I	9999	320			I	9999	-9999				9999
GHCND:PE000084377	IQUITOS PE	126	-3.783	-73.3	19810424	0			I	9999	-9999				9999	230			I	9999
GHCND:PE000084377	IQUITOS PE	126	-3.783	-73.3	19810425	201			I	9999	340			I	9999	230			I	9999
GHCND:PE000084377	IQUITOS PE	126	-3.783	-73.3	19810426	2101			I	9999	330			I	9999	220			I	9999
GHCND:PE000084377	IQUITOS PE	126	-3.783	-73.3	19810427	0			I	9999	-9999				9999	220			I	9999
GHCND:PE000084377	IQUITOS PE	126	-3.783	-73.3	19810428	0			I	9999	340			I	9999	-9999				9999
GHCND:PE000084377	IQUITOS PE	126	-3.783	-73.3	19810429	79			I	9999	350			I	9999	240			I	9999
GHCND:PE000084377	IQUITOS PE	126	-3.783	-73.3	19810430	239			I	9999	-9999				9999	230			I	9999
GHCND:PE000084377	IQUITOS PE	126	-3.783	-73.3	19810501	0			I	9999	-9999				9999	230			I	9999
GHCND:PE000084377	IQUITOS PE	126	-3.783	-73.3	19810502	10			I	9999	320			I	9999	230			I	9999
GHCND:PE000084377	IQUITOS PE	126	-3.783	-73.3	19810503	0			I	9999	320			I	9999	230			I	9999
GHCND:PE000084377	IQUITOS PE	126	-3.783	-73.3	19810504	0			I	9999	340			I	9999	240			I	9999
GHCND:PE000084377	IQUITOS PE	126	-3.783	-73.3	19810505	340			I	9999	330			I	9999	230			I	9999
GHCND:PE000084377	IQUITOS PE	126	-3.783	-73.3	19810506	0			I	9999	300			I	9999	220			I	9999
GHCND:PE000084377	IQUITOS PE	126	-3.783	-73.3	19810507	0			I	9999	-9999				9999	230			I	9999
GHCND:PE000084377	IQUITOS PE	126	-3.783	-73.3	19810508	249			I	9999	310			I	9999	230			I	9999
GHCND:PE000084377	IQUITOS PE	126	-3.783	-73.3	19810509	0			I	9999	330			I	9999	240			I	9999
GHCND:PE000084377	IQUITOS PE	126	-3.783	-73.3	19810510	0			I	9999	-9999				9999	240			I	9999
GHCND:PE000084377	IQUITOS PE	126	-3.783	-73.3	19810511	0			I	9999	-9999				9999	240			I	9999
GHCND:PE000084377	IQUITOS PE	126	-3.783	-73.3	19810512	0			I	9999	330			I	9999	230			I	9999
GHCND:PE000084377	IQUITOS PE	126	-3.783	-73.3	19810513	0			I	9999	330			I	9999	230			I	9999
GHCND:PE000084377	IQUITOS PE	126	-3.783	-73.3	19810514	0			I	9999	320			I	9999	220			I	9999
GHCND:PE000084377	IQUITOS PE	126	-3.783	-73.3	19810515	0			I	9999	340			I	9999	240			I	9999
GHCND:PE000084377	IQUITOS PE	126	-3.783	-73.3	19810516	99			I	9999	340			I	9999	230			I	9999
GHCND:PE000084377	IQUITOS PE	126	-3.783	-73.3	19810517	1300			I	9999	310			I	9999	210			I	9999
GHCND:PE000084377	IQUITOS PE	126	-3.783	-73.3	19810518	0			I	9999	-9999				9999	220			I	9999
GHCND:PE000084377	IQUITOS PE	126	-3.783	-73.3	19810519	0			I	9999	320			I	9999	240			I	9999
GHCND:PE000084377	IQUITOS PE	126	-3.783	-73.3	19810520	0			I	9999	340			I	9999	230			I	9999
GHCND:PE000084377	IQUITOS PE	126	-3.783	-73.3	19810521	450			I	9999	340			I	9999	220			I	9999
GHCND:PE000084377	IQUITOS PE	126	-3.783	-73.3	19810522	531			I	9999	-9999				9999	220			I	9999
GHCND:PE000084377	IQUITOS PE	126	-3.783	-73.3	19810523	0			I	9999	-9999				9999	-9999				9999
GHCND:PE000084377	IQUITOS PE	126	-3.783	-73.3	19810524	0			I	9999	320			I	9999	230			I	9999
GHCND:PE000084377	IQUITOS PE	126	-3.783	-73.3	19810526	-9999				9999	-9999				9999	220			I	9999
GHCND:PE000084377	IQUITOS PE	126	-3.783	-73.3	19810527	0			I	9999	-9999				9999	210			I	9999
GHCND:PE000084377	IQUITOS PE	126	-3.783	-73.3	19810528	0			I	9999	320			I	9999	230			I	9999
GHCND:PE000084377	IQUITOS PE	126	-3.783	-73.3	19810529	0			I	9999	320			I	9999	230			I	9999
GHCND:PE000084377	IQUITOS PE	126	-3.783	-73.3	19810530	0			I	9999	340			I	9999	230			I	9999
GHCND:PE000084377	IQUITOS PE	126	-3.783	-73.3	19810531	10			I	9999	320			I	9999	230			I	9999
GHCND:PE000084377	IQUITOS PE	126	-3.783	-73.3	19810601	0			I	9999	330			I	9999	220			I	9999
GHCND:PE000084377	IQUITOS PE	126	-3.783	-73.3	19810602	0			I	9999	350			I	9999	230			I	9999
GHCND:PE000084377	IQUITOS PE	126	-3.783	-73.3	19810603	0			I	9999	-9999				9999	230			I	9999
GHCND:PE000084377	IQUITOS PE	126	-3.783	-73.3	19810604	-9999				9999	340			I	9999	-9999				9999
GHCND:PE000084377	IQUITOS PE	126	-3.783	-73.3	19810605	0			I	9999	340			I	9999	-9999				9999
GHCND:PE000084377	IQUITOS PE	126	-3.783	-73.3	19810606	140			I	9999	330			I	9999	230			I	9999
GHCND:PE000084377	IQUITOS PE	126	-3.783	-73.3	19810607	0			I	9999	330			I	9999	240			I	9999
GHCND:PE000084377	IQUITOS PE	126	-3.783	-73.3	19810608	61			I	9999	280			I	9999	210			I	9999
GHCND:PE000084377	IQUITOS PE	126	-3.783	-73.3	19810609	201			I	9999	320			I	9999	220			I	9999
GHCND:PE000084377	IQUITOS PE	126	-3.783	-73.3	19810610	0			I	9999	-9999				9999	210			I	9999
GHCND:PE000084377	IQUITOS PE	126	-3.783	-73.3	19810611	0			I	9999	-9999				9999	230			I	9999
GHCND:PE000084377	IQUITOS PE	126	-3.783	-73.3	19810612	191			I	9999	310			I	9999	220			I	9999
GHCND:PE000084377	IQUITOS PE	126	-3.783	-73.3	19810613	249			I	9999	-9999				9999	220			I	9999
GHCND:PE000084377	IQUITOS PE	126	-3.783	-73.3	19810614	279			I	9999	300			I	9999	220			I	9999
GHCND:PE000084377	IQUITOS PE	126	-3.783	-73.3	19810615	160			I	9999	290			I	9999	220			I	9999
GHCND:PE000084377	IQUITOS PE	126	-3.783	-73.3	19810616	0			I	9999	-9999				9999	220			I	9999
GHCND:PE000084377	IQUITOS PE	126	-3.783	-73.3	19810617	30			I	9999	-9999				9999	220			I	9999
GHCND:PE000084377	IQUITOS PE	126	-3.783	-73.3	19810618	0			I	9999	320			I	9999	210			I	9999
GHCND:PE000084377	IQUITOS PE	126	-3.783	-73.3	19810619	0			I	9999	270			I	9999	-9999				9999
GHCND:PE000084377	IQUITOS PE	126	-3.783	-73.3	19810620	0			I	9999	-9999				9999	210			I	9999
GHCND:PE000084377	IQUITOS PE	126	-3.783	-73.3	19810621	0			I	9999	-9999				9999	210			I	9999
GHCND:PE000084377	IQUITOS PE	126	-3.783	-73.3	19810622	0			I	9999	310			I	9999	210			I	9999
GHCND:PE000084377	IQUITOS PE	126	-3.783	-73.3	19810623	89			I	9999	320			I	9999	220			I	9999
GHCND:PE000084377	IQUITOS PE	126	-3.783	-73.3	19810624	0			I	9999	320			I	9999	220			I	9999
GHCND:PE000084377	IQUITOS PE	126	-3.783	-73.3	19810625	279			I	9999	320			I	9999	210			I	9999
GHCND:PE000084377	IQUITOS PE	126	-3.783	-73.3	19810626	0			I	9999	310			I	9999	220			I	9999
GHCND:PE000084377	IQUITOS PE	126	-3.783	-73.3	19810627	340			I	9999	-9999				9999	210			I	9999
GHCND:PE000084377	IQUITOS PE	126	-3.783	-73.3	19810628	0			I	9999	300			I	9999	230			I	9999
GHCND:PE000084377	IQUITOS PE	126	-3.783	-73.3	19810629	0			I	9999	300			I	9999	220			I	9999
GHCND:PE000084377	IQUITOS PE	126	-3.783	-73.3	19810630	-9999				9999	310			I	9999	-9999				9999
GHCND:PE000084377	IQUITOS PE	126	-3.783	-73.3	19810701	0			I	9999	300			I	9999	230			I	9999
GHCND:PE000084377	IQUITOS PE	126	-3.783	-73.3	19810702	201			I	9999	330			I	9999	220			I	9999
GHCND:PE000084377	IQUITOS PE	126	-3.783	-73.3	19810703	419			I	9999	310			I	9999	220			I	9999
GHCND:PE000084377	IQUITOS PE	126	-3.783	-73.3	19810704	0			I	9999	290			I	9999	220			I	9999
GHCND:PE000084377	IQUITOS PE	126	-3.783	-73.3	19810705	79			I	9999	-9999				9999	210			I	9999
GHCND:PE000084377	IQUITOS PE	126	-3.783	-73.3	19810706	0			I	9999	-9999				9999	200			I	9999
GHCND:PE000084377	IQUITOS PE	126	-3.783	-73.3	19810707	0			I	9999	-9999				9999	200			I	9999
GHCND:PE000084377	IQUITOS PE	126	-3.783	-73.3	19810708	0			I	9999	-9999				9999	230			I	9999
GHCND:PE000084377	IQUITOS PE	126	-3.783	-73.3	19810709	99			I	9999	320			I	9999	210			I	9999
GHCND:PE000084377	IQUITOS PE	126	-3.783	-73.3	19810710	119			I	9999	290			I	9999	200			I	9999
GHCND:PE000084377	IQUITOS PE	126	-3.783	-73.3	19810711	160			I	9999	-9999				9999	230			I	9999
GHCND:PE000084377	IQUITOS PE	126	-3.783	-73.3	19810712	0			I	9999	320			I	9999	220			I	9999
GHCND:PE000084377	IQUITOS PE	126	-3.783	-73.3	19810713	0			I	9999	-9999				9999	220			I	9999
GHCND:PE000084377	IQUITOS PE	126	-3.783	-73.3	19810714	0			I	9999	320			I	9999	210			I	9999
GHCND:PE000084377	IQUITOS PE	126	-3.783	-73.3	19810715	30			I	9999	330			I	9999	220			I	9999
GHCND:PE000084377	IQUITOS PE	126	-3.783	-73.3	19810716	0			I	9999	-9999				9999	220			I	9999
GHCND:PE000084377	IQUITOS PE	126	-3.783	-73.3	19810717	0			I	9999	320			I	9999	230			I	9999
GHCND:PE000084377	IQUITOS PE	126	-3.783	-73.3	19810718	-9999				9999	300			I	9999	-9999				9999
GHCND:PE000084377	IQUITOS PE	126	-3.783	-73.3	19810719	0			I	9999	320			I	9999	-9999				9999
GHCND:PE000084377	IQUITOS PE	126	-3.783	-73.3	19810720	0			I	9999	-9999				9999	120		O	I	9999
GHCND:PE000084377	IQUITOS PE	126	-3.783	-73.3	19810721	0			I	9999	-9999				9999	140			I	9999
GHCND:PE000084377	IQUITOS PE	126	-3.783	-73.3	19810722	0			I	9999	-9999				9999	150			I	9999
GHCND:PE000084377	IQUITOS PE	126	-3.783	-73.3	19810723	0			I	9999	300			I	9999	210			I	9999
GHCND:PE000084377	IQUITOS PE	126	-3.783	-73.3	19810724	0			I	9999	-9999				9999	-9999				9999
GHCND:PE000084377	IQUITOS PE	126	-3.783	-73.3	19810725	0			I	9999	310			I	9999	180			I	9999
GHCND:PE000084377	IQUITOS PE	126	-3.783	-73.3	19810726	0			I	9999	-9999				9999	170			I	9999
GHCND:PE000084377	IQUITOS PE	126	-3.783	-73.3	19810727	0			I	9999	-9999				9999	180			I	9999
GHCND:PE000084377	IQUITOS PE	126	-3.783	-73.3	19810729	0			I	9999	340			I	9999	200			I	9999
GHCND:PE000084377	IQUITOS PE	126	-3.783	-73.3	19810730	0			I	9999	340			I	9999	220			I	9999
GHCND:PE000084377	IQUITOS PE	126	-3.783	-73.3	19810731	0			I	9999	320			I	9999	-9999				9999
GHCND:PE000084377	IQUITOS PE	126	-3.783	-73.3	19810801	30			I	9999	330			I	9999	230			I	9999
GHCND:PE000084377	IQUITOS PE	126	-3.783	-73.3	19810802	0			I	9999	-9999				9999	200			I	9999
GHCND:PE000084377	IQUITOS PE	126	-3.783	-73.3	19810803	351			I	9999	320			I	9999	210			I	9999
GHCND:PE000084377	IQUITOS PE	126	-3.783	-73.3	19810804	0			I	9999	-9999				9999	210			I	9999
GHCND:PE000084377	IQUITOS PE	126	-3.783	-73.3	19810806	201			I	9999	330			I	9999	220			I	9999
GHCND:PE000084377	IQUITOS PE	126	-3.783	-73.3	19810807	191			I	9999	310			I	9999	220			I	9999
GHCND:PE000084377	IQUITOS PE	126	-3.783	-73.3	19810808	0			I	9999	320			I	9999	240			I	9999
GHCND:PE000084377	IQUITOS PE	126	-3.783	-73.3	19810809	899			I	9999	320			I	9999	-9999				9999
GHCND:PE000084377	IQUITOS PE	126	-3.783	-73.3	19810810	51			I	9999	280			I	9999	220			I	9999
GHCND:PE000084377	IQUITOS PE	126	-3.783	-73.3	19810811	0			I	9999	330			I	9999	220			I	9999
GHCND:PE000084377	IQUITOS PE	126	-3.783	-73.3	19810812	0			I	9999	-9999				9999	200			I	9999
GHCND:PE000084377	IQUITOS PE	126	-3.783	-73.3	19810813	0			I	9999	-9999				9999	200			I	9999
GHCND:PE000084377	IQUITOS PE	126	-3.783	-73.3	19810814	0			I	9999	320			I	9999	200			I	9999
GHCND:PE000084377	IQUITOS PE	126	-3.783	-73.3	19810815	0			I	9999	-9999				9999	220			I	9999
GHCND:PE000084377	IQUITOS PE	126	-3.783	-73.3	19810816	0			I	9999	340			I	9999	220			I	9999
GHCND:PE000084377	IQUITOS PE	126	-3.783	-73.3	19810817	0			I	9999	340			I	9999	240			I	9999
GHCND:PE000084377	IQUITOS PE	126	-3.783	-73.3	19810818	0			I	9999	-9999				9999	230			I	9999
GHCND:PE000084377	IQUITOS PE	126	-3.783	-73.3	19810819	300			I	9999	320			I	9999	210			I	9999
GHCND:PE000084377	IQUITOS PE	126	-3.783	-73.3	19810820	1199			I	9999	310			I	9999	210			I	9999
GHCND:PE000084377	IQUITOS PE	126	-3.783	-73.3	19810821	0			I	9999	-9999				9999	210			I	9999
GHCND:PE000084377	IQUITOS PE	126	-3.783	-73.3	19810822	0			I	9999	-9999				9999	210			I	9999
GHCND:PE000084377	IQUITOS PE	126	-3.783	-73.3	19810823	0			I	9999	350			I	9999	230			I	9999
GHCND:PE000084377	IQUITOS PE	126	-3.783	-73.3	19810824	0			I	9999	330			I	9999	220			I	9999
GHCND:PE000084377	IQUITOS PE	126	-3.783	-73.3	19810825	0			I	9999	-9999				9999	190			I	9999
GHCND:PE000084377	IQUITOS PE	126	-3.783	-73.3	19810826	0			I	9999	340			I	9999	210			I	9999
GHCND:PE000084377	IQUITOS PE	126	-3.783	-73.3	19810827	0			I	9999	340			I	9999	220			I	9999
GHCND:PE000084377	IQUITOS PE	126	-3.783	-73.3	19810828	0			I	9999	320			I	9999	210			I	9999
GHCND:PE000084377	IQUITOS PE	126	-3.783	-73.3	19810829	10			I	9999	-9999				9999	210			I	9999
GHCND:PE000084377	IQUITOS PE	126	-3.783	-73.3	19810830	0			I	9999	320			I	9999	210			I	9999
GHCND:PE000084377	IQUITOS PE	126	-3.783	-73.3	19810831	480			I	9999	340			I	9999	210			I	9999
GHCND:PE000084377	IQUITOS PE	126	-3.783	-73.3	19810901	0			I	9999	-9999				9999	210			I	9999
GHCND:PE000084377	IQUITOS PE	126	-3.783	-73.3	19810903	0			I	9999	320			I	9999	200			I	9999
GHCND:PE000084377	IQUITOS PE	126	-3.783	-73.3	19810904	0			I	9999	310			I	9999	220			I	9999
GHCND:PE000084377	IQUITOS PE	126	-3.783	-73.3	19810905	0			I	9999	290			I	9999	220			I	9999
GHCND:PE000084377	IQUITOS PE	126	-3.783	-73.3	19810906	0			I	9999	-9999				9999	210			I	9999
GHCND:PE000084377	IQUITOS PE	126	-3.783	-73.3	19810907	0			I	9999	-9999				9999	220			I	9999
GHCND:PE000084377	IQUITOS PE	126	-3.783	-73.3	19810908	259			I	9999	-9999				9999	210			I	9999
GHCND:PE000084377	IQUITOS PE	126	-3.783	-73.3	19810909	0			I	9999	-9999				9999	220			I	9999
GHCND:PE000084377	IQUITOS PE	126	-3.783	-73.3	19810910	0			I	9999	350			I	9999	-9999				9999
GHCND:PE000084377	IQUITOS PE	126	-3.783	-73.3	19810911	0			I	9999	350			I	9999	200			I	9999
GHCND:PE000084377	IQUITOS PE	126	-3.783	-73.3	19810912	0			I	9999	340			I	9999	220			I	9999
GHCND:PE000084377	IQUITOS PE	126	-3.783	-73.3	19810913	20			I	9999	330			I	9999	210			I	9999
GHCND:PE000084377	IQUITOS PE	126	-3.783	-73.3	19810914	0			I	9999	330			I	9999	230			I	9999
GHCND:PE000084377	IQUITOS PE	126	-3.783	-73.3	19810915	399			I	9999	350			I	9999	220			I	9999
GHCND:PE000084377	IQUITOS PE	126	-3.783	-73.3	19810916	381			I	9999	-9999				9999	210			I	9999
GHCND:PE000084377	IQUITOS PE	126	-3.783	-73.3	19810917	0			I	9999	-9999				9999	190			I	9999
GHCND:PE000084377	IQUITOS PE	126	-3.783	-73.3	19810918	0			I	9999	-9999				9999	170			I	9999
GHCND:PE000084377	IQUITOS PE	126	-3.783	-73.3	19810919	0			I	9999	330			I	9999	220			I	9999
GHCND:PE000084377	IQUITOS PE	126	-3.783	-73.3	19810920	119			I	9999	350			I	9999	220			I	9999
GHCND:PE000084377	IQUITOS PE	126	-3.783	-73.3	19810921	0			I	9999	-9999				9999	-9999				9999
GHCND:PE000084377	IQUITOS PE	126	-3.783	-73.3	19810922	399			I	9999	340			I	9999	220			I	9999
GHCND:PE000084377	IQUITOS PE	126	-3.783	-73.3	19810923	140			I	9999	-9999				9999	210			I	9999
GHCND:PE000084377	IQUITOS PE	126	-3.783	-73.3	19810924	180			I	9999	310			I	9999	210			I	9999
GHCND:PE000084377	IQUITOS PE	126	-3.783	-73.3	19810925	0			I	9999	320			I	9999	230			I	9999
GHCND:PE000084377	IQUITOS PE	126	-3.783	-73.3	19810926	0			I	9999	-9999				9999	210			I	9999
GHCND:PE000084377	IQUITOS PE	126	-3.783	-73.3	19810927	0			I	9999	-9999				9999	220			I	9999
GHCND:PE000084377	IQUITOS PE	126	-3.783	-73.3	19810928	-9999				9999	350			I	9999	-9999				9999
GHCND:PE000084377	IQUITOS PE	126	-3.783	-73.3	19810929	0			I	9999	-9999				9999	220			I	9999
GHCND:PE000084377	IQUITOS PE	126	-3.783	-73.3	19810930	0			I	9999	340			I	9999	230			I	9999
GHCND:PE000084377	IQUITOS PE	126	-3.783	-73.3	19811001	0			I	9999	-9999				9999	180			I	9999
GHCND:PE000084377	IQUITOS PE	126	-3.783	-73.3	19811002	0			I	9999	-9999				9999	180			I	9999
GHCND:PE000084377	IQUITOS PE	126	-3.783	-73.3	19811003	0			I	9999	-9999				9999	200			I	9999
GHCND:PE000084377	IQUITOS PE	126	-3.783	-73.3	19811004	0			I	9999	-9999				9999	220			I	9999
GHCND:PE000084377	IQUITOS PE	126	-3.783	-73.3	19811005	0			I	9999	350			I	9999	230			I	9999
GHCND:PE000084377	IQUITOS PE	126	-3.783	-73.3	19811006	0			I	9999	-9999				9999	230			I	9999
GHCND:PE000084377	IQUITOS PE	126	-3.783	-73.3	19811007	0			I	9999	340			I	9999	230			I	9999
GHCND:PE000084377	IQUITOS PE	126	-3.783	-73.3	19811008	0			I	9999	350			I	9999	230			I	9999
GHCND:PE000084377	IQUITOS PE	126	-3.783	-73.3	19811009	1801			I	9999	340			I	9999	210			I	9999
GHCND:PE000084377	IQUITOS PE	126	-3.783	-73.3	19811010	191			I	9999	-9999				9999	220			I	9999
GHCND:PE000084377	IQUITOS PE	126	-3.783	-73.3	19811011	0			I	9999	-9999				9999	220			I	9999
GHCND:PE000084377	IQUITOS PE	126	-3.783	-73.3	19811012	0			I	9999	340			I	9999	230			I	9999
GHCND:PE000084377	IQUITOS PE	126	-3.783	-73.3	19811013	-9999				9999	340			I	9999	-9999				9999
GHCND:PE000084377	IQUITOS PE	126	-3.783	-73.3	19811014	340			I	9999	-9999				9999	230			I	9999
GHCND:PE000084377	IQUITOS PE	126	-3.783	-73.3	19811015	0			I	9999	-9999				9999	-9999				9999
GHCND:PE000084377	IQUITOS PE	126	-3.783	-73.3	19811016	0			I	9999	340			I	9999	230			I	9999
GHCND:PE000084377	IQUITOS PE	126	-3.783	-73.3	19811017	399			I	9999	330			I	9999	220			I	9999
GHCND:PE000084377	IQUITOS PE	126	-3.783	-73.3	19811018	599			I	9999	-9999				9999	230			I	9999
GHCND:PE000084377	IQUITOS PE	126	-3.783	-73.3	19811019	0			I	9999	-9999				9999	230			I	9999
GHCND:PE000084377	IQUITOS PE	126	-3.783	-73.3	19811020	0			I	9999	350			I	9999	230			I	9999
GHCND:PE000084377	IQUITOS PE	126	-3.783	-73.3	19811021	109			I	9999	-9999				9999	220			I	9999
GHCND:PE000084377	IQUITOS PE	126	-3.783	-73.3	19811022	0			I	9999	320			I	9999	240			I	9999
GHCND:PE000084377	IQUITOS PE	126	-3.783	-73.3	19811023	0			I	9999	-9999				9999	110		O	I	9999
GHCND:PE000084377	IQUITOS PE	126	-3.783	-73.3	19811024	30			I	9999	-9999				9999	210			I	9999
GHCND:PE000084377	IQUITOS PE	126	-3.783	-73.3	19811025	0			I	9999	320			I	9999	230			I	9999
GHCND:PE000084377	IQUITOS PE	126	-3.783	-73.3	19811026	150			I	9999	-9999				9999	230			I	9999
GHCND:PE000084377	IQUITOS PE	126	-3.783	-73.3	19811027	0			I	9999	-9999				9999	230			I	9999
GHCND:PE000084377	IQUITOS PE	126	-3.783	-73.3	19811028	0			I	9999	340			I	9999	220			I	9999
GHCND:PE000084377	IQUITOS PE	126	-3.783	-73.3	19811029	0			I	9999	330			I	9999	230			I	9999
GHCND:PE000084377	IQUITOS PE	126	-3.783	-73.3	19811030	0			I	9999	340			I	9999	230			I	9999
GHCND:PE000084377	IQUITOS PE	126	-3.783	-73.3	19811031	150			I	9999	330			I	9999	230			I	9999
GHCND:PE000084377	IQUITOS PE	126	-3.783	-73.3	19811101	0			I	9999	330			I	9999	240			I	9999
GHCND:PE000084377	IQUITOS PE	126	-3.783	-73.3	19811102	0			I	9999	330			I	9999	230			I	9999
GHCND:PE000084377	IQUITOS PE	126	-3.783	-73.3	19811103	0			I	9999	320			I	9999	220			I	9999
GHCND:PE000084377	IQUITOS PE	126	-3.783	-73.3	19811104	599			I	9999	320			I	9999	220			I	9999
GHCND:PE000084377	IQUITOS PE	126	-3.783	-73.3	19811105	41			I	9999	-9999				9999	220			I	9999
GHCND:PE000084377	IQUITOS PE	126	-3.783	-73.3	19811106	0			I	9999	-9999				9999	230			I	9999
GHCND:PE000084377	IQUITOS PE	126	-3.783	-73.3	19811107	0			I	9999	340			I	9999	220			I	9999
GHCND:PE000084377	IQUITOS PE	126	-3.783	-73.3	19811108	0			I	9999	350			I	9999	230			I	9999
GHCND:PE000084377	IQUITOS PE	126	-3.783	-73.3	19811109	0			I	9999	360			I	9999	220			I	9999
GHCND:PE000084377	IQUITOS PE	126	-3.783	-73.3	19811110	0			I	9999	340			I	9999	230			I	9999
GHCND:PE000084377	IQUITOS PE	126	-3.783	-73.3	19811111	0			I	9999	340			I	9999	240			I	9999
GHCND:PE000084377	IQUITOS PE	126	-3.783	-73.3	19811112	0			I	9999	330			I	9999	220			I	9999
GHCND:PE000084377	IQUITOS PE	126	-3.783	-73.3	19811113	0			I	9999	330			I	9999	230			I	9999
GHCND:PE000084377	IQUITOS PE	126	-3.783	-73.3	19811114	0			I	9999	330			I	9999	230			I	9999
GHCND:PE000084377	IQUITOS PE	126	-3.783	-73.3	19811115	0			I	9999	320			I	9999	230			I	9999
GHCND:PE000084377	IQUITOS PE	126	-3.783	-73.3	19811116	0			I	9999	-9999				9999	-9999				9999
GHCND:PE000084377	IQUITOS PE	126	-3.783	-73.3	19811117	0			I	9999	340			I	9999	220			I	9999
GHCND:PE000084377	IQUITOS PE	126	-3.783	-73.3	19811118	201			I	9999	-9999				9999	-9999				9999
GHCND:PE000084377	IQUITOS PE	126	-3.783	-73.3	19811119	0			I	9999	350			I	9999	220			I	9999
GHCND:PE000084377	IQUITOS PE	126	-3.783	-73.3	19811120	0			I	9999	340			I	9999	230			I	9999
GHCND:PE000084377	IQUITOS PE	126	-3.783	-73.3	19811121	0			I	9999	-9999				9999	-9999				9999
GHCND:PE000084377	IQUITOS PE	126	-3.783	-73.3	19811122	480			I	9999	320			I	9999	210			I	9999
GHCND:PE000084377	IQUITOS PE	126	-3.783	-73.3	19811123	191			I	9999	320			I	9999	210			I	9999
GHCND:PE000084377	IQUITOS PE	126	-3.783	-73.3	19811124	391			I	9999	330			I	9999	230			I	9999
GHCND:PE000084377	IQUITOS PE	126	-3.783	-73.3	19811125	0			I	9999	-9999				9999	-9999				9999
GHCND:PE000084377	IQUITOS PE	126	-3.783	-73.3	19811126	0			I	9999	310			I	9999	230			I	9999
GHCND:PE000084377	IQUITOS PE	126	-3.783	-73.3	19811127	20			I	9999	320			I	9999	230			I	9999
GHCND:PE000084377	IQUITOS PE	126	-3.783	-73.3	19811128	30			I	9999	300			I	9999	220			I	9999
GHCND:PE000084377	IQUITOS PE	126	-3.783	-73.3	19811129	0			I	9999	-9999				9999	220			I	9999
GHCND:PE000084377	IQUITOS PE	126	-3.783	-73.3	19811130	0			I	9999	-9999				9999	230			I	9999
GHCND:PE000084377	IQUITOS PE	126	-3.783	-73.3	19811201	0			I	9999	340			I	9999	230			I	9999
GHCND:PE000084377	IQUITOS PE	126	-3.783	-73.3	19811202	-9999				9999	350			I	9999	-9999				9999
GHCND:PE000084377	IQUITOS PE	126	-3.783	-73.3	19811203	-9999				9999	320			I	9999	220			I	9999
GHCND:PE000084377	IQUITOS PE	126	-3.783	-73.3	19811204	800			I	9999	320			I	9999	230			I	9999
GHCND:PE000084377	IQUITOS PE	126	-3.783	-73.3	19811205	0			I	9999	-9999				9999	230			I	9999
GHCND:PE000084377	IQUITOS PE	126	-3.783	-73.3	19811206	-9999				9999	350			I	9999	-9999				9999
GHCND:PE000084377	IQUITOS PE	126	-3.783	-73.3	19811207	-9999				9999	300			I	9999	210			I	9999
GHCND:PE000084377	IQUITOS PE	126	-3.783	-73.3	19811208	-9999				9999	-9999				9999	220			I	9999
GHCND:PE000084377	IQUITOS PE	126	-3.783	-73.3	19811209	0			I	9999	330			I	9999	220			I	9999
GHCND:PE000084377	IQUITOS PE	126	-3.783	-73.3	19811210	0			I	9999	330			I	9999	230			I	9999
GHCND:PE000084377	IQUITOS PE	126	-3.783	-73.3	19811211	0			I	9999	320			I	9999	220			I	9999
GHCND:PE000084377	IQUITOS PE	126	-3.783	-73.3	19811212	249			I	9999	320			I	9999	230			I	9999
GHCND:PE000084377	IQUITOS PE	126	-3.783	-73.3	19811213	61			I	9999	290			I	9999	240			I	9999
GHCND:PE000084377	IQUITOS PE	126	-3.783	-73.3	19811214	0			I	9999	-9999				9999	230			I	9999
GHCND:PE000084377	IQUITOS PE	126	-3.783	-73.3	19811215	0			I	9999	-9999				9999	220			I	9999
GHCND:PE000084377	IQUITOS PE	126	-3.783	-73.3	19811216	10			I	9999	-9999				9999	230			I	9999
GHCND:PE000084377	IQUITOS PE	126	-3.783	-73.3	19811217	119			I	9999	-9999				9999	220			I	9999
GHCND:PE000084377	IQUITOS PE	126	-3.783	-73.3	19811218	140			I	9999	320			I	9999	220			I	9999
GHCND:PE000084377	IQUITOS PE	126	-3.783	-73.3	19811219	429			I	9999	330			I	9999	220			I	9999
GHCND:PE000084377	IQUITOS PE	126	-3.783	-73.3	19811220	-9999				9999	-9999				9999	220			I	9999
GHCND:PE000084377	IQUITOS PE	126	-3.783	-73.3	19811221	899			I	9999	310			I	9999	230			I	9999
GHCND:PE000084377	IQUITOS PE	126	-3.783	-73.3	19811222	41			I	9999	320			I	9999	240			I	9999
GHCND:PE000084377	IQUITOS PE	126	-3.783	-73.3	19811223	0			I	9999	320			I	9999	240			I	9999
GHCND:PE000084377	IQUITOS PE	126	-3.783	-73.3	19811224	500			I	9999	310			I	9999	220			I	9999
GHCND:PE000084377	IQUITOS PE	126	-3.783	-73.3	19811225	0			I	9999	-9999				9999	230			I	9999
GHCND:PE000084377	IQUITOS PE	126	-3.783	-73.3	19811226	0			I	9999	-9999				9999	230			I	9999
GHCND:PE000084377	IQUITOS PE	126	-3.783	-73.3	19811227	231			I	9999	320			I	9999	-9999				9999
GHCND:PE000084377	IQUITOS PE	126	-3.783	-73.3	19811228	0			I	9999	330			I	9999	230			I	9999
GHCND:PE000084377	IQUITOS PE	126	-3.783	-73.3	19811229	0			I	9999	320			I	9999	230			I	9999
GHCND:PE000084377	IQUITOS PE	126	-3.783	-73.3	19811230	-9999				9999	310			I	9999	-9999				9999
GHCND:PE000084377	IQUITOS PE	126	-3.783	-73.3	19811231	0			I	9999	-9999				9999	230			I	9999
GHCND:PE000084377	IQUITOS PE	126	-3.783	-73.3	19820103	3820			I	9999	310			I	9999	225			I	9999
GHCND:PE000084377	IQUITOS PE	126	-3.783	-73.3	19820104	150			I	9999	-9999				9999	233			I	9999
GHCND:PE000084377	IQUITOS PE	126	-3.783	-73.3	19820105	150			I	9999	-9999				9999	224			I	9999
GHCND:PE000084377	IQUITOS PE	126	-3.783	-73.3	19820106	0			I	9999	-9999				9999	235			I	9999
GHCND:PE000084377	IQUITOS PE	126	-3.783	-73.3	19820107	-9999				9999	333			I	9999	-9999				9999
GHCND:PE000084377	IQUITOS PE	126	-3.783	-73.3	19820108	-9999				9999	330			I	9999	230			I	9999
GHCND:PE000084377	IQUITOS PE	126	-3.783	-73.3	19820109	-9999				9999	310			I	9999	-9999				9999
GHCND:PE000084377	IQUITOS PE	126	-3.783	-73.3	19820110	-9999				9999	324			I	9999	234			I	9999
GHCND:PE000084377	IQUITOS PE	126	-3.783	-73.3	19820111	-9999				9999	290			I	9999	-9999				9999
GHCND:PE000084377	IQUITOS PE	126	-3.783	-73.3	19820113	-9999				9999	320			I	9999	-9999				9999
GHCND:PE000084377	IQUITOS PE	126	-3.783	-73.3	19820114	51			I	9999	-9999				9999	234			I	9999
GHCND:PE000084377	IQUITOS PE	126	-3.783	-73.3	19820115	170			I	9999	345			I	9999	228			I	9999
GHCND:PE000084377	IQUITOS PE	126	-3.783	-73.3	19820116	0			I	9999	312			I	9999	-9999				9999
GHCND:PE000084377	IQUITOS PE	126	-3.783	-73.3	19820117	-9999				9999	315			I	9999	229			I	9999
GHCND:PE000084377	IQUITOS PE	126	-3.783	-73.3	19820118	-9999				9999	336			I	9999	225			I	9999
GHCND:PE000084377	IQUITOS PE	126	-3.783	-73.3	19820119	-9999				9999	323			I	9999	-9999				9999
GHCND:PE000084377	IQUITOS PE	126	-3.783	-73.3	19820120	-9999				9999	295			I	9999	240			I	9999
GHCND:PE000084377	IQUITOS PE	126	-3.783	-73.3	19820121	30			I	9999	-9999				9999	232			I	9999
GHCND:PE000084377	IQUITOS PE	126	-3.783	-73.3	19820122	0			I	9999	-9999				9999	-9999				9999
GHCND:PE000084377	IQUITOS PE	126	-3.783	-73.3	19820124	-9999				9999	334			I	9999	-9999				9999
GHCND:PE000084377	IQUITOS PE	126	-3.783	-73.3	19820125	-9999				9999	-9999				9999	230			I	9999
GHCND:PE000084377	IQUITOS PE	126	-3.783	-73.3	19820126	-9999				9999	330			I	9999	-9999				9999
GHCND:PE000084377	IQUITOS PE	126	-3.783	-73.3	19820127	-9999				9999	-9999				9999	235			I	9999
GHCND:PE000084377	IQUITOS PE	126	-3.783	-73.3	19820128	-9999				9999	337			I	9999	220			I	9999
GHCND:PE000084377	IQUITOS PE	126	-3.783	-73.3	19820129	239			I	9999	334			I	9999	236			I	9999
GHCND:PE000084377	IQUITOS PE	126	-3.783	-73.3	19820130	239			I	9999	-9999				9999	223			I	9999
GHCND:PE000084377	IQUITOS PE	126	-3.783	-73.3	19820131	399			I	9999	-9999				9999	-9999				9999
GHCND:PE000084377	IQUITOS PE	126	-3.783	-73.3	19820201	0			I	9999	305			I	9999	233			I	9999
GHCND:PE000084377	IQUITOS PE	126	-3.783	-73.3	19820202	-9999				9999	-9999				9999	215			I	9999
GHCND:PE000084377	IQUITOS PE	126	-3.783	-73.3	19820203	-9999				9999	-9999				9999	227			I	9999
GHCND:PE000084377	IQUITOS PE	126	-3.783	-73.3	19820204	-9999				9999	322			I	9999	226			I	9999
GHCND:PE000084377	IQUITOS PE	126	-3.783	-73.3	19820205	-9999				9999	313			I	9999	-9999				9999
GHCND:PE000084377	IQUITOS PE	126	-3.783	-73.3	19820206	-9999				9999	305			I	9999	-9999				9999
GHCND:PE000084377	IQUITOS PE	126	-3.783	-73.3	19820207	-9999				9999	-9999				9999	224			I	9999
GHCND:PE000084377	IQUITOS PE	126	-3.783	-73.3	19820208	-9999				9999	327			I	9999	230			I	9999
GHCND:PE000084377	IQUITOS PE	126	-3.783	-73.3	19820209	51			I	9999	339			I	9999	-9999				9999
GHCND:PE000084377	IQUITOS PE	126	-3.783	-73.3	19820210	0			I	9999	-9999				9999	220			I	9999
GHCND:PE000084377	IQUITOS PE	126	-3.783	-73.3	19820211	10			I	9999	317			I	9999	226			I	9999
GHCND:PE000084377	IQUITOS PE	126	-3.783	-73.3	19820212	0			I	9999	334			I	9999	220			I	9999
GHCND:PE000084377	IQUITOS PE	126	-3.783	-73.3	19820213	450			I	9999	-9999				9999	-9999				9999
GHCND:PE000084377	IQUITOS PE	126	-3.783	-73.3	19820214	0			I	9999	-9999				9999	237			I	9999
GHCND:PE000084377	IQUITOS PE	126	-3.783	-73.3	19820215	191			I	9999	343			I	9999	-9999				9999
GHCND:PE000084377	IQUITOS PE	126	-3.783	-73.3	19820216	0			I	9999	-9999				9999	235			I	9999
GHCND:PE000084377	IQUITOS PE	126	-3.783	-73.3	19820217	0			I	9999	340			I	9999	-9999				9999
GHCND:PE000084377	IQUITOS PE	126	-3.783	-73.3	19820218	-9999				9999	344			I	9999	-9999				9999
GHCND:PE000084377	IQUITOS PE	126	-3.783	-73.3	19820219	79			I	9999	-9999				9999	226			I	9999
GHCND:PE000084377	IQUITOS PE	126	-3.783	-73.3	19820220	119			I	9999	-9999				9999	215			I	9999
GHCND:PE000084377	IQUITOS PE	126	-3.783	-73.3	19820221	0			I	9999	313			I	9999	235			I	9999
GHCND:PE000084377	IQUITOS PE	126	-3.783	-73.3	19820222	10			I	9999	-9999				9999	230			I	9999
GHCND:PE000084377	IQUITOS PE	126	-3.783	-73.3	19820223	231			I	9999	308			I	9999	225			I	9999
GHCND:PE000084377	IQUITOS PE	126	-3.783	-73.3	19820224	79			I	9999	-9999				9999	-9999				9999
GHCND:PE000084377	IQUITOS PE	126	-3.783	-73.3	19820225	231			I	9999	324			I	9999	220			I	9999
GHCND:PE000084377	IQUITOS PE	126	-3.783	-73.3	19820226	0			I	9999	-9999				9999	231			I	9999
GHCND:PE000084377	IQUITOS PE	126	-3.783	-73.3	19820227	0			I	9999	344			I	9999	-9999				9999
GHCND:PE000084377	IQUITOS PE	126	-3.783	-73.3	19820228	391			I	9999	334			I	9999	210			I	9999
GHCND:PE000084377	IQUITOS PE	126	-3.783	-73.3	19820301	130			I	9999	-9999				9999	225			I	9999
GHCND:PE000084377	IQUITOS PE	126	-3.783	-73.3	19820302	0			I	9999	-9999				9999	223			I	9999
GHCND:PE000084377	IQUITOS PE	126	-3.783	-73.3	19820303	0			I	9999	-9999				9999	236			I	9999
GHCND:PE000084377	IQUITOS PE	126	-3.783	-73.3	19820304	130			I	9999	372			I	9999	230			I	9999
GHCND:PE000084377	IQUITOS PE	126	-3.783	-73.3	19820305	0			I	9999	-9999				9999	220			I	9999
GHCND:PE000084377	IQUITOS PE	126	-3.783	-73.3	19820306	-9999				9999	-9999				9999	230			I	9999
GHCND:PE000084377	IQUITOS PE	126	-3.783	-73.3	19820307	-9999				9999	-9999				9999	226			I	9999
GHCND:PE000084377	IQUITOS PE	126	-3.783	-73.3	19820308	140			I	9999	-9999				9999	233			I	9999
GHCND:PE000084377	IQUITOS PE	126	-3.783	-73.3	19820309	330			I	9999	-9999				9999	209			I	9999
GHCND:PE000084377	IQUITOS PE	126	-3.783	-73.3	19820310	0			I	9999	330			I	9999	230			I	9999
GHCND:PE000084377	IQUITOS PE	126	-3.783	-73.3	19820311	-9999				9999	328			I	9999	240			I	9999
GHCND:PE000084377	IQUITOS PE	126	-3.783	-73.3	19820312	71			I	9999	321			I	9999	215			I	9999
GHCND:PE000084377	IQUITOS PE	126	-3.783	-73.3	19820313	0			I	9999	-9999				9999	231			I	9999
GHCND:PE000084377	IQUITOS PE	126	-3.783	-73.3	19820314	0			I	9999	-9999				9999	-9999				9999
GHCND:PE000084377	IQUITOS PE	126	-3.783	-73.3	19820315	0			I	9999	325			I	9999	225			I	9999
GHCND:PE000084377	IQUITOS PE	126	-3.783	-73.3	19820316	30			I	9999	323			I	9999	230			I	9999
GHCND:PE000084377	IQUITOS PE	126	-3.783	-73.3	19820317	-9999				9999	322			I	9999	223			I	9999
GHCND:PE000084377	IQUITOS PE	126	-3.783	-73.3	19820318	-9999				9999	-9999				9999	226			I	9999
GHCND:PE000084377	IQUITOS PE	126	-3.783	-73.3	19820319	239			I	9999	332			I	9999	215			I	9999
GHCND:PE000084377	IQUITOS PE	126	-3.783	-73.3	19820320	0			I	9999	-9999				9999	230			I	9999
GHCND:PE000084377	IQUITOS PE	126	-3.783	-73.3	19820321	30			I	9999	-9999				9999	235			I	9999
GHCND:PE000084377	IQUITOS PE	126	-3.783	-73.3	19820322	20			I	9999	315			I	9999	227			I	9999
GHCND:PE000084377	IQUITOS PE	126	-3.783	-73.3	19820323	579			I	9999	-9999				9999	224			I	9999
GHCND:PE000084377	IQUITOS PE	126	-3.783	-73.3	19820324	1049			I	9999	327			I	9999	224			I	9999
GHCND:PE000084377	IQUITOS PE	126	-3.783	-73.3	19820325	640			I	9999	-9999				9999	-9999				9999
GHCND:PE000084377	IQUITOS PE	126	-3.783	-73.3	19820326	0			I	9999	-9999				9999	230			I	9999
GHCND:PE000084377	IQUITOS PE	126	-3.783	-73.3	19820327	0			I	9999	339			I	9999	224			I	9999
GHCND:PE000084377	IQUITOS PE	126	-3.783	-73.3	19820328	569			I	9999	-9999				9999	225			I	9999
GHCND:PE000084377	IQUITOS PE	126	-3.783	-73.3	19820329	0			I	9999	302			I	9999	-9999				9999
GHCND:PE000084377	IQUITOS PE	126	-3.783	-73.3	19820330	0			I	9999	306			I	9999	222			I	9999
GHCND:PE000084377	IQUITOS PE	126	-3.783	-73.3	19820331	0			I	9999	-9999				9999	230			I	9999
GHCND:PE000084377	IQUITOS PE	126	-3.783	-73.3	19820401	0			I	9999	338			I	9999	228			I	9999
GHCND:PE000084377	IQUITOS PE	126	-3.783	-73.3	19820402	640			I	9999	316			I	9999	223			I	9999
GHCND:PE000084377	IQUITOS PE	126	-3.783	-73.3	19820403	0			I	9999	-9999				9999	227			I	9999
GHCND:PE000084377	IQUITOS PE	126	-3.783	-73.3	19820404	269			I	9999	300			I	9999	210			I	9999
GHCND:PE000084377	IQUITOS PE	126	-3.783	-73.3	19820405	569			I	9999	302			I	9999	230			I	9999
GHCND:PE000084377	IQUITOS PE	126	-3.783	-73.3	19820406	79			I	9999	-9999				9999	218			I	9999
GHCND:PE000084377	IQUITOS PE	126	-3.783	-73.3	19820407	119			I	9999	306			I	9999	-9999				9999
GHCND:PE000084377	IQUITOS PE	126	-3.783	-73.3	19820408	1300			I	9999	-9999				9999	195			I	9999
GHCND:PE000084377	IQUITOS PE	126	-3.783	-73.3	19820409	0			I	9999	304			I	9999	-9999				9999
GHCND:PE000084377	IQUITOS PE	126	-3.783	-73.3	19820410	109			I	9999	313			I	9999	220			I	9999
GHCND:PE000084377	IQUITOS PE	126	-3.783	-73.3	19820412	0			I	9999	-9999				9999	215			I	9999
GHCND:PE000084377	IQUITOS PE	126	-3.783	-73.3	19820413	-9999				9999	335			I	9999	230			I	9999
GHCND:PE000084377	IQUITOS PE	126	-3.783	-73.3	19820414	-9999				9999	-9999				9999	235			I	9999
GHCND:PE000084377	IQUITOS PE	126	-3.783	-73.3	19820415	10			I	9999	342			I	9999	238			I	9999
GHCND:PE000084377	IQUITOS PE	126	-3.783	-73.3	19820416	150			I	9999	301			I	9999	218			I	9999
GHCND:PE000084377	IQUITOS PE	126	-3.783	-73.3	19820417	559			I	9999	-9999				9999	221			I	9999
GHCND:PE000084377	IQUITOS PE	126	-3.783	-73.3	19820418	0			I	9999	-9999				9999	220			I	9999
GHCND:PE000084377	IQUITOS PE	126	-3.783	-73.3	19820419	0			I	9999	-9999				9999	-9999				9999
GHCND:PE000084377	IQUITOS PE	126	-3.783	-73.3	19820420	-9999				9999	342			I	9999	-9999				9999
GHCND:PE000084377	IQUITOS PE	126	-3.783	-73.3	19820421	0			I	9999	-9999				9999	227			I	9999
GHCND:PE000084377	IQUITOS PE	126	-3.783	-73.3	19820422	150			I	9999	328			I	9999	219			I	9999
GHCND:PE000084377	IQUITOS PE	126	-3.783	-73.3	19820423	239			I	9999	335			I	9999	230			I	9999
GHCND:PE000084377	IQUITOS PE	126	-3.783	-73.3	19820424	0			I	9999	-9999				9999	230			I	9999
GHCND:PE000084377	IQUITOS PE	126	-3.783	-73.3	19820425	0			I	9999	-9999				9999	-9999				9999
GHCND:PE000084377	IQUITOS PE	126	-3.783	-73.3	19820426	30			I	9999	-9999				9999	-9999				9999
GHCND:PE000084377	IQUITOS PE	126	-3.783	-73.3	19820427	239			I	9999	273			I	9999	218			I	9999
GHCND:PE000084377	IQUITOS PE	126	-3.783	-73.3	19820428	221			I	9999	-9999				9999	220			I	9999
GHCND:PE000084377	IQUITOS PE	126	-3.783	-73.3	19820429	30			I	9999	-9999				9999	217			I	9999
GHCND:PE000084377	IQUITOS PE	126	-3.783	-73.3	19820430	0			I	9999	294			I	9999	-9999				9999
GHCND:PE000084377	IQUITOS PE	126	-3.783	-73.3	19820501	71			I	9999	-9999				9999	225			I	9999
GHCND:PE000084377	IQUITOS PE	126	-3.783	-73.3	19820502	0			I	9999	-9999				9999	234			I	9999
GHCND:PE000084377	IQUITOS PE	126	-3.783	-73.3	19820503	201			I	9999	275			I	9999	221			I	9999
GHCND:PE000084377	IQUITOS PE	126	-3.783	-73.3	19820504	79			I	9999	-9999				9999	215			I	9999
GHCND:PE000084377	IQUITOS PE	126	-3.783	-73.3	19820505	119			I	9999	-9999				9999	230			I	9999
GHCND:PE000084377	IQUITOS PE	126	-3.783	-73.3	19820506	170			I	9999	315			I	9999	228			I	9999
GHCND:PE000084377	IQUITOS PE	126	-3.783	-73.3	19820507	51			I	9999	-9999				9999	227			I	9999
GHCND:PE000084377	IQUITOS PE	126	-3.783	-73.3	19820508	279			I	9999	-9999				9999	229			I	9999
GHCND:PE000084377	IQUITOS PE	126	-3.783	-73.3	19820509	0			I	9999	-9999				9999	-9999				9999
GHCND:PE000084377	IQUITOS PE	126	-3.783	-73.3	19820510	0			I	9999	-9999				9999	233			I	9999
GHCND:PE000084377	IQUITOS PE	126	-3.783	-73.3	19820511	0			I	9999	316			I	9999	-9999				9999
GHCND:PE000084377	IQUITOS PE	126	-3.783	-73.3	19820513	0			I	9999	-9999				9999	-9999				9999
GHCND:PE000084377	IQUITOS PE	126	-3.783	-73.3	19820514	0			I	9999	-9999				9999	235			I	9999
GHCND:PE000084377	IQUITOS PE	126	-3.783	-73.3	19820515	691			I	9999	-9999				9999	-9999				9999
GHCND:PE000084377	IQUITOS PE	126	-3.783	-73.3	19820516	0			I	9999	318			I	9999	237			I	9999
GHCND:PE000084377	IQUITOS PE	126	-3.783	-73.3	19820517	0			I	9999	-9999				9999	230			I	9999
GHCND:PE000084377	IQUITOS PE	126	-3.783	-73.3	19820518	0			I	9999	333			I	9999	236			I	9999
GHCND:PE000084377	IQUITOS PE	126	-3.783	-73.3	19820519	0			I	9999	-9999				9999	228			I	9999
GHCND:PE000084377	IQUITOS PE	126	-3.783	-73.3	19820520	99			I	9999	324			I	9999	230			I	9999
GHCND:PE000084377	IQUITOS PE	126	-3.783	-73.3	19820521	0			I	9999	331			I	9999	232			I	9999
GHCND:PE000084377	IQUITOS PE	126	-3.783	-73.3	19820522	30			I	9999	311			I	9999	223			I	9999
GHCND:PE000084377	IQUITOS PE	126	-3.783	-73.3	19820523	20			I	9999	312			I	9999	-9999				9999
GHCND:PE000084377	IQUITOS PE	126	-3.783	-73.3	19820524	0			I	9999	-9999				9999	210			I	9999
GHCND:PE000084377	IQUITOS PE	126	-3.783	-73.3	19820525	0			I	9999	-9999				9999	230			I	9999
GHCND:PE000084377	IQUITOS PE	126	-3.783	-73.3	19820526	231			I	9999	339			I	9999	224			I	9999
GHCND:PE000084377	IQUITOS PE	126	-3.783	-73.3	19820527	170			I	9999	282			I	9999	221			I	9999
GHCND:PE000084377	IQUITOS PE	126	-3.783	-73.3	19820528	30			I	9999	-9999				9999	-9999				9999
GHCND:PE000084377	IQUITOS PE	126	-3.783	-73.3	19820529	0			I	9999	-9999				9999	200			I	9999
GHCND:PE000084377	IQUITOS PE	126	-3.783	-73.3	19820530	0			I	9999	287			I	9999	-9999				9999
GHCND:PE000084377	IQUITOS PE	126	-3.783	-73.3	19820531	0			I	9999	-9999				9999	-9999				9999
GHCND:PE000084377	IQUITOS PE	126	-3.783	-73.3	19820601	0			I	9999	-9999				9999	224			I	9999
GHCND:PE000084377	IQUITOS PE	126	-3.783	-73.3	19820602	41			I	9999	317			I	9999	218			I	9999
GHCND:PE000084377	IQUITOS PE	126	-3.783	-73.3	19820604	0			I	9999	334			I	9999	-9999				9999
GHCND:PE000084377	IQUITOS PE	126	-3.783	-73.3	19820605	0			I	9999	-9999				9999	-9999				9999
GHCND:PE000084377	IQUITOS PE	126	-3.783	-73.3	19820606	0			I	9999	333			I	9999	230			I	9999
GHCND:PE000084377	IQUITOS PE	126	-3.783	-73.3	19820607	20			I	9999	336			I	9999	229			I	9999
GHCND:PE000084377	IQUITOS PE	126	-3.783	-73.3	19820608	-9999				9999	-9999				9999	220			I	9999
GHCND:PE000084377	IQUITOS PE	126	-3.783	-73.3	19820610	0			I	9999	-9999				9999	224			I	9999
GHCND:PE000084377	IQUITOS PE	126	-3.783	-73.3	19820611	109			I	9999	-9999				9999	-9999				9999
GHCND:PE000084377	IQUITOS PE	126	-3.783	-73.3	19820612	0			I	9999	314			I	9999	-9999				9999
GHCND:PE000084377	IQUITOS PE	126	-3.783	-73.3	19820613	0			I	9999	-9999				9999	-9999				9999
GHCND:PE000084377	IQUITOS PE	126	-3.783	-73.3	19820614	0			I	9999	337			I	9999	-9999				9999
GHCND:PE000084377	IQUITOS PE	126	-3.783	-73.3	19820615	20			I	9999	323			I	9999	230			I	9999
GHCND:PE000084377	IQUITOS PE	126	-3.783	-73.3	19820616	0			I	9999	300			I	9999	225			I	9999
GHCND:PE000084377	IQUITOS PE	126	-3.783	-73.3	19820617	0			I	9999	327			I	9999	220			I	9999
GHCND:PE000084377	IQUITOS PE	126	-3.783	-73.3	19820618	10			I	9999	305			I	9999	-9999				9999
GHCND:PE000084377	IQUITOS PE	126	-3.783	-73.3	19820619	0			I	9999	320			I	9999	-9999				9999
GHCND:PE000084377	IQUITOS PE	126	-3.783	-73.3	19820621	439			I	9999	334			I	9999	-9999				9999
GHCND:PE000084377	IQUITOS PE	126	-3.783	-73.3	19820622	150			I	9999	295			I	9999	200			I	9999
GHCND:PE000084377	IQUITOS PE	126	-3.783	-73.3	19820623	1341			I	9999	-9999				9999	-9999				9999
GHCND:PE000084377	IQUITOS PE	126	-3.783	-73.3	19820624	0			I	9999	-9999				9999	-9999				9999
GHCND:PE000084377	IQUITOS PE	126	-3.783	-73.3	19820625	0			I	9999	-9999				9999	218			I	9999
GHCND:PE000084377	IQUITOS PE	126	-3.783	-73.3	19820626	61			I	9999	-9999				9999	220			I	9999
GHCND:PE000084377	IQUITOS PE	126	-3.783	-73.3	19820627	-9999				9999	337			I	9999	-9999				9999
GHCND:PE000084377	IQUITOS PE	126	-3.783	-73.3	19820628	0			I	9999	342			I	9999	211			I	9999
GHCND:PE000084377	IQUITOS PE	126	-3.783	-73.3	19820629	0			I	9999	335			I	9999	215			I	9999
GHCND:PE000084377	IQUITOS PE	126	-3.783	-73.3	19820630	0			I	9999	-9999				9999	220			I	9999
GHCND:PE000084377	IQUITOS PE	126	-3.783	-73.3	19820701	0			I	9999	320			I	9999	228			I	9999
GHCND:PE000084377	IQUITOS PE	126	-3.783	-73.3	19820702	51			I	9999	316			I	9999	-9999				9999
GHCND:PE000084377	IQUITOS PE	126	-3.783	-73.3	19820703	0			I	9999	308			I	9999	211			I	9999
GHCND:PE000084377	IQUITOS PE	126	-3.783	-73.3	19820704	0			I	9999	324			I	9999	-9999				9999
GHCND:PE000084377	IQUITOS PE	126	-3.783	-73.3	19820705	79			I	9999	312			I	9999	-9999				9999
GHCND:PE000084377	IQUITOS PE	126	-3.783	-73.3	19820706	719			I	9999	-9999				9999	228			I	9999
GHCND:PE000084377	IQUITOS PE	126	-3.783	-73.3	19820707	851			I	9999	316			I	9999	224			I	9999
GHCND:PE000084377	IQUITOS PE	126	-3.783	-73.3	19820708	30			I	9999	320			I	9999	217			I	9999
GHCND:PE000084377	IQUITOS PE	126	-3.783	-73.3	19820709	0			I	9999	328			I	9999	225			I	9999
GHCND:PE000084377	IQUITOS PE	126	-3.783	-73.3	19820710	0			I	9999	-9999				9999	-9999				9999
GHCND:PE000084377	IQUITOS PE	126	-3.783	-73.3	19820711	0			I	9999	302			I	9999	-9999				9999
GHCND:PE000084377	IQUITOS PE	126	-3.783	-73.3	19820712	450			I	9999	327			I	9999	220			I	9999
GHCND:PE000084377	IQUITOS PE	126	-3.783	-73.3	19820713	99			I	9999	-9999				9999	226			I	9999
GHCND:PE000084377	IQUITOS PE	126	-3.783	-73.3	19820714	79			I	9999	305			I	9999	221			I	9999
GHCND:PE000084377	IQUITOS PE	126	-3.783	-73.3	19820715	201			I	9999	300			I	9999	210			I	9999
GHCND:PE000084377	IQUITOS PE	126	-3.783	-73.3	19820716	130			I	9999	-9999				9999	217			I	9999
GHCND:PE000084377	IQUITOS PE	126	-3.783	-73.3	19820717	531			I	9999	-9999				9999	210			I	9999
GHCND:PE000084377	IQUITOS PE	126	-3.783	-73.3	19820718	0			I	9999	300			I	9999	210			I	9999
GHCND:PE000084377	IQUITOS PE	126	-3.783	-73.3	19820719	-9999				9999	343			I	9999	221			I	9999
GHCND:PE000084377	IQUITOS PE	126	-3.783	-73.3	19820720	-9999				9999	-9999				9999	213			I	9999
GHCND:PE000084377	IQUITOS PE	126	-3.783	-73.3	19820721	0			I	9999	324			I	9999	-9999				9999
GHCND:PE000084377	IQUITOS PE	126	-3.783	-73.3	19820722	20			I	9999	-9999				9999	207			I	9999
GHCND:PE000084377	IQUITOS PE	126	-3.783	-73.3	19820723	0			I	9999	320			I	9999	214			I	9999
GHCND:PE000084377	IQUITOS PE	126	-3.783	-73.3	19820724	0			I	9999	343			I	9999	-9999				9999
GHCND:PE000084377	IQUITOS PE	126	-3.783	-73.3	19820725	10			I	9999	313			I	9999	220			I	9999
GHCND:PE000084377	IQUITOS PE	126	-3.783	-73.3	19820726	0			I	9999	314			I	9999	226			I	9999
GHCND:PE000084377	IQUITOS PE	126	-3.783	-73.3	19820727	180			I	9999	310			I	9999	218			I	9999
GHCND:PE000084377	IQUITOS PE	126	-3.783	-73.3	19820728	1669			I	9999	275			I	9999	207			I	9999
GHCND:PE000084377	IQUITOS PE	126	-3.783	-73.3	19820729	41			I	9999	-9999				9999	-9999				9999
GHCND:PE000084377	IQUITOS PE	126	-3.783	-73.3	19820730	0			I	9999	314			I	9999	220			I	9999
GHCND:PE000084377	IQUITOS PE	126	-3.783	-73.3	19820731	-9999				9999	312			I	9999	-9999				9999
GHCND:PE000084377	IQUITOS PE	126	-3.783	-73.3	19820801	0			I	9999	-9999				9999	201			I	9999
GHCND:PE000084377	IQUITOS PE	126	-3.783	-73.3	19820802	0			I	9999	316			I	9999	-9999				9999
GHCND:PE000084377	IQUITOS PE	126	-3.783	-73.3	19820803	0			I	9999	308			I	9999	-9999				9999
GHCND:PE000084377	IQUITOS PE	126	-3.783	-73.3	19820804	20			I	9999	-9999				9999	213			I	9999
GHCND:PE000084377	IQUITOS PE	126	-3.783	-73.3	19820805	0			I	9999	323			I	9999	214			I	9999
GHCND:PE000084377	IQUITOS PE	126	-3.783	-73.3	19820806	391			I	9999	326			I	9999	208			I	9999
GHCND:PE000084377	IQUITOS PE	126	-3.783	-73.3	19820807	0			I	9999	-9999				9999	207			I	9999
GHCND:PE000084377	IQUITOS PE	126	-3.783	-73.3	19820808	0			I	9999	336			I	9999	-9999				9999
GHCND:PE000084377	IQUITOS PE	126	-3.783	-73.3	19820810	20			I	9999	320			I	9999	218			I	9999
GHCND:PE000084377	IQUITOS PE	126	-3.783	-73.3	19820811	79			I	9999	-9999				9999	214			I	9999
GHCND:PE000084377	IQUITOS PE	126	-3.783	-73.3	19820812	0			I	9999	-9999				9999	225			I	9999
GHCND:PE000084377	IQUITOS PE	126	-3.783	-73.3	19820813	0			I	9999	325			I	9999	-9999				9999
GHCND:PE000084377	IQUITOS PE	126	-3.783	-73.3	19820814	0			I	9999	332			I	9999	218			I	9999
GHCND:PE000084377	IQUITOS PE	126	-3.783	-73.3	19820815	-9999				9999	335			I	9999	217			I	9999
GHCND:PE000084377	IQUITOS PE	126	-3.783	-73.3	19820816	0			I	9999	-9999				9999	225			I	9999
GHCND:PE000084377	IQUITOS PE	126	-3.783	-73.3	19820817	41			I	9999	322			I	9999	224			I	9999
GHCND:PE000084377	IQUITOS PE	126	-3.783	-73.3	19820818	51			I	9999	-9999				9999	207			I	9999
GHCND:PE000084377	IQUITOS PE	126	-3.783	-73.3	19820819	0			I	9999	316			I	9999	-9999				9999
GHCND:PE000084377	IQUITOS PE	126	-3.783	-73.3	19820820	279			I	9999	317			I	9999	200			I	9999
GHCND:PE000084377	IQUITOS PE	126	-3.783	-73.3	19820821	0			I	9999	-9999				9999	-9999				9999
GHCND:PE000084377	IQUITOS PE	126	-3.783	-73.3	19820822	0			I	9999	335			I	9999	-9999				9999
GHCND:PE000084377	IQUITOS PE	126	-3.783	-73.3	19820823	20			I	9999	-9999				9999	220			I	9999
GHCND:PE000084377	IQUITOS PE	126	-3.783	-73.3	19820824	0			I	9999	-9999				9999	-9999				9999
GHCND:PE000084377	IQUITOS PE	126	-3.783	-73.3	19820825	150			I	9999	-9999				9999	214			I	9999
GHCND:PE000084377	IQUITOS PE	126	-3.783	-73.3	19820826	20			I	9999	-9999				9999	204			I	9999
GHCND:PE000084377	IQUITOS PE	126	-3.783	-73.3	19820827	61			I	9999	-9999				9999	214			I	9999
GHCND:PE000084377	IQUITOS PE	126	-3.783	-73.3	19820828	140			I	9999	-9999				9999	220			I	9999
GHCND:PE000084377	IQUITOS PE	126	-3.783	-73.3	19820829	0			I	9999	-9999				9999	224			I	9999
GHCND:PE000084377	IQUITOS PE	126	-3.783	-73.3	19820830	0			I	9999	338			I	9999	224			I	9999
GHCND:PE000084377	IQUITOS PE	126	-3.783	-73.3	19820831	61			I	9999	332			I	9999	218			I	9999
GHCND:PE000084377	IQUITOS PE	126	-3.783	-73.3	19820901	0			I	9999	-9999				9999	217			I	9999
GHCND:PE000084377	IQUITOS PE	126	-3.783	-73.3	19820902	119			I	9999	-9999				9999	210			I	9999
GHCND:PE000084377	IQUITOS PE	126	-3.783	-73.3	19820903	0			I	9999	-9999				9999	220			I	9999
GHCND:PE000084377	IQUITOS PE	126	-3.783	-73.3	19820904	0			I	9999	316			I	9999	221			I	9999
GHCND:PE000084377	IQUITOS PE	126	-3.783	-73.3	19820905	0			I	9999	317			I	9999	206			I	9999
GHCND:PE000084377	IQUITOS PE	126	-3.783	-73.3	19820906	0			I	9999	-9999				9999	226			I	9999
GHCND:PE000084377	IQUITOS PE	126	-3.783	-73.3	19820907	1250			I	9999	-9999				9999	217			I	9999
GHCND:PE000084377	IQUITOS PE	126	-3.783	-73.3	19820908	0			I	9999	-9999				9999	220			I	9999
GHCND:PE000084377	IQUITOS PE	126	-3.783	-73.3	19820909	0			I	9999	-9999				9999	230			I	9999
GHCND:PE000084377	IQUITOS PE	126	-3.783	-73.3	19820910	0			I	9999	-9999				9999	210			I	9999
GHCND:PE000084377	IQUITOS PE	126	-3.783	-73.3	19820911	0			I	9999	346			I	9999	225			I	9999
GHCND:PE000084377	IQUITOS PE	126	-3.783	-73.3	19820912	-9999				9999	-9999				9999	227			I	9999
GHCND:PE000084377	IQUITOS PE	126	-3.783	-73.3	19820913	-9999				9999	342			I	9999	-9999				9999
GHCND:PE000084377	IQUITOS PE	126	-3.783	-73.3	19820914	99			I	9999	-9999				9999	219			I	9999
GHCND:PE000084377	IQUITOS PE	126	-3.783	-73.3	19820915	0			I	9999	-9999				9999	-9999				9999
GHCND:PE000084377	IQUITOS PE	126	-3.783	-73.3	19820916	0			I	9999	-9999				9999	228			I	9999
GHCND:PE000084377	IQUITOS PE	126	-3.783	-73.3	19820917	-9999				9999	361			I	9999	230			I	9999
GHCND:PE000084377	IQUITOS PE	126	-3.783	-73.3	19820918	231			I	9999	363			I	9999	217			I	9999
GHCND:PE000084377	IQUITOS PE	126	-3.783	-73.3	19820919	0			I	9999	317			I	9999	214			I	9999
GHCND:PE000084377	IQUITOS PE	126	-3.783	-73.3	19820920	10			I	9999	305			I	9999	220			I	9999
GHCND:PE000084377	IQUITOS PE	126	-3.783	-73.3	19820921	-9999				9999	-9999				9999	220			I	9999
GHCND:PE000084377	IQUITOS PE	126	-3.783	-73.3	19820922	180			I	9999	334			I	9999	223			I	9999
GHCND:PE000084377	IQUITOS PE	126	-3.783	-73.3	19820923	0			I	9999	335			I	9999	-9999				9999
GHCND:PE000084377	IQUITOS PE	126	-3.783	-73.3	19820924	320			I	9999	304			I	9999	222			I	9999
GHCND:PE000084377	IQUITOS PE	126	-3.783	-73.3	19820925	0			I	9999	-9999				9999	218			I	9999
GHCND:PE000084377	IQUITOS PE	126	-3.783	-73.3	19820926	0			I	9999	-9999				9999	224			I	9999
GHCND:PE000084377	IQUITOS PE	126	-3.783	-73.3	19820927	0			I	9999	334			I	9999	233			I	9999
GHCND:PE000084377	IQUITOS PE	126	-3.783	-73.3	19820928	0			I	9999	-9999				9999	220			I	9999
GHCND:PE000084377	IQUITOS PE	126	-3.783	-73.3	19820929	0			I	9999	328			I	9999	212			I	9999
GHCND:PE000084377	IQUITOS PE	126	-3.783	-73.3	19820930	51			I	9999	-9999				9999	214			I	9999
GHCND:PE000084377	IQUITOS PE	126	-3.783	-73.3	19821001	61			I	9999	-9999				9999	213			I	9999
GHCND:PE000084377	IQUITOS PE	126	-3.783	-73.3	19821002	0			I	9999	344			I	9999	225			I	9999
GHCND:PE000084377	IQUITOS PE	126	-3.783	-73.3	19821003	-9999				9999	-9999				9999	233			I	9999
GHCND:PE000084377	IQUITOS PE	126	-3.783	-73.3	19821004	0			I	9999	319			I	9999	-9999				9999
GHCND:PE000084377	IQUITOS PE	126	-3.783	-73.3	19821005	820			I	9999	-9999				9999	207			I	9999
GHCND:PE000084377	IQUITOS PE	126	-3.783	-73.3	19821006	0			I	9999	333			I	9999	214			I	9999
GHCND:PE000084377	IQUITOS PE	126	-3.783	-73.3	19821007	10			I	9999	331			I	9999	213			I	9999
GHCND:PE000084377	IQUITOS PE	126	-3.783	-73.3	19821008	0			I	9999	334			I	9999	-9999				9999
GHCND:PE000084377	IQUITOS PE	126	-3.783	-73.3	19821009	170			I	9999	-9999				9999	221			I	9999
GHCND:PE000084377	IQUITOS PE	126	-3.783	-73.3	19821010	351			I	9999	302			I	9999	200			I	9999
GHCND:PE000084377	IQUITOS PE	126	-3.783	-73.3	19821011	0			I	9999	-9999				9999	221			I	9999
GHCND:PE000084377	IQUITOS PE	126	-3.783	-73.3	19821012	0			I	9999	324			I	9999	226			I	9999
GHCND:PE000084377	IQUITOS PE	126	-3.783	-73.3	19821013	-9999				9999	-9999				9999	220			I	9999
GHCND:PE000084377	IQUITOS PE	126	-3.783	-73.3	19821014	-9999				9999	332			I	9999	-9999				9999
GHCND:PE000084377	IQUITOS PE	126	-3.783	-73.3	19821015	61			I	9999	306			I	9999	225			I	9999
GHCND:PE000084377	IQUITOS PE	126	-3.783	-73.3	19821017	-9999				9999	-9999				9999	226			I	9999
GHCND:PE000084377	IQUITOS PE	126	-3.783	-73.3	19821018	20			I	9999	-9999				9999	-9999				9999
GHCND:PE000084377	IQUITOS PE	126	-3.783	-73.3	19821019	0			I	9999	-9999				9999	231			I	9999
GHCND:PE000084377	IQUITOS PE	126	-3.783	-73.3	19821020	41			I	9999	330			I	9999	220			I	9999
GHCND:PE000084377	IQUITOS PE	126	-3.783	-73.3	19821021	0			I	9999	-9999				9999	216			I	9999
GHCND:PE000084377	IQUITOS PE	126	-3.783	-73.3	19821023	300			I	9999	-9999				9999	210			I	9999
GHCND:PE000084377	IQUITOS PE	126	-3.783	-73.3	19821024	0			I	9999	-9999				9999	-9999				9999
GHCND:PE000084377	IQUITOS PE	126	-3.783	-73.3	19821025	71			I	9999	-9999				9999	220			I	9999
GHCND:PE000084377	IQUITOS PE	126	-3.783	-73.3	19821026	279			I	9999	-9999				9999	-9999				9999
GHCND:PE000084377	IQUITOS PE	126	-3.783	-73.3	19821027	0			I	9999	317			I	9999	223			I	9999
GHCND:PE000084377	IQUITOS PE	126	-3.783	-73.3	19821028	71			I	9999	325			I	9999	210			I	9999
GHCND:PE000084377	IQUITOS PE	126	-3.783	-73.3	19821029	0			I	9999	-9999				9999	205			I	9999
GHCND:PE000084377	IQUITOS PE	126	-3.783	-73.3	19821030	41			I	9999	-9999				9999	235			I	9999
GHCND:PE000084377	IQUITOS PE	126	-3.783	-73.3	19821031	0			I	9999	-9999				9999	-9999				9999
GHCND:PE000084377	IQUITOS PE	126	-3.783	-73.3	19821101	0			I	9999	-9999				9999	230			I	9999
GHCND:PE000084377	IQUITOS PE	126	-3.783	-73.3	19821102	0			I	9999	335			I	9999	228			I	9999
GHCND:PE000084377	IQUITOS PE	126	-3.783	-73.3	19821103	-9999				9999	326			I	9999	231			I	9999
GHCND:PE000084377	IQUITOS PE	126	-3.783	-73.3	19821104	-9999				9999	-9999				9999	235			I	9999
GHCND:PE000084377	IQUITOS PE	126	-3.783	-73.3	19821105	71			I	9999	332			I	9999	226			I	9999
GHCND:PE000084377	IQUITOS PE	126	-3.783	-73.3	19821106	109			I	9999	-9999				9999	228			I	9999
GHCND:PE000084377	IQUITOS PE	126	-3.783	-73.3	19821107	541			I	9999	-9999				9999	-9999				9999
GHCND:PE000084377	IQUITOS PE	126	-3.783	-73.3	19821108	521			I	9999	316			I	9999	224			I	9999
GHCND:PE000084377	IQUITOS PE	126	-3.783	-73.3	19821109	10			I	9999	-9999				9999	220			I	9999
GHCND:PE000084377	IQUITOS PE	126	-3.783	-73.3	19821110	30			I	9999	-9999				9999	217			I	9999
GHCND:PE000084377	IQUITOS PE	126	-3.783	-73.3	19821111	800			I	9999	302			I	9999	215			I	9999
GHCND:PE000084377	IQUITOS PE	126	-3.783	-73.3	19821112	0			I	9999	318			I	9999	-9999				9999
GHCND:PE000084377	IQUITOS PE	126	-3.783	-73.3	19821113	191			I	9999	-9999				9999	231			I	9999
GHCND:PE000084377	IQUITOS PE	126	-3.783	-73.3	19821114	109			I	9999	331			I	9999	190			I	9999
GHCND:PE000084377	IQUITOS PE	126	-3.783	-73.3	19821115	89			I	9999	-9999				9999	-9999				9999
GHCND:PE000084377	IQUITOS PE	126	-3.783	-73.3	19821116	0			I	9999	-9999				9999	230			I	9999
GHCND:PE000084377	IQUITOS PE	126	-3.783	-73.3	19821117	10			I	9999	312			I	9999	210			I	9999
GHCND:PE000084377	IQUITOS PE	126	-3.783	-73.3	19821118	79			I	9999	314			I	9999	210			I	9999
GHCND:PE000084377	IQUITOS PE	126	-3.783	-73.3	19821119	191			I	9999	-9999				9999	222			I	9999
GHCND:PE000084377	IQUITOS PE	126	-3.783	-73.3	19821120	0			I	9999	334			I	9999	224			I	9999
GHCND:PE000084377	IQUITOS PE	126	-3.783	-73.3	19821121	-9999				9999	337			I	9999	-9999				9999
GHCND:PE000084377	IQUITOS PE	126	-3.783	-73.3	19821122	-9999				9999	325			I	9999	210			I	9999
GHCND:PE000084377	IQUITOS PE	126	-3.783	-73.3	19821123	0			I	9999	-9999				9999	230			I	9999
GHCND:PE000084377	IQUITOS PE	126	-3.783	-73.3	19821124	719			I	9999	330			I	9999	223			I	9999
GHCND:PE000084377	IQUITOS PE	126	-3.783	-73.3	19821125	10			I	9999	-9999				9999	227			I	9999
GHCND:PE000084377	IQUITOS PE	126	-3.783	-73.3	19821126	0			I	9999	-9999				9999	-9999				9999
GHCND:PE000084377	IQUITOS PE	126	-3.783	-73.3	19821127	-9999				9999	-9999				9999	220			I	9999
GHCND:PE000084377	IQUITOS PE	126	-3.783	-73.3	19821128	0			I	9999	353			I	9999	230			I	9999
GHCND:PE000084377	IQUITOS PE	126	-3.783	-73.3	19821129	0			I	9999	332			I	9999	230			I	9999
GHCND:PE000084377	IQUITOS PE	126	-3.783	-73.3	19821130	480			I	9999	320			I	9999	218			I	9999
GHCND:PE000084377	IQUITOS PE	126	-3.783	-73.3	19821201	0			I	9999	314			I	9999	226			I	9999
GHCND:PE000084377	IQUITOS PE	126	-3.783	-73.3	19821202	0			I	9999	-9999				9999	220			I	9999
GHCND:PE000084377	IQUITOS PE	126	-3.783	-73.3	19821203	-9999				9999	323			I	9999	-9999				9999
GHCND:PE000084377	IQUITOS PE	126	-3.783	-73.3	19821204	0			I	9999	310			I	9999	235			I	9999
GHCND:PE000084377	IQUITOS PE	126	-3.783	-73.3	19821205	20			I	9999	-9999				9999	230			I	9999
GHCND:PE000084377	IQUITOS PE	126	-3.783	-73.3	19821206	551			I	9999	-9999				9999	221			I	9999
GHCND:PE000084377	IQUITOS PE	126	-3.783	-73.3	19821207	500			I	9999	317			I	9999	217			I	9999
GHCND:PE000084377	IQUITOS PE	126	-3.783	-73.3	19821208	0			I	9999	-9999				9999	-9999				9999
GHCND:PE000084377	IQUITOS PE	126	-3.783	-73.3	19821209	211			I	9999	303			I	9999	225			I	9999
GHCND:PE000084377	IQUITOS PE	126	-3.783	-73.3	19821210	0			I	9999	-9999				9999	220			I	9999
GHCND:PE000084377	IQUITOS PE	126	-3.783	-73.3	19821211	-9999				9999	-9999				9999	223			I	9999
GHCND:PE000084377	IQUITOS PE	126	-3.783	-73.3	19821213	0			I	9999	322			I	9999	230			I	9999
GHCND:PE000084377	IQUITOS PE	126	-3.783	-73.3	19821214	20			I	9999	325			I	9999	-9999				9999
GHCND:PE000084377	IQUITOS PE	126	-3.783	-73.3	19821215	0			I	9999	332			I	9999	228			I	9999
GHCND:PE000084377	IQUITOS PE	126	-3.783	-73.3	19821216	0			I	9999	-9999				9999	230			I	9999
GHCND:PE000084377	IQUITOS PE	126	-3.783	-73.3	19821217	-9999				9999	323			I	9999	-9999				9999
GHCND:PE000084377	IQUITOS PE	126	-3.783	-73.3	19821218	0			I	9999	-9999				9999	230			I	9999
GHCND:PE000084377	IQUITOS PE	126	-3.783	-73.3	19821219	429			I	9999	342			I	9999	220			I	9999
GHCND:PE000084377	IQUITOS PE	126	-3.783	-73.3	19821220	170			I	9999	-9999				9999	228			I	9999
GHCND:PE000084377	IQUITOS PE	126	-3.783	-73.3	19821221	221			I	9999	323			I	9999	-9999				9999
GHCND:PE000084377	IQUITOS PE	126	-3.783	-73.3	19821222	0			I	9999	340			I	9999	-9999				9999
GHCND:PE000084377	IQUITOS PE	126	-3.783	-73.3	19821223	20			I	9999	334			I	9999	-9999				9999
GHCND:PE000084377	IQUITOS PE	126	-3.783	-73.3	19821224	480			I	9999	330			I	9999	230			I	9999
GHCND:PE000084377	IQUITOS PE	126	-3.783	-73.3	19821225	0			I	9999	330			I	9999	-9999				9999
GHCND:PE000084377	IQUITOS PE	126	-3.783	-73.3	19821226	0			I	9999	-9999				9999	220			I	9999
GHCND:PE000084377	IQUITOS PE	126	-3.783	-73.3	19821227	-9999				9999	365			I	9999	-9999				9999
GHCND:PE000084377	IQUITOS PE	126	-3.783	-73.3	19821228	0			I	9999	330			I	9999	230			I	9999
GHCND:PE000084377	IQUITOS PE	126	-3.783	-73.3	19821229	119			I	9999	321			I	9999	230			I	9999
GHCND:PE000084377	IQUITOS PE	126	-3.783	-73.3	19821230	99			I	9999	-9999				9999	226			I	9999
GHCND:PE000084377	IQUITOS PE	126	-3.783	-73.3	19821231	0			I	9999	-9999				9999	220			I	9999
GHCND:PE000084377	IQUITOS PE	126	-3.783	-73.3	19830101	399			I	9999	336			I	9999	-9999				9999
GHCND:PE000084377	IQUITOS PE	126	-3.783	-73.3	19830102	201			I	9999	310			I	9999	227			I	9999
GHCND:PE000084377	IQUITOS PE	126	-3.783	-73.3	19830103	89			I	9999	-9999				9999	230			I	9999
GHCND:PE000084377	IQUITOS PE	126	-3.783	-73.3	19830104	0			I	9999	340			I	9999	236			I	9999
GHCND:PE000084377	IQUITOS PE	126	-3.783	-73.3	19830105	480			I	9999	-9999				9999	-9999				9999
GHCND:PE000084377	IQUITOS PE	126	-3.783	-73.3	19830106	0			I	9999	-9999				9999	-9999				9999
GHCND:PE000084377	IQUITOS PE	126	-3.783	-73.3	19830107	-9999				9999	325			I	9999	238			I	9999
GHCND:PE000084377	IQUITOS PE	126	-3.783	-73.3	19830108	919			I	9999	330			I	9999	220			I	9999
GHCND:PE000084377	IQUITOS PE	126	-3.783	-73.3	19830109	1300			I	9999	-9999				9999	210			I	9999
GHCND:PE000084377	IQUITOS PE	126	-3.783	-73.3	19830110	0			I	9999	-9999				9999	220			I	9999
GHCND:PE000084377	IQUITOS PE	126	-3.783	-73.3	19830111	0			I	9999	-9999				9999	-9999				9999
GHCND:PE000084377	IQUITOS PE	126	-3.783	-73.3	19830112	41			I	9999	354			I	9999	238			I	9999
GHCND:PE000084377	IQUITOS PE	126	-3.783	-73.3	19830113	20			I	9999	-9999				9999	220			I	9999
GHCND:PE000084377	IQUITOS PE	126	-3.783	-73.3	19830114	0			I	9999	350			I	9999	240			I	9999
GHCND:PE000084377	IQUITOS PE	126	-3.783	-73.3	19830115	0			I	9999	357			I	9999	247			I	9999
GHCND:PE000084377	IQUITOS PE	126	-3.783	-73.3	19830116	460			I	9999	357			I	9999	-9999				9999
GHCND:PE000084377	IQUITOS PE	126	-3.783	-73.3	19830117	-9999				9999	275			I	9999	228			I	9999
GHCND:PE000084377	IQUITOS PE	126	-3.783	-73.3	19830118	-9999				9999	-9999				9999	228			I	9999
GHCND:PE000084377	IQUITOS PE	126	-3.783	-73.3	19830119	-9999				9999	345			I	9999	-9999				9999
GHCND:PE000084377	IQUITOS PE	126	-3.783	-73.3	19830120	0			I	9999	342			I	9999	230			I	9999
GHCND:PE000084377	IQUITOS PE	126	-3.783	-73.3	19830121	10			I	9999	341			I	9999	240			I	9999
GHCND:PE000084377	IQUITOS PE	126	-3.783	-73.3	19830122	0			I	9999	343			I	9999	245			I	9999
GHCND:PE000084377	IQUITOS PE	126	-3.783	-73.3	19830124	-9999				9999	303			I	9999	-9999				9999
GHCND:PE000084377	IQUITOS PE	126	-3.783	-73.3	19830125	119			I	9999	-9999				9999	230			I	9999
GHCND:PE000084377	IQUITOS PE	126	-3.783	-73.3	19830126	0			I	9999	-9999				9999	-9999				9999
GHCND:PE000084377	IQUITOS PE	126	-3.783	-73.3	19830127	0			I	9999	342			I	9999	240			I	9999
GHCND:PE000084377	IQUITOS PE	126	-3.783	-73.3	19830128	0			I	9999	-9999				9999	-9999				9999
GHCND:PE000084377	IQUITOS PE	126	-3.783	-73.3	19830129	-9999				9999	357			I	9999	-9999				9999
GHCND:PE000084377	IQUITOS PE	126	-3.783	-73.3	19830130	0			I	9999	-9999				9999	-9999				9999
GHCND:PE000084377	IQUITOS PE	126	-3.783	-73.3	19830131	0			I	9999	350			I	9999	-9999				9999
GHCND:PE000084377	IQUITOS PE	126	-3.783	-73.3	19830201	0			I	9999	360			I	9999	-9999				9999
GHCND:PE000084377	IQUITOS PE	126	-3.783	-73.3	19830202	1280			I	9999	368			I	9999	-9999				9999
GHCND:PE000084377	IQUITOS PE	126	-3.783	-73.3	19830203	0			I	9999	-9999				9999	-9999				9999
GHCND:PE000084377	IQUITOS PE	126	-3.783	-73.3	19830204	0			I	9999	350			I	9999	240			I	9999
GHCND:PE000084377	IQUITOS PE	126	-3.783	-73.3	19830205	-9999				9999	329			I	9999	-9999				9999
GHCND:PE000084377	IQUITOS PE	126	-3.783	-73.3	19830206	1501			I	9999	-9999				9999	-9999				9999
GHCND:PE000084377	IQUITOS PE	126	-3.783	-73.3	19830207	0			I	9999	-9999				9999	-9999				9999
GHCND:PE000084377	IQUITOS PE	126	-3.783	-73.3	19830208	0			I	9999	-9999				9999	236			I	9999
GHCND:PE000084377	IQUITOS PE	126	-3.783	-73.3	19830209	0			I	9999	-9999				9999	-9999				9999
GHCND:PE000084377	IQUITOS PE	126	-3.783	-73.3	19830210	0			I	9999	362			I	9999	235			I	9999
GHCND:PE000084377	IQUITOS PE	126	-3.783	-73.3	19830211	0			I	9999	355			I	9999	231			I	9999
GHCND:PE000084377	IQUITOS PE	126	-3.783	-73.3	19830212	-9999				9999	352			I	9999	240			I	9999
GHCND:PE000084377	IQUITOS PE	126	-3.783	-73.3	19830213	0			I	9999	-9999				9999	228			I	9999
GHCND:PE000084377	IQUITOS PE	126	-3.783	-73.3	19830214	-9999				9999	350			I	9999	-9999				9999
GHCND:PE000084377	IQUITOS PE	126	-3.783	-73.3	19830215	10			I	9999	-9999				9999	-9999				9999
GHCND:PE000084377	IQUITOS PE	126	-3.783	-73.3	19830216	0			I	9999	348			I	9999	229			I	9999
GHCND:PE000084377	IQUITOS PE	126	-3.783	-73.3	19830217	89			I	9999	365			I	9999	230			I	9999
GHCND:PE000084377	IQUITOS PE	126	-3.783	-73.3	19830218	0			I	9999	300			I	9999	-9999				9999
GHCND:PE000084377	IQUITOS PE	126	-3.783	-73.3	19830219	-9999				9999	-9999				9999	230			I	9999
GHCND:PE000084377	IQUITOS PE	126	-3.783	-73.3	19830220	10			I	9999	342			I	9999	-9999				9999
GHCND:PE000084377	IQUITOS PE	126	-3.783	-73.3	19830221	-9999				9999	323			I	9999	232			I	9999
GHCND:PE000084377	IQUITOS PE	126	-3.783	-73.3	19830222	221			I	9999	329			I	9999	228			I	9999
GHCND:PE000084377	IQUITOS PE	126	-3.783	-73.3	19830223	620			I	9999	280			I	9999	220			I	9999
GHCND:PE000084377	IQUITOS PE	126	-3.783	-73.3	19830224	739			I	9999	-9999				9999	230			I	9999
GHCND:PE000084377	IQUITOS PE	126	-3.783	-73.3	19830225	0			I	9999	-9999				9999	-9999				9999
GHCND:PE000084377	IQUITOS PE	126	-3.783	-73.3	19830226	0			I	9999	342			I	9999	220			I	9999
GHCND:PE000084377	IQUITOS PE	126	-3.783	-73.3	19830227	20			I	9999	323			I	9999	235			I	9999
GHCND:PE000084377	IQUITOS PE	126	-3.783	-73.3	19830228	0			I	9999	-9999				9999	234			I	9999
GHCND:PE000084377	IQUITOS PE	126	-3.783	-73.3	19830301	0			I	9999	342			I	9999	239			I	9999
GHCND:PE000084377	IQUITOS PE	126	-3.783	-73.3	19830302	-9999				9999	-9999				9999	240			I	9999
GHCND:PE000084377	IQUITOS PE	126	-3.783	-73.3	19830303	0			I	9999	-9999				9999	232			I	9999
GHCND:PE000084377	IQUITOS PE	126	-3.783	-73.3	19830304	0			I	9999	-9999				9999	226			I	9999
GHCND:PE000084377	IQUITOS PE	126	-3.783	-73.3	19830305	0			I	9999	333			I	9999	-9999				9999
GHCND:PE000084377	IQUITOS PE	126	-3.783	-73.3	19830306	0			I	9999	-9999				9999	232			I	9999
GHCND:PE000084377	IQUITOS PE	126	-3.783	-73.3	19830307	0			I	9999	334			I	9999	230			I	9999
GHCND:PE000084377	IQUITOS PE	126	-3.783	-73.3	19830308	20			I	9999	-9999				9999	236			I	9999
GHCND:PE000084377	IQUITOS PE	126	-3.783	-73.3	19830309	180			I	9999	-9999				9999	237			I	9999
GHCND:PE000084377	IQUITOS PE	126	-3.783	-73.3	19830310	0			I	9999	325			I	9999	-9999				9999
GHCND:PE000084377	IQUITOS PE	126	-3.783	-73.3	19830311	99			I	9999	282			I	9999	229			I	9999
GHCND:PE000084377	IQUITOS PE	126	-3.783	-73.3	19830312	620			I	9999	-9999				9999	225			I	9999
GHCND:PE000084377	IQUITOS PE	126	-3.783	-73.3	19830313	0			I	9999	320			I	9999	232			I	9999
GHCND:PE000084377	IQUITOS PE	126	-3.783	-73.3	19830314	-9999				9999	315			I	9999	240			I	9999
GHCND:PE000084377	IQUITOS PE	126	-3.783	-73.3	19830315	41			I	9999	-9999				9999	-9999				9999
GHCND:PE000084377	IQUITOS PE	126	-3.783	-73.3	19830317	0			I	9999	-9999				9999	235			I	9999
GHCND:PE000084377	IQUITOS PE	126	-3.783	-73.3	19830318	0			I	9999	350			I	9999	239			I	9999
GHCND:PE000084377	IQUITOS PE	126	-3.783	-73.3	19830319	201			I	9999	-9999				9999	230			I	9999
GHCND:PE000084377	IQUITOS PE	126	-3.783	-73.3	19830320	371			I	9999	-9999				9999	-9999				9999
GHCND:PE000084377	IQUITOS PE	126	-3.783	-73.3	19830321	0			I	9999	-9999				9999	234			I	9999
GHCND:PE000084377	IQUITOS PE	126	-3.783	-73.3	19830322	0			I	9999	-9999				9999	235			I	9999
GHCND:PE000084377	IQUITOS PE	126	-3.783	-73.3	19830323	51			I	9999	334			I	9999	233			I	9999
GHCND:PE000084377	IQUITOS PE	126	-3.783	-73.3	19830324	919			I	9999	-9999				9999	-9999				9999
GHCND:PE000084377	IQUITOS PE	126	-3.783	-73.3	19830325	0			I	9999	324			I	9999	-9999				9999
GHCND:PE000084377	IQUITOS PE	126	-3.783	-73.3	19830326	0			I	9999	-9999				9999	239			I	9999
GHCND:PE000084377	IQUITOS PE	126	-3.783	-73.3	19830327	0			I	9999	336			I	9999	-9999				9999
GHCND:PE000084377	IQUITOS PE	126	-3.783	-73.3	19830328	0			I	9999	-9999				9999	235			I	9999
GHCND:PE000084377	IQUITOS PE	126	-3.783	-73.3	19830329	180			I	9999	-9999				9999	230			I	9999
GHCND:PE000084377	IQUITOS PE	126	-3.783	-73.3	19830330	0			I	9999	334			I	9999	-9999				9999
GHCND:PE000084377	IQUITOS PE	126	-3.783	-73.3	19830331	239			I	9999	323			I	9999	225			I	9999
GHCND:PE000084377	IQUITOS PE	126	-3.783	-73.3	19830401	0			I	9999	303			I	9999	-9999				9999
GHCND:PE000084377	IQUITOS PE	126	-3.783	-73.3	19830402	-9999				9999	-9999				9999	240			I	9999
GHCND:PE000084377	IQUITOS PE	126	-3.783	-73.3	19830403	89			I	9999	-9999				9999	233			I	9999
GHCND:PE000084377	IQUITOS PE	126	-3.783	-73.3	19830404	0			I	9999	322			I	9999	-9999				9999
GHCND:PE000084377	IQUITOS PE	126	-3.783	-73.3	19830405	0			I	9999	336			I	9999	231			I	9999
GHCND:PE000084377	IQUITOS PE	126	-3.783	-73.3	19830406	20			I	9999	336			I	9999	232			I	9999
GHCND:PE000084377	IQUITOS PE	126	-3.783	-73.3	19830407	0			I	9999	324			I	9999	232			I	9999
GHCND:PE000084377	IQUITOS PE	126	-3.783	-73.3	19830408	0			I	9999	-9999				9999	234			I	9999
GHCND:PE000084377	IQUITOS PE	126	-3.783	-73.3	19830409	180			I	9999	-9999				9999	-9999				9999
GHCND:PE000084377	IQUITOS PE	126	-3.783	-73.3	19830410	0			I	9999	-9999				9999	239			I	9999
GHCND:PE000084377	IQUITOS PE	126	-3.783	-73.3	19830411	-9999				9999	-9999				9999	226			I	9999
GHCND:PE000084377	IQUITOS PE	126	-3.783	-73.3	19830412	-9999				9999	-9999				9999	235			I	9999
GHCND:PE000084377	IQUITOS PE	126	-3.783	-73.3	19830413	0			I	9999	-9999				9999	-9999				9999
GHCND:PE000084377	IQUITOS PE	126	-3.783	-73.3	19830414	-9999				9999	352			I	9999	-9999				9999
GHCND:PE000084377	IQUITOS PE	126	-3.783	-73.3	19830415	0			I	9999	-9999				9999	234			I	9999
GHCND:PE000084377	IQUITOS PE	126	-3.783	-73.3	19830416	0			I	9999	332			I	9999	-9999				9999
GHCND:PE000084377	IQUITOS PE	126	-3.783	-73.3	19830417	320			I	9999	318			I	9999	223			I	9999
GHCND:PE000084377	IQUITOS PE	126	-3.783	-73.3	19830418	0			I	9999	-9999				9999	226			I	9999
GHCND:PE000084377	IQUITOS PE	126	-3.783	-73.3	19830419	0			I	9999	-9999				9999	-9999				9999
GHCND:PE000084377	IQUITOS PE	126	-3.783	-73.3	19830420	1430			I	9999	326			I	9999	229			I	9999
GHCND:PE000084377	IQUITOS PE	126	-3.783	-73.3	19830421	-9999				9999	330			I	9999	226			I	9999
GHCND:PE000084377	IQUITOS PE	126	-3.783	-73.3	19830422	150			I	9999	-9999				9999	-9999				9999
GHCND:PE000084377	IQUITOS PE	126	-3.783	-73.3	19830423	1181			I	9999	-9999				9999	229			I	9999
GHCND:PE000084377	IQUITOS PE	126	-3.783	-73.3	19830424	0			I	9999	324			I	9999	236			I	9999
GHCND:PE000084377	IQUITOS PE	126	-3.783	-73.3	19830425	-9999				9999	-9999				9999	232			I	9999
GHCND:PE000084377	IQUITOS PE	126	-3.783	-73.3	19830426	0			I	9999	342			I	9999	234			I	9999
GHCND:PE000084377	IQUITOS PE	126	-3.783	-73.3	19830427	-9999				9999	320			I	9999	222			I	9999
GHCND:PE000084377	IQUITOS PE	126	-3.783	-73.3	19830428	0			I	9999	-9999				9999	230			I	9999
GHCND:PE000084377	IQUITOS PE	126	-3.783	-73.3	19830429	0			I	9999	-9999				9999	231			I	9999
GHCND:PE000084377	IQUITOS PE	126	-3.783	-73.3	19830430	30			I	9999	334			I	9999	229			I	9999
GHCND:PE000084377	IQUITOS PE	126	-3.783	-73.3	19830501	0			I	9999	331			I	9999	228			I	9999
GHCND:PE000084377	IQUITOS PE	126	-3.783	-73.3	19830502	0			I	9999	333			I	9999	235			I	9999
GHCND:PE000084377	IQUITOS PE	126	-3.783	-73.3	19830503	1031			I	9999	336			I	9999	220			I	9999
GHCND:PE000084377	IQUITOS PE	126	-3.783	-73.3	19830504	0			I	9999	336			I	9999	-9999				9999
GHCND:PE000084377	IQUITOS PE	126	-3.783	-73.3	19830505	0			I	9999	-9999				9999	232			I	9999
GHCND:PE000084377	IQUITOS PE	126	-3.783	-73.3	19830506	170			I	9999	352			I	9999	226			I	9999
GHCND:PE000084377	IQUITOS PE	126	-3.783	-73.3	19830507	71			I	9999	-9999				9999	226			I	9999
GHCND:PE000084377	IQUITOS PE	126	-3.783	-73.3	19830508	0			I	9999	-9999				9999	240			I	9999
GHCND:PE000084377	IQUITOS PE	126	-3.783	-73.3	19830509	0			I	9999	338			I	9999	-9999				9999
GHCND:PE000084377	IQUITOS PE	126	-3.783	-73.3	19830510	-9999				9999	-9999				9999	235			I	9999
GHCND:PE000084377	IQUITOS PE	126	-3.783	-73.3	19830511	0			I	9999	-9999				9999	226			I	9999
GHCND:PE000084377	IQUITOS PE	126	-3.783	-73.3	19830512	30			I	9999	339			I	9999	-9999				9999
GHCND:PE000084377	IQUITOS PE	126	-3.783	-73.3	19830513	0			I	9999	-9999				9999	238			I	9999
GHCND:PE000084377	IQUITOS PE	126	-3.783	-73.3	19830514	0			I	9999	341			I	9999	226			I	9999
GHCND:PE000084377	IQUITOS PE	126	-3.783	-73.3	19830515	399			I	9999	326			I	9999	228			I	9999
GHCND:PE000084377	IQUITOS PE	126	-3.783	-73.3	19830516	30			I	9999	-9999				9999	227			I	9999
GHCND:PE000084377	IQUITOS PE	126	-3.783	-73.3	19830517	0			I	9999	346			I	9999	230			I	9999
GHCND:PE000084377	IQUITOS PE	126	-3.783	-73.3	19830518	150			I	9999	-9999				9999	238			I	9999
GHCND:PE000084377	IQUITOS PE	126	-3.783	-73.3	19830519	0			I	9999	322			I	9999	-9999				9999
GHCND:PE000084377	IQUITOS PE	126	-3.783	-73.3	19830520	0			I	9999	-9999				9999	231			I	9999
GHCND:PE000084377	IQUITOS PE	126	-3.783	-73.3	19830521	150			I	9999	328			I	9999	226			I	9999
GHCND:PE000084377	IQUITOS PE	126	-3.783	-73.3	19830522	30			I	9999	-9999				9999	235			I	9999
GHCND:PE000084377	IQUITOS PE	126	-3.783	-73.3	19830523	0			I	9999	-9999				9999	237			I	9999
GHCND:PE000084377	IQUITOS PE	126	-3.783	-73.3	19830524	-9999				9999	339			I	9999	-9999				9999
GHCND:PE000084377	IQUITOS PE	126	-3.783	-73.3	19830525	-9999				9999	304			I	9999	234			I	9999
GHCND:PE000084377	IQUITOS PE	126	-3.783	-73.3	19830526	71			I	9999	313			I	9999	226			I	9999
GHCND:PE000084377	IQUITOS PE	126	-3.783	-73.3	19830527	41			I	9999	292			I	9999	238			I	9999
GHCND:PE000084377	IQUITOS PE	126	-3.783	-73.3	19830528	0			I	9999	-9999				9999	230			I	9999
GHCND:PE000084377	IQUITOS PE	126	-3.783	-73.3	19830529	-9999				9999	332			I	9999	-9999				9999
GHCND:PE000084377	IQUITOS PE	126	-3.783	-73.3	19830530	0			I	9999	320			I	9999	240			I	9999
GHCND:PE000084377	IQUITOS PE	126	-3.783	-73.3	19830531	-9999				9999	-9999				9999	226			I	9999
GHCND:PE000084377	IQUITOS PE	126	-3.783	-73.3	19830601	51			I	9999	-9999				9999	-9999				9999
GHCND:PE000084377	IQUITOS PE	126	-3.783	-73.3	19830602	71			I	9999	-9999				9999	230			I	9999
GHCND:PE000084377	IQUITOS PE	126	-3.783	-73.3	19830603	0			I	9999	322			I	9999	-9999				9999
GHCND:PE000084377	IQUITOS PE	126	-3.783	-73.3	19830604	0			I	9999	290			I	9999	220			I	9999
GHCND:PE000084377	IQUITOS PE	126	-3.783	-73.3	19830606	0			I	9999	-9999				9999	210			I	9999
GHCND:PE000084377	IQUITOS PE	126	-3.783	-73.3	19830607	0			I	9999	-9999				9999	-9999				9999
GHCND:PE000084377	IQUITOS PE	126	-3.783	-73.3	19830608	0			I	9999	342			I	9999	-9999				9999
GHCND:PE000084377	IQUITOS PE	126	-3.783	-73.3	19830609	0			I	9999	-9999				9999	223			I	9999
GHCND:PE000084377	IQUITOS PE	126	-3.783	-73.3	19830610	0			I	9999	-9999				9999	227			I	9999
GHCND:PE000084377	IQUITOS PE	126	-3.783	-73.3	19830612	0			I	9999	-9999				9999	225			I	9999
GHCND:PE000084377	IQUITOS PE	126	-3.783	-73.3	19830613	-9999				9999	340			I	9999	-9999				9999
GHCND:PE000084377	IQUITOS PE	126	-3.783	-73.3	19830614	30			I	9999	306			I	9999	220			I	9999
GHCND:PE000084377	IQUITOS PE	126	-3.783	-73.3	19830615	0			I	9999	-9999				9999	-9999				9999
GHCND:PE000084377	IQUITOS PE	126	-3.783	-73.3	19830616	300			I	9999	252			I	9999	190			I	9999
GHCND:PE000084377	IQUITOS PE	126	-3.783	-73.3	19830617	0			I	9999	-9999				9999	184			I	9999
GHCND:PE000084377	IQUITOS PE	126	-3.783	-73.3	19830618	0			I	9999	242			I	9999	-9999				9999
GHCND:PE000084377	IQUITOS PE	126	-3.783	-73.3	19830619	-9999				9999	-9999				9999	194			I	9999
GHCND:PE000084377	IQUITOS PE	126	-3.783	-73.3	19830620	0			I	9999	-9999				9999	196			I	9999
GHCND:PE000084377	IQUITOS PE	126	-3.783	-73.3	19830621	-9999				9999	-9999				9999	185			I	9999
GHCND:PE000084377	IQUITOS PE	126	-3.783	-73.3	19830622	511			I	9999	316			I	9999	220			I	9999
GHCND:PE000084377	IQUITOS PE	126	-3.783	-73.3	19830623	0			I	9999	313			I	9999	-9999				9999
GHCND:PE000084377	IQUITOS PE	126	-3.783	-73.3	19830624	511			I	9999	-9999				9999	197			I	9999
GHCND:PE000084377	IQUITOS PE	126	-3.783	-73.3	19830625	30			I	9999	-9999				9999	200			I	9999
GHCND:PE000084377	IQUITOS PE	126	-3.783	-73.3	19830626	0			I	9999	350			I	9999	-9999				9999
GHCND:PE000084377	IQUITOS PE	126	-3.783	-73.3	19830627	0			I	9999	330			I	9999	224			I	9999
GHCND:PE000084377	IQUITOS PE	126	-3.783	-73.3	19830628	0			I	9999	342			I	9999	-9999				9999
GHCND:PE000084377	IQUITOS PE	126	-3.783	-73.3	19830629	0			I	9999	306			I	9999	221			I	9999
GHCND:PE000084377	IQUITOS PE	126	-3.783	-73.3	19830630	0			I	9999	-9999				9999	-9999				9999
GHCND:PE000084377	IQUITOS PE	126	-3.783	-73.3	19830702	0			I	9999	-9999				9999	215			I	9999
GHCND:PE000084377	IQUITOS PE	126	-3.783	-73.3	19830703	0			I	9999	324			I	9999	235			I	9999
GHCND:PE000084377	IQUITOS PE	126	-3.783	-73.3	19830705	-9999				9999	-9999				9999	220			I	9999
GHCND:PE000084377	IQUITOS PE	126	-3.783	-73.3	19830707	-9999				9999	-9999				9999	230			I	9999
GHCND:PE000084377	IQUITOS PE	126	-3.783	-73.3	19830708	-9999				9999	-9999				9999	232			I	9999
GHCND:PE000084377	IQUITOS PE	126	-3.783	-73.3	19830709	0			I	9999	-9999				9999	-9999				9999
GHCND:PE000084377	IQUITOS PE	126	-3.783	-73.3	19830711	0			I	9999	378			I	9999	234			I	9999
GHCND:PE000084377	IQUITOS PE	126	-3.783	-73.3	19830712	-9999				9999	-9999				9999	230			I	9999
GHCND:PE000084377	IQUITOS PE	126	-3.783	-73.3	19830713	0			I	9999	345			I	9999	226			I	9999
GHCND:PE000084377	IQUITOS PE	126	-3.783	-73.3	19830714	0			I	9999	-9999				9999	-9999				9999
GHCND:PE000084377	IQUITOS PE	126	-3.783	-73.3	19830715	-9999				9999	-9999				9999	220			I	9999
GHCND:PE000084377	IQUITOS PE	126	-3.783	-73.3	19830716	180			I	9999	352			I	9999	217			I	9999
GHCND:PE000084377	IQUITOS PE	126	-3.783	-73.3	19830717	0			I	9999	345			I	9999	229			I	9999
GHCND:PE000084377	IQUITOS PE	126	-3.783	-73.3	19830718	170			I	9999	313			I	9999	-9999				9999
GHCND:PE000084377	IQUITOS PE	126	-3.783	-73.3	19830719	0			I	9999	-9999				9999	192			I	9999
GHCND:PE000084377	IQUITOS PE	126	-3.783	-73.3	19830720	-9999				9999	260			I	9999	-9999				9999
GHCND:PE000084377	IQUITOS PE	126	-3.783	-73.3	19830721	0			I	9999	-9999				9999	220			I	9999
GHCND:PE000084377	IQUITOS PE	126	-3.783	-73.3	19830722	0			I	9999	-9999				9999	-9999				9999
GHCND:PE000084377	IQUITOS PE	126	-3.783	-73.3	19830723	-9999				9999	-9999				9999	228			I	9999
GHCND:PE000084377	IQUITOS PE	126	-3.783	-73.3	19830724	0			I	9999	-9999				9999	229			I	9999
GHCND:PE000084377	IQUITOS PE	126	-3.783	-73.3	19830725	-9999				9999	332			I	9999	220			I	9999
GHCND:PE000084377	IQUITOS PE	126	-3.783	-73.3	19830726	20			I	9999	332			I	9999	220			I	9999
GHCND:PE000084377	IQUITOS PE	126	-3.783	-73.3	19830727	0			I	9999	338			I	9999	223			I	9999
GHCND:PE000084377	IQUITOS PE	126	-3.783	-73.3	19830728	0			I	9999	331			I	9999	218			I	9999
GHCND:PE000084377	IQUITOS PE	126	-3.783	-73.3	19830729	0			I	9999	-9999				9999	-9999				9999
GHCND:PE000084377	IQUITOS PE	126	-3.783	-73.3	19830730	20			I	9999	333			I	9999	220			I	9999
GHCND:PE000084377	IQUITOS PE	126	-3.783	-73.3	19830731	0			I	9999	-9999				9999	217			I	9999
GHCND:PE000084377	IQUITOS PE	126	-3.783	-73.3	19830801	-9999				9999	-9999				9999	220			I	9999
GHCND:PE000084377	IQUITOS PE	126	-3.783	-73.3	19830802	-9999				9999	333			I	9999	-9999				9999
GHCND:PE000084377	IQUITOS PE	126	-3.783	-73.3	19830803	0			I	9999	290			I	9999	202			I	9999
GHCND:PE000084377	IQUITOS PE	126	-3.783	-73.3	19830804	0			I	9999	-9999				9999	170			I	9999
GHCND:PE000084377	IQUITOS PE	126	-3.783	-73.3	19830805	0			I	9999	-9999				9999	205			I	9999
GHCND:PE000084377	IQUITOS PE	126	-3.783	-73.3	19830806	0			I	9999	338			I	9999	200			I	9999
GHCND:PE000084377	IQUITOS PE	126	-3.783	-73.3	19830807	0			I	9999	339			I	9999	228			I	9999
GHCND:PE000084377	IQUITOS PE	126	-3.783	-73.3	19830808	-9999				9999	-9999				9999	214			I	9999
GHCND:PE000084377	IQUITOS PE	126	-3.783	-73.3	19830809	-9999				9999	-9999				9999	226			I	9999
GHCND:PE000084377	IQUITOS PE	126	-3.783	-73.3	19830810	0			I	9999	-9999				9999	200			I	9999
GHCND:PE000084377	IQUITOS PE	126	-3.783	-73.3	19830811	0			I	9999	331			I	9999	-9999				9999
GHCND:PE000084377	IQUITOS PE	126	-3.783	-73.3	19830812	30			I	9999	343			I	9999	225			I	9999
GHCND:PE000084377	IQUITOS PE	126	-3.783	-73.3	19830813	0			I	9999	-9999				9999	-9999				9999
GHCND:PE000084377	IQUITOS PE	126	-3.783	-73.3	19830814	0			I	9999	-9999				9999	230			I	9999
GHCND:PE000084377	IQUITOS PE	126	-3.783	-73.3	19830815	20			I	9999	411			I	9999	220			I	9999
GHCND:PE000084377	IQUITOS PE	126	-3.783	-73.3	19830816	0			I	9999	338			I	9999	-9999				9999
GHCND:PE000084377	IQUITOS PE	126	-3.783	-73.3	19830817	20			I	9999	324			I	9999	225			I	9999
GHCND:PE000084377	IQUITOS PE	126	-3.783	-73.3	19830818	0			I	9999	-9999				9999	210			I	9999
GHCND:PE000084377	IQUITOS PE	126	-3.783	-73.3	19830819	119			I	9999	317			I	9999	216			I	9999
GHCND:PE000084377	IQUITOS PE	126	-3.783	-73.3	19830820	-9999				9999	-9999				9999	220			I	9999
GHCND:PE000084377	IQUITOS PE	126	-3.783	-73.3	19830821	0			I	9999	326			I	9999	-9999				9999
GHCND:PE000084377	IQUITOS PE	126	-3.783	-73.3	19830822	0			I	9999	323			I	9999	-9999				9999
GHCND:PE000084377	IQUITOS PE	126	-3.783	-73.3	19830823	20			I	9999	314			I	9999	222			I	9999
GHCND:PE000084377	IQUITOS PE	126	-3.783	-73.3	19830824	30			I	9999	303			I	9999	226			I	9999
GHCND:PE000084377	IQUITOS PE	126	-3.783	-73.3	19830825	3			I	9999	-9999				9999	217			I	9999
GHCND:PE000084377	IQUITOS PE	126	-3.783	-73.3	19830826	0			I	9999	333			I	9999	220			I	9999
GHCND:PE000084377	IQUITOS PE	126	-3.783	-73.3	19830827	0			I	9999	321			I	9999	220			I	9999
GHCND:PE000084377	IQUITOS PE	126	-3.783	-73.3	19830828	-9999				9999	314			I	9999	-9999				9999
GHCND:PE000084377	IQUITOS PE	126	-3.783	-73.3	19830829	41			I	9999	-9999				9999	224			I	9999
GHCND:PE000084377	IQUITOS PE	126	-3.783	-73.3	19830830	0			I	9999	-9999				9999	213			I	9999
GHCND:PE000084377	IQUITOS PE	126	-3.783	-73.3	19830831	51			I	9999	334			I	9999	220			I	9999
GHCND:PE000084377	IQUITOS PE	126	-3.783	-73.3	19830901	0			I	9999	348			I	9999	228			I	9999
GHCND:PE000084377	IQUITOS PE	126	-3.783	-73.3	19830902	79			I	9999	348			I	9999	218			I	9999
GHCND:PE000084377	IQUITOS PE	126	-3.783	-73.3	19830903	30			I	9999	300			I	9999	-9999				9999
GHCND:PE000084377	IQUITOS PE	126	-3.783	-73.3	19830904	0			I	9999	-9999				9999	-9999				9999
GHCND:PE000084377	IQUITOS PE	126	-3.783	-73.3	19830905	0			I	9999	339			I	9999	-9999				9999
GHCND:PE000084377	IQUITOS PE	126	-3.783	-73.3	19830906	20			I	9999	346			I	9999	230			I	9999
GHCND:PE000084377	IQUITOS PE	126	-3.783	-73.3	19830907	-9999				9999	346			I	9999	226			I	9999
GHCND:PE000084377	IQUITOS PE	126	-3.783	-73.3	19830908	10			I	9999	350			I	9999	-9999				9999
GHCND:PE000084377	IQUITOS PE	126	-3.783	-73.3	19830909	51			I	9999	338			I	9999	220			I	9999
GHCND:PE000084377	IQUITOS PE	126	-3.783	-73.3	19830910	0			I	9999	326			I	9999	226			I	9999
GHCND:PE000084377	IQUITOS PE	126	-3.783	-73.3	19830911	0			I	9999	326			I	9999	-9999				9999
GHCND:PE000084377	IQUITOS PE	126	-3.783	-73.3	19830912	0			I	9999	300			I	9999	216			I	9999
GHCND:PE000084377	IQUITOS PE	126	-3.783	-73.3	19830913	10			I	9999	-9999				9999	210			I	9999
GHCND:PE000084377	IQUITOS PE	126	-3.783	-73.3	19830914	0			I	9999	310			I	9999	217			I	9999
GHCND:PE000084377	IQUITOS PE	126	-3.783	-73.3	19830916	0			I	9999	-9999				9999	225			I	9999
GHCND:PE000084377	IQUITOS PE	126	-3.783	-73.3	19830917	0			I	9999	-9999				9999	226			I	9999
GHCND:PE000084377	IQUITOS PE	126	-3.783	-73.3	19830918	980			I	9999	328			I	9999	230			I	9999
GHCND:PE000084377	IQUITOS PE	126	-3.783	-73.3	19830919	0			I	9999	-9999				9999	-9999				9999
GHCND:PE000084377	IQUITOS PE	126	-3.783	-73.3	19830920	150			I	9999	350			I	9999	-9999				9999
GHCND:PE000084377	IQUITOS PE	126	-3.783	-73.3	19830921	739			I	9999	-9999				9999	215			I	9999
GHCND:PE000084377	IQUITOS PE	126	-3.783	-73.3	19830922	0			I	9999	-9999				9999	220			I	9999
GHCND:PE000084377	IQUITOS PE	126	-3.783	-73.3	19830923	0			I	9999	353			I	9999	228			I	9999
GHCND:PE000084377	IQUITOS PE	126	-3.783	-73.3	19830924	0			I	9999	365			I	9999	226			I	9999
GHCND:PE000084377	IQUITOS PE	126	-3.783	-73.3	19830925	0			I	9999	352			I	9999	-9999				9999
GHCND:PE000084377	IQUITOS PE	126	-3.783	-73.3	19830926	10			I	9999	353			I	9999	220			I	9999
GHCND:PE000084377	IQUITOS PE	126	-3.783	-73.3	19830927	10			I	9999	353			I	9999	220			I	9999
GHCND:PE000084377	IQUITOS PE	126	-3.783	-73.3	19830928	0			I	9999	350			I	9999	227			I	9999
GHCND:PE000084377	IQUITOS PE	126	-3.783	-73.3	19830929	0			I	9999	349			I	9999	213			I	9999
GHCND:PE000084377	IQUITOS PE	126	-3.783	-73.3	19830930	0			I	9999	336			I	9999	-9999				9999
GHCND:PE000084377	IQUITOS PE	126	-3.783	-73.3	19831001	201			I	9999	-9999				9999	215			I	9999
GHCND:PE000084377	IQUITOS PE	126	-3.783	-73.3	19831002	279			I	9999	332			I	9999	-9999				9999
GHCND:PE000084377	IQUITOS PE	126	-3.783	-73.3	19831003	0			I	9999	283			I	9999	-9999				9999
GHCND:PE000084377	IQUITOS PE	126	-3.783	-73.3	19831004	0			I	9999	-9999				9999	-9999				9999
GHCND:PE000084377	IQUITOS PE	126	-3.783	-73.3	19831005	0			I	9999	-9999				9999	-9999				9999
GHCND:PE000084377	IQUITOS PE	126	-3.783	-73.3	19831006	-9999				9999	-9999				9999	215			I	9999
GHCND:PE000084377	IQUITOS PE	126	-3.783	-73.3	19831007	99			I	9999	-9999				9999	216			I	9999
GHCND:PE000084377	IQUITOS PE	126	-3.783	-73.3	19831008	0			I	9999	-9999				9999	220			I	9999
GHCND:PE000084377	IQUITOS PE	126	-3.783	-73.3	19831009	0			I	9999	-9999				9999	226			I	9999
GHCND:PE000084377	IQUITOS PE	126	-3.783	-73.3	19831010	20			I	9999	335			I	9999	224			I	9999
GHCND:PE000084377	IQUITOS PE	126	-3.783	-73.3	19831011	71			I	9999	-9999				9999	220			I	9999
GHCND:PE000084377	IQUITOS PE	126	-3.783	-73.3	19831012	41			I	9999	326			I	9999	-9999				9999
GHCND:PE000084377	IQUITOS PE	126	-3.783	-73.3	19831013	330			I	9999	-9999				9999	210			I	9999
GHCND:PE000084377	IQUITOS PE	126	-3.783	-73.3	19831014	0			I	9999	-9999				9999	220			I	9999
GHCND:PE000084377	IQUITOS PE	126	-3.783	-73.3	19831015	0			I	9999	335			I	9999	-9999				9999
GHCND:PE000084377	IQUITOS PE	126	-3.783	-73.3	19831016	0			I	9999	324			I	9999	228			I	9999
GHCND:PE000084377	IQUITOS PE	126	-3.783	-73.3	19831017	41			I	9999	-9999				9999	224			I	9999
GHCND:PE000084377	IQUITOS PE	126	-3.783	-73.3	19831018	0			I	9999	340			I	9999	-9999				9999
GHCND:PE000084377	IQUITOS PE	126	-3.783	-73.3	19831019	511			I	9999	-9999				9999	215			I	9999
GHCND:PE000084377	IQUITOS PE	126	-3.783	-73.3	19831020	0			I	9999	-9999				9999	-9999				9999
GHCND:PE000084377	IQUITOS PE	126	-3.783	-73.3	19831021	0			I	9999	-9999				9999	217			I	9999
GHCND:PE000084377	IQUITOS PE	126	-3.783	-73.3	19831022	0			I	9999	331			I	9999	226			I	9999
GHCND:PE000084377	IQUITOS PE	126	-3.783	-73.3	19831023	10			I	9999	-9999				9999	225			I	9999
GHCND:PE000084377	IQUITOS PE	126	-3.783	-73.3	19831024	-9999				9999	360			I	9999	220			I	9999
GHCND:PE000084377	IQUITOS PE	126	-3.783	-73.3	19831025	0			I	9999	-9999				9999	-9999				9999
GHCND:PE000084377	IQUITOS PE	126	-3.783	-73.3	19831026	-9999				9999	-9999				9999	220			I	9999
GHCND:PE000084377	IQUITOS PE	126	-3.783	-73.3	19831027	119			I	9999	338			I	9999	227			I	9999
GHCND:PE000084377	IQUITOS PE	126	-3.783	-73.3	19831028	831			I	9999	-9999				9999	208			I	9999
GHCND:PE000084377	IQUITOS PE	126	-3.783	-73.3	19831029	0			I	9999	-9999				9999	226			I	9999
GHCND:PE000084377	IQUITOS PE	126	-3.783	-73.3	19831030	79			I	9999	338			I	9999	-9999				9999
GHCND:PE000084377	IQUITOS PE	126	-3.783	-73.3	19831031	0			I	9999	-9999				9999	215			I	9999
GHCND:PE000084377	IQUITOS PE	126	-3.783	-73.3	19831101	119			I	9999	338			I	9999	-9999				9999
GHCND:PE000084377	IQUITOS PE	126	-3.783	-73.3	19831102	249			I	9999	304			I	9999	-9999				9999
GHCND:PE000084377	IQUITOS PE	126	-3.783	-73.3	19831103	10			I	9999	-9999				9999	200			I	9999
GHCND:PE000084377	IQUITOS PE	126	-3.783	-73.3	19831104	0			I	9999	314			I	9999	-9999				9999
GHCND:PE000084377	IQUITOS PE	126	-3.783	-73.3	19831105	0			I	9999	-9999				9999	230			I	9999
GHCND:PE000084377	IQUITOS PE	126	-3.783	-73.3	19831106	0			I	9999	338			I	9999	226			I	9999
GHCND:PE000084377	IQUITOS PE	126	-3.783	-73.3	19831107	0			I	9999	-9999				9999	215			I	9999
GHCND:PE000084377	IQUITOS PE	126	-3.783	-73.3	19831108	0			I	9999	-9999				9999	230			I	9999
GHCND:PE000084377	IQUITOS PE	126	-3.783	-73.3	19831109	79			I	9999	344			I	9999	-9999				9999
GHCND:PE000084377	IQUITOS PE	126	-3.783	-73.3	19831110	-9999				9999	-9999				9999	219			I	9999
GHCND:PE000084377	IQUITOS PE	126	-3.783	-73.3	19831111	-9999				9999	-9999				9999	230			I	9999
GHCND:PE000084377	IQUITOS PE	126	-3.783	-73.3	19831112	-9999				9999	356			I	9999	228			I	9999
GHCND:PE000084377	IQUITOS PE	126	-3.783	-73.3	19831113	0			I	9999	350			I	9999	230			I	9999
GHCND:PE000084377	IQUITOS PE	126	-3.783	-73.3	19831114	-9999				9999	354			I	9999	-9999				9999
GHCND:PE000084377	IQUITOS PE	126	-3.783	-73.3	19831115	310			I	9999	336			I	9999	212			I	9999
GHCND:PE000084377	IQUITOS PE	126	-3.783	-73.3	19831116	71			I	9999	-9999				9999	216			I	9999
GHCND:PE000084377	IQUITOS PE	126	-3.783	-73.3	19831117	0			I	9999	-9999				9999	-9999				9999
GHCND:PE000084377	IQUITOS PE	126	-3.783	-73.3	19831118	0			I	9999	-9999				9999	229			I	9999
GHCND:PE000084377	IQUITOS PE	126	-3.783	-73.3	19831119	0			I	9999	331			I	9999	-9999				9999
GHCND:PE000084377	IQUITOS PE	126	-3.783	-73.3	19831120	0			I	9999	-9999				9999	225			I	9999
GHCND:PE000084377	IQUITOS PE	126	-3.783	-73.3	19831121	0			I	9999	348			I	9999	224			I	9999
GHCND:PE000084377	IQUITOS PE	126	-3.783	-73.3	19831122	0			I	9999	346			I	9999	230			I	9999
GHCND:PE000084377	IQUITOS PE	126	-3.783	-73.3	19831123	0			I	9999	-9999				9999	230			I	9999
GHCND:PE000084377	IQUITOS PE	126	-3.783	-73.3	19831124	239			I	9999	334			I	9999	-9999				9999
GHCND:PE000084377	IQUITOS PE	126	-3.783	-73.3	19831125	409			I	9999	306			I	9999	219			I	9999
GHCND:PE000084377	IQUITOS PE	126	-3.783	-73.3	19831126	71			I	9999	-9999				9999	217			I	9999
GHCND:PE000084377	IQUITOS PE	126	-3.783	-73.3	19831127	0			I	9999	-9999				9999	-9999				9999
GHCND:PE000084377	IQUITOS PE	126	-3.783	-73.3	19831128	0			I	9999	-9999				9999	220			I	9999
GHCND:PE000084377	IQUITOS PE	126	-3.783	-73.3	19831129	-9999				9999	339			I	9999	-9999				9999
GHCND:PE000084377	IQUITOS PE	126	-3.783	-73.3	19831130	0			I	9999	320			I	9999	213			I	9999
GHCND:PE000084377	IQUITOS PE	126	-3.783	-73.3	19831202	0			I	9999	-9999				9999	215			I	9999
GHCND:PE000084377	IQUITOS PE	126	-3.783	-73.3	19831204	20			I	9999	-9999				9999	-9999				9999
GHCND:PE000084377	IQUITOS PE	126	-3.783	-73.3	19831205	150			I	9999	-9999				9999	219			I	9999
GHCND:PE000084377	IQUITOS PE	126	-3.783	-73.3	19831206	41			I	9999	326			I	9999	225			I	9999
GHCND:PE000084377	IQUITOS PE	126	-3.783	-73.3	19831207	10			I	9999	340			I	9999	220			I	9999
GHCND:PE000084377	IQUITOS PE	126	-3.783	-73.3	19831208	0			I	9999	-9999				9999	-9999				9999
GHCND:PE000084377	IQUITOS PE	126	-3.783	-73.3	19831209	0			I	9999	-9999				9999	-9999				9999
GHCND:PE000084377	IQUITOS PE	126	-3.783	-73.3	19831210	899			I	9999	327			I	9999	216			I	9999
GHCND:PE000084377	IQUITOS PE	126	-3.783	-73.3	19831211	889			I	9999	312			I	9999	-9999				9999
GHCND:PE000084377	IQUITOS PE	126	-3.783	-73.3	19831212	0			I	9999	-9999				9999	225			I	9999
GHCND:PE000084377	IQUITOS PE	126	-3.783	-73.3	19831213	511			I	9999	-9999				9999	213			I	9999
GHCND:PE000084377	IQUITOS PE	126	-3.783	-73.3	19831214	0			I	9999	308			I	9999	-9999				9999
GHCND:PE000084377	IQUITOS PE	126	-3.783	-73.3	19831215	0			I	9999	-9999				9999	229			I	9999
GHCND:PE000084377	IQUITOS PE	126	-3.783	-73.3	19831216	0			I	9999	333			I	9999	225			I	9999
GHCND:PE000084377	IQUITOS PE	126	-3.783	-73.3	19831217	0			I	9999	342			I	9999	-9999				9999
GHCND:PE000084377	IQUITOS PE	126	-3.783	-73.3	19831219	0			I	9999	-9999				9999	-9999				9999
GHCND:PE000084377	IQUITOS PE	126	-3.783	-73.3	19831220	20			I	9999	319			I	9999	224			I	9999
GHCND:PE000084377	IQUITOS PE	126	-3.783	-73.3	19831221	99			I	9999	-9999				9999	-9999				9999
GHCND:PE000084377	IQUITOS PE	126	-3.783	-73.3	19831222	599			I	9999	-9999				9999	210			I	9999
GHCND:PE000084377	IQUITOS PE	126	-3.783	-73.3	19831223	20			I	9999	-9999				9999	224			I	9999
GHCND:PE000084377	IQUITOS PE	126	-3.783	-73.3	19831224	0			I	9999	338			I	9999	-9999				9999
GHCND:PE000084377	IQUITOS PE	126	-3.783	-73.3	19831225	10			I	9999	303			I	9999	221			I	9999
GHCND:PE000084377	IQUITOS PE	126	-3.783	-73.3	19831226	0			I	9999	-9999				9999	226			I	9999
GHCND:PE000084377	IQUITOS PE	126	-3.783	-73.3	19831227	30			I	9999	-9999				9999	212			I	9999
GHCND:PE000084377	IQUITOS PE	126	-3.783	-73.3	19831228	30			I	9999	-9999				9999	213			I	9999
GHCND:PE000084377	IQUITOS PE	126	-3.783	-73.3	19831229	0			I	9999	334			I	9999	-9999				9999
GHCND:PE000084377	IQUITOS PE	126	-3.783	-73.3	19831230	0			I	9999	-9999				9999	217			I	9999
GHCND:PE000084377	IQUITOS PE	126	-3.783	-73.3	19831231	0			I	9999	-9999				9999	-9999				9999
GHCND:PE000084377	IQUITOS PE	126	-3.783	-73.3	19840103	71			I	9999	331			I	9999	217			I	9999
GHCND:PE000084377	IQUITOS PE	126	-3.783	-73.3	19840104	10			I	9999	310			I	9999	220			I	9999
GHCND:PE000084377	IQUITOS PE	126	-3.783	-73.3	19840105	0			I	9999	-9999				9999	-9999				9999
GHCND:PE000084377	IQUITOS PE	126	-3.783	-73.3	19840106	30			I	9999	323			I	9999	219			I	9999
GHCND:PE000084377	IQUITOS PE	126	-3.783	-73.3	19840107	201			I	9999	-9999				9999	210			I	9999
GHCND:PE000084377	IQUITOS PE	126	-3.783	-73.3	19840108	0			I	9999	342			I	9999	220			I	9999
GHCND:PE000084377	IQUITOS PE	126	-3.783	-73.3	19840109	10			I	9999	313			I	9999	213			I	9999
GHCND:PE000084377	IQUITOS PE	126	-3.783	-73.3	19840110	20			I	9999	-9999				9999	228			I	9999
GHCND:PE000084377	IQUITOS PE	126	-3.783	-73.3	19840111	0			I	9999	339			I	9999	232			I	9999
GHCND:PE000084377	IQUITOS PE	126	-3.783	-73.3	19840112	0			I	9999	335			I	9999	229			I	9999
GHCND:PE000084377	IQUITOS PE	126	-3.783	-73.3	19840113	0			I	9999	343			I	9999	229			I	9999
GHCND:PE000084377	IQUITOS PE	126	-3.783	-73.3	19840114	30			I	9999	334			I	9999	-9999				9999
GHCND:PE000084377	IQUITOS PE	126	-3.783	-73.3	19840115	99			I	9999	308			I	9999	-9999				9999
GHCND:PE000084377	IQUITOS PE	126	-3.783	-73.3	19840116	0			I	9999	297			I	9999	-9999				9999
GHCND:PE000084377	IQUITOS PE	126	-3.783	-73.3	19840117	419			I	9999	-9999				9999	220			I	9999
GHCND:PE000084377	IQUITOS PE	126	-3.783	-73.3	19840118	0			I	9999	313			I	9999	221			I	9999
GHCND:PE000084377	IQUITOS PE	126	-3.783	-73.3	19840119	0			I	9999	-9999				9999	225			I	9999
GHCND:PE000084377	IQUITOS PE	126	-3.783	-73.3	19840120	0			I	9999	335			I	9999	214			I	9999
GHCND:PE000084377	IQUITOS PE	126	-3.783	-73.3	19840121	0			I	9999	334			I	9999	213			I	9999
GHCND:PE000084377	IQUITOS PE	126	-3.783	-73.3	19840122	231			I	9999	-9999				9999	211			I	9999
GHCND:PE000084377	IQUITOS PE	126	-3.783	-73.3	19840123	221			I	9999	-9999				9999	205			I	9999
GHCND:PE000084377	IQUITOS PE	126	-3.783	-73.3	19840124	0			I	9999	335			I	9999	235			I	9999
GHCND:PE000084377	IQUITOS PE	126	-3.783	-73.3	19840125	0			I	9999	334			I	9999	220			I	9999
GHCND:PE000084377	IQUITOS PE	126	-3.783	-73.3	19840126	0			I	9999	-9999				9999	228			I	9999
GHCND:PE000084377	IQUITOS PE	126	-3.783	-73.3	19840127	-9999				9999	352			I	9999	-9999				9999
GHCND:PE000084377	IQUITOS PE	126	-3.783	-73.3	19840128	99			I	9999	-9999				9999	220			I	9999
GHCND:PE000084377	IQUITOS PE	126	-3.783	-73.3	19840129	-9999				9999	-9999				9999	235			I	9999
GHCND:PE000084377	IQUITOS PE	126	-3.783	-73.3	19840130	150			I	9999	-9999				9999	213			I	9999
GHCND:PE000084377	IQUITOS PE	126	-3.783	-73.3	19840131	61			I	9999	-9999				9999	220			I	9999
GHCND:PE000084377	IQUITOS PE	126	-3.783	-73.3	19840201	0			I	9999	-9999				9999	-9999				9999
GHCND:PE000084377	IQUITOS PE	126	-3.783	-73.3	19840203	-9999				9999	314			I	9999	220			I	9999
GHCND:PE000084377	IQUITOS PE	126	-3.783	-73.3	19840204	20			I	9999	315			I	9999	230			I	9999
GHCND:PE000084377	IQUITOS PE	126	-3.783	-73.3	19840205	0			I	9999	320			I	9999	-9999				9999
GHCND:PE000084377	IQUITOS PE	126	-3.783	-73.3	19840206	-9999				9999	323			I	9999	-9999				9999
GHCND:PE000084377	IQUITOS PE	126	-3.783	-73.3	19840207	0			I	9999	-9999				9999	-9999				9999
GHCND:PE000084377	IQUITOS PE	126	-3.783	-73.3	19840208	61			I	9999	300			I	9999	220			I	9999
GHCND:PE000084377	IQUITOS PE	126	-3.783	-73.3	19840209	0			I	9999	-9999				9999	-9999				9999
GHCND:PE000084377	IQUITOS PE	126	-3.783	-73.3	19840210	269			I	9999	-9999				9999	220			I	9999
GHCND:PE000084377	IQUITOS PE	126	-3.783	-73.3	19840211	0			I	9999	-9999				9999	-9999				9999
GHCND:PE000084377	IQUITOS PE	126	-3.783	-73.3	19840212	0			I	9999	328			I	9999	-9999				9999
GHCND:PE000084377	IQUITOS PE	126	-3.783	-73.3	19840213	191			I	9999	323			I	9999	-9999				9999
GHCND:PE000084377	IQUITOS PE	126	-3.783	-73.3	19840214	20			I	9999	-9999				9999	220			I	9999
GHCND:PE000084377	IQUITOS PE	126	-3.783	-73.3	19840215	0			I	9999	-9999				9999	220			I	9999
GHCND:PE000084377	IQUITOS PE	126	-3.783	-73.3	19840216	20			I	9999	320			I	9999	-9999				9999
GHCND:PE000084377	IQUITOS PE	126	-3.783	-73.3	19840217	99			I	9999	315			I	9999	-9999				9999
GHCND:PE000084377	IQUITOS PE	126	-3.783	-73.3	19840218	10			I	9999	328			I	9999	225			I	9999
GHCND:PE000084377	IQUITOS PE	126	-3.783	-73.3	19840219	0			I	9999	-9999				9999	-9999				9999
GHCND:PE000084377	IQUITOS PE	126	-3.783	-73.3	19840220	0			I	9999	-9999				9999	220			I	9999
GHCND:PE000084377	IQUITOS PE	126	-3.783	-73.3	19840222	-9999				9999	312			I	9999	-9999				9999
GHCND:PE000084377	IQUITOS PE	126	-3.783	-73.3	19840224	41			I	9999	-9999				9999	210			I	9999
GHCND:PE000084377	IQUITOS PE	126	-3.783	-73.3	19840225	0			I	9999	-9999				9999	-9999				9999
GHCND:PE000084377	IQUITOS PE	126	-3.783	-73.3	19840226	0			I	9999	-9999				9999	-9999				9999
GHCND:PE000084377	IQUITOS PE	126	-3.783	-73.3	19840227	-9999				9999	322			I	9999	-9999				9999
GHCND:PE000084377	IQUITOS PE	126	-3.783	-73.3	19840228	399			I	9999	343			I	9999	226			I	9999
GHCND:PE000084377	IQUITOS PE	126	-3.783	-73.3	19840229	51			I	9999	313			I	9999	220			I	9999
GHCND:PE000084377	IQUITOS PE	126	-3.783	-73.3	19840301	0			I	9999	-9999				9999	220			I	9999
GHCND:PE000084377	IQUITOS PE	126	-3.783	-73.3	19840303	0			I	9999	300			I	9999	-9999				9999
GHCND:PE000084377	IQUITOS PE	126	-3.783	-73.3	19840304	-9999				9999	-9999				9999	225			I	9999
GHCND:PE000084377	IQUITOS PE	126	-3.783	-73.3	19840305	-9999				9999	320			I	9999	-9999				9999
GHCND:PE000084377	IQUITOS PE	126	-3.783	-73.3	19840306	0			I	9999	-9999				9999	220			I	9999
GHCND:PE000084377	IQUITOS PE	126	-3.783	-73.3	19840307	0			I	9999	-9999				9999	-9999				9999
GHCND:PE000084377	IQUITOS PE	126	-3.783	-73.3	19840309	-9999				9999	-9999				9999	224			I	9999
GHCND:PE000084377	IQUITOS PE	126	-3.783	-73.3	19840310	30			I	9999	345			I	9999	238			I	9999
GHCND:PE000084377	IQUITOS PE	126	-3.783	-73.3	19840311	-9999				9999	-9999				9999	215			I	9999
GHCND:PE000084377	IQUITOS PE	126	-3.783	-73.3	19840312	0			I	9999	-9999				9999	-9999				9999
GHCND:PE000084377	IQUITOS PE	126	-3.783	-73.3	19840321	180			I	9999	-9999				9999	220			I	9999
GHCND:PE000084377	IQUITOS PE	126	-3.783	-73.3	19840322	0			I	9999	-9999				9999	225			I	9999
GHCND:PE000084377	IQUITOS PE	126	-3.783	-73.3	19840323	51			I	9999	-9999				9999	227			I	9999
GHCND:PE000084377	IQUITOS PE	126	-3.783	-73.3	19840324	0			I	9999	-9999				9999	222			I	9999
GHCND:PE000084377	IQUITOS PE	126	-3.783	-73.3	19840326	119			I	9999	-9999				9999	220			I	9999
GHCND:PE000084377	IQUITOS PE	126	-3.783	-73.3	19840327	0			I	9999	338			I	9999	-9999				9999
GHCND:PE000084377	IQUITOS PE	126	-3.783	-73.3	19840328	0			I	9999	335			I	9999	236			I	9999
GHCND:PE000084377	IQUITOS PE	126	-3.783	-73.3	19840329	20			I	9999	350			I	9999	240			I	9999
GHCND:PE000084377	IQUITOS PE	126	-3.783	-73.3	19840330	10			I	9999	320			I	9999	-9999				9999
GHCND:PE000084377	IQUITOS PE	126	-3.783	-73.3	19840331	41			I	9999	-9999				9999	-9999				9999
GHCND:PE000084377	IQUITOS PE	126	-3.783	-73.3	19840401	0			I	9999	-9999				9999	230			I	9999
GHCND:PE000084377	IQUITOS PE	126	-3.783	-73.3	19840402	140			I	9999	-9999				9999	228			I	9999
GHCND:PE000084377	IQUITOS PE	126	-3.783	-73.3	19840403	99			I	9999	-9999				9999	230			I	9999
GHCND:PE000084377	IQUITOS PE	126	-3.783	-73.3	19840404	0			I	9999	-9999				9999	-9999				9999
GHCND:PE000084377	IQUITOS PE	126	-3.783	-73.3	19840405	201			I	9999	321			I	9999	221			I	9999
GHCND:PE000084377	IQUITOS PE	126	-3.783	-73.3	19840406	0			I	9999	-9999				9999	-9999				9999
GHCND:PE000084377	IQUITOS PE	126	-3.783	-73.3	19840407	0			I	9999	318			I	9999	225			I	9999
GHCND:PE000084377	IQUITOS PE	126	-3.783	-73.3	19840408	170			I	9999	314			I	9999	220			I	9999
GHCND:PE000084377	IQUITOS PE	126	-3.783	-73.3	19840409	0			I	9999	322			I	9999	229			I	9999
GHCND:PE000084377	IQUITOS PE	126	-3.783	-73.3	19840410	150			I	9999	-9999				9999	225			I	9999
GHCND:PE000084377	IQUITOS PE	126	-3.783	-73.3	19840411	0			I	9999	-9999				9999	-9999				9999
GHCND:PE000084377	IQUITOS PE	126	-3.783	-73.3	19840412	140			I	9999	-9999				9999	224			I	9999
GHCND:PE000084377	IQUITOS PE	126	-3.783	-73.3	19840413	521			I	9999	-9999				9999	215			I	9999
GHCND:PE000084377	IQUITOS PE	126	-3.783	-73.3	19840414	10			I	9999	333			I	9999	232			I	9999
GHCND:PE000084377	IQUITOS PE	126	-3.783	-73.3	19840415	0			I	9999	-9999				9999	-9999				9999
GHCND:PE000084377	IQUITOS PE	126	-3.783	-73.3	19840416	-9999				9999	-9999				9999	205			I	9999
GHCND:PE000084377	IQUITOS PE	126	-3.783	-73.3	19840417	-9999				9999	338			I	9999	-9999				9999
GHCND:PE000084377	IQUITOS PE	126	-3.783	-73.3	19840418	20			I	9999	-9999				9999	230			I	9999
GHCND:PE000084377	IQUITOS PE	126	-3.783	-73.3	19840419	0			I	9999	-9999				9999	-9999				9999
GHCND:PE000084377	IQUITOS PE	126	-3.783	-73.3	19840420	-9999				9999	-9999				9999	228			I	9999
GHCND:PE000084377	IQUITOS PE	126	-3.783	-73.3	19840422	0			I	9999	327			I	9999	231			I	9999
GHCND:PE000084377	IQUITOS PE	126	-3.783	-73.3	19840423	-9999				9999	314			I	9999	-9999				9999
GHCND:PE000084377	IQUITOS PE	126	-3.783	-73.3	19840424	-9999				9999	330			I	9999	219			I	9999
GHCND:PE000084377	IQUITOS PE	126	-3.783	-73.3	19840427	0			I	9999	-9999				9999	224			I	9999
GHCND:PE000084377	IQUITOS PE	126	-3.783	-73.3	19840428	-9999				9999	-9999				9999	230			I	9999
GHCND:PE000084377	IQUITOS PE	126	-3.783	-73.3	19840429	-9999				9999	-9999				9999	234			I	9999
GHCND:PE000084377	IQUITOS PE	126	-3.783	-73.3	19840430	201			I	9999	-9999				9999	-9999				9999
GHCND:PE000084377	IQUITOS PE	126	-3.783	-73.3	19840501	150			I	9999	-9999				9999	225			I	9999
GHCND:PE000084377	IQUITOS PE	126	-3.783	-73.3	19840502	150			I	9999	-9999				9999	239			I	9999
GHCND:PE000084377	IQUITOS PE	126	-3.783	-73.3	19840503	0			I	9999	-9999				9999	235			I	9999
GHCND:PE000084377	IQUITOS PE	126	-3.783	-73.3	19840504	99			I	9999	340			I	9999	221			I	9999
GHCND:PE000084377	IQUITOS PE	126	-3.783	-73.3	19840505	0			I	9999	-9999				9999	-9999				9999
GHCND:PE000084377	IQUITOS PE	126	-3.783	-73.3	19840507	130			I	9999	-9999				9999	225			I	9999
GHCND:PE000084377	IQUITOS PE	126	-3.783	-73.3	19840508	99			I	9999	-9999				9999	218			I	9999
GHCND:PE000084377	IQUITOS PE	126	-3.783	-73.3	19840509	0			I	9999	-9999				9999	227			I	9999
GHCND:PE000084377	IQUITOS PE	126	-3.783	-73.3	19840510	-9999				9999	-9999				9999	228			I	9999
GHCND:PE000084377	IQUITOS PE	126	-3.783	-73.3	19840511	0			I	9999	-9999				9999	-9999				9999
GHCND:PE000084377	IQUITOS PE	126	-3.783	-73.3	19840513	0			I	9999	-9999				9999	-9999				9999
GHCND:PE000084377	IQUITOS PE	126	-3.783	-73.3	19840514	140			I	9999	340			I	9999	-9999				9999
GHCND:PE000084377	IQUITOS PE	126	-3.783	-73.3	19840515	300			I	9999	-9999				9999	190			I	9999
GHCND:PE000084377	IQUITOS PE	126	-3.783	-73.3	19840516	0			I	9999	325			I	9999	-9999				9999
GHCND:PE000084377	IQUITOS PE	126	-3.783	-73.3	19840517	-9999				9999	-9999				9999	225			I	9999
GHCND:PE000084377	IQUITOS PE	126	-3.783	-73.3	19840518	-9999				9999	-9999				9999	230			I	9999
GHCND:PE000084377	IQUITOS PE	126	-3.783	-73.3	19840519	-9999				9999	-9999				9999	230			I	9999
GHCND:PE000084377	IQUITOS PE	126	-3.783	-73.3	19840520	201			I	9999	320			I	9999	220			I	9999
GHCND:PE000084377	IQUITOS PE	126	-3.783	-73.3	19840521	51			I	9999	326			I	9999	-9999				9999
GHCND:PE000084377	IQUITOS PE	126	-3.783	-73.3	19840522	0			I	9999	314			I	9999	-9999				9999
GHCND:PE000084377	IQUITOS PE	126	-3.783	-73.3	19840523	0			I	9999	-9999				9999	220			I	9999
GHCND:PE000084377	IQUITOS PE	126	-3.783	-73.3	19840524	-9999				9999	320			I	9999	225			I	9999
GHCND:PE000084377	IQUITOS PE	126	-3.783	-73.3	19840525	-9999				9999	-9999				9999	220			I	9999
GHCND:PE000084377	IQUITOS PE	126	-3.783	-73.3	19840526	-9999				9999	-9999				9999	230			I	9999
GHCND:PE000084377	IQUITOS PE	126	-3.783	-73.3	19840527	259			I	9999	-9999				9999	222			I	9999
GHCND:PE000084377	IQUITOS PE	126	-3.783	-73.3	19840528	0			I	9999	-9999				9999	230			I	9999
GHCND:PE000084377	IQUITOS PE	126	-3.783	-73.3	19840530	0			I	9999	-9999				9999	210			I	9999
GHCND:PE000084377	IQUITOS PE	126	-3.783	-73.3	19840601	-9999				9999	-9999				9999	222			I	9999
GHCND:PE000084377	IQUITOS PE	126	-3.783	-73.3	19840602	-9999				9999	-9999				9999	225			I	9999
GHCND:PE000084377	IQUITOS PE	126	-3.783	-73.3	19840603	0			I	9999	-9999				9999	227			I	9999
GHCND:PE000084377	IQUITOS PE	126	-3.783	-73.3	19840604	0			I	9999	-9999				9999	210			I	9999
GHCND:PE000084377	IQUITOS PE	126	-3.783	-73.3	19840607	221			I	9999	330			I	9999	-9999				9999
GHCND:PE000084377	IQUITOS PE	126	-3.783	-73.3	19840608	140			I	9999	-9999				9999	220			I	9999
GHCND:PE000084377	IQUITOS PE	126	-3.783	-73.3	19840609	89			I	9999	-9999				9999	210			I	9999
GHCND:PE000084377	IQUITOS PE	126	-3.783	-73.3	19840610	0			I	9999	326			I	9999	233			I	9999
GHCND:PE000084377	IQUITOS PE	126	-3.783	-73.3	19840611	41			I	9999	-9999				9999	226			I	9999
GHCND:PE000084377	IQUITOS PE	126	-3.783	-73.3	19840612	0			I	9999	-9999				9999	-9999				9999
GHCND:PE000084377	IQUITOS PE	126	-3.783	-73.3	19840614	20			I	9999	-9999				9999	213			I	9999
GHCND:PE000084377	IQUITOS PE	126	-3.783	-73.3	19840615	0			I	9999	-9999				9999	-9999				9999
GHCND:PE000084377	IQUITOS PE	126	-3.783	-73.3	19840616	-9999				9999	320			I	9999	-9999				9999
GHCND:PE000084377	IQUITOS PE	126	-3.783	-73.3	19840618	-9999				9999	-9999				9999	220			I	9999
GHCND:PE000084377	IQUITOS PE	126	-3.783	-73.3	19840621	-9999				9999	328			I	9999	-9999				9999
GHCND:PE000084377	IQUITOS PE	126	-3.783	-73.3	19840622	8			I	9999	-9999				9999	210			I	9999
GHCND:PE000084377	IQUITOS PE	126	-3.783	-73.3	19840623	0			I	9999	-9999				9999	229			I	9999
GHCND:PE000084377	IQUITOS PE	126	-3.783	-73.3	19840625	0			I	9999	325			I	9999	-9999				9999
GHCND:PE000084377	IQUITOS PE	126	-3.783	-73.3	19840626	0			I	9999	328			I	9999	225			I	9999
GHCND:PE000084377	IQUITOS PE	126	-3.783	-73.3	19840627	-9999				9999	309			I	9999	225			I	9999
GHCND:PE000084377	IQUITOS PE	126	-3.783	-73.3	19840628	20			I	9999	310			I	9999	225			I	9999
GHCND:PE000084377	IQUITOS PE	126	-3.783	-73.3	19840629	119			I	9999	-9999				9999	210			I	9999
GHCND:PE000084377	IQUITOS PE	126	-3.783	-73.3	19840630	201			I	9999	-9999				9999	-9999				9999
GHCND:PE000084377	IQUITOS PE	126	-3.783	-73.3	19840701	0			I	9999	315			I	9999	199			I	9999
GHCND:PE000084377	IQUITOS PE	126	-3.783	-73.3	19840702	-9999				9999	-9999				9999	205			I	9999
GHCND:PE000084377	IQUITOS PE	126	-3.783	-73.3	19840703	-9999				9999	-9999				9999	220			I	9999
GHCND:PE000084377	IQUITOS PE	126	-3.783	-73.3	19840704	-9999				9999	-9999				9999	210			I	9999
GHCND:PE000084377	IQUITOS PE	126	-3.783	-73.3	19840705	259			I	9999	-9999				9999	-9999				9999
GHCND:PE000084377	IQUITOS PE	126	-3.783	-73.3	19840706	-9999				9999	330			I	9999	208			I	9999
GHCND:PE000084377	IQUITOS PE	126	-3.783	-73.3	19840707	0			I	9999	325			I	9999	220			I	9999
GHCND:PE000084377	IQUITOS PE	126	-3.783	-73.3	19840708	480			I	9999	300			I	9999	211			I	9999
GHCND:PE000084377	IQUITOS PE	126	-3.783	-73.3	19840709	0			I	9999	-9999				9999	-9999				9999
GHCND:PE000084377	IQUITOS PE	126	-3.783	-73.3	19840711	0			I	9999	348			I	9999	-9999				9999
GHCND:PE000084377	IQUITOS PE	126	-3.783	-73.3	19840714	99			I	9999	-9999				9999	210			I	9999
GHCND:PE000084377	IQUITOS PE	126	-3.783	-73.3	19840715	0			I	9999	-9999				9999	-9999				9999
GHCND:PE000084377	IQUITOS PE	126	-3.783	-73.3	19840716	-9999				9999	-9999				9999	211			I	9999
GHCND:PE000084377	IQUITOS PE	126	-3.783	-73.3	19840719	20			I	9999	-9999				9999	210			I	9999
GHCND:PE000084377	IQUITOS PE	126	-3.783	-73.3	19840720	0			I	9999	321			I	9999	-9999				9999
GHCND:PE000084377	IQUITOS PE	126	-3.783	-73.3	19840721	-9999				9999	310			I	9999	205			I	9999
GHCND:PE000084377	IQUITOS PE	126	-3.783	-73.3	19840722	-9999				9999	-9999				9999	200			I	9999
GHCND:PE000084377	IQUITOS PE	126	-3.783	-73.3	19840723	10			I	9999	310			I	9999	212			I	9999
GHCND:PE000084377	IQUITOS PE	126	-3.783	-73.3	19840724	-9999				9999	-9999				9999	197			I	9999
GHCND:PE000084377	IQUITOS PE	126	-3.783	-73.3	19840726	-9999				9999	-9999				9999	208			I	9999
GHCND:PE000084377	IQUITOS PE	126	-3.783	-73.3	19840728	99			I	9999	310			I	9999	-9999				9999
GHCND:PE000084377	IQUITOS PE	126	-3.783	-73.3	19840729	191			I	9999	-9999				9999	210			I	9999
GHCND:PE000084377	IQUITOS PE	126	-3.783	-73.3	19840730	119			I	9999	-9999				9999	210			I	9999
GHCND:PE000084377	IQUITOS PE	126	-3.783	-73.3	19840731	0			I	9999	330			I	9999	-9999				9999
GHCND:PE000084377	IQUITOS PE	126	-3.783	-73.3	19840801	0			I	9999	-9999				9999	180			I	9999
GHCND:PE000084377	IQUITOS PE	126	-3.783	-73.3	19840802	-9999				9999	340			I	9999	190			I	9999
GHCND:PE000084377	IQUITOS PE	126	-3.783	-73.3	19840803	-9999				9999	-9999				9999	225			I	9999
GHCND:PE000084377	IQUITOS PE	126	-3.783	-73.3	19840804	0			I	9999	-9999				9999	-9999				9999
GHCND:PE000084377	IQUITOS PE	126	-3.783	-73.3	19840806	20			I	9999	340			I	9999	215			I	9999
GHCND:PE000084377	IQUITOS PE	126	-3.783	-73.3	19840807	0			I	9999	323			I	9999	-9999				9999
GHCND:PE000084377	IQUITOS PE	126	-3.783	-73.3	19840809	-9999				9999	315			I	9999	-9999				9999
GHCND:PE000084377	IQUITOS PE	126	-3.783	-73.3	19840810	-9999				9999	340			I	9999	-9999				9999
GHCND:PE000084377	IQUITOS PE	126	-3.783	-73.3	19840811	89			I	9999	320			I	9999	210			I	9999
GHCND:PE000084377	IQUITOS PE	126	-3.783	-73.3	19840812	0			I	9999	-9999				9999	-9999				9999
GHCND:PE000084377	IQUITOS PE	126	-3.783	-73.3	19840813	-9999				9999	-9999				9999	210			I	9999
GHCND:PE000084377	IQUITOS PE	126	-3.783	-73.3	19840814	-9999				9999	326			I	9999	-9999				9999
GHCND:PE000084377	IQUITOS PE	126	-3.783	-73.3	19840815	0			I	9999	340			I	9999	228			I	9999
GHCND:PE000084377	IQUITOS PE	126	-3.783	-73.3	19840816	30			I	9999	330			I	9999	210			I	9999
GHCND:PE000084377	IQUITOS PE	126	-3.783	-73.3	19840817	191			I	9999	-9999				9999	220			I	9999
GHCND:PE000084377	IQUITOS PE	126	-3.783	-73.3	19840818	0			I	9999	-9999				9999	-9999				9999
GHCND:PE000084377	IQUITOS PE	126	-3.783	-73.3	19840820	0			I	9999	-9999				9999	218			I	9999
GHCND:PE000084377	IQUITOS PE	126	-3.783	-73.3	19840821	-9999				9999	-9999				9999	225			I	9999
GHCND:PE000084377	IQUITOS PE	126	-3.783	-73.3	19840822	-9999				9999	-9999				9999	210			I	9999
GHCND:PE000084377	IQUITOS PE	126	-3.783	-73.3	19840823	-9999				9999	-9999				9999	210			I	9999
GHCND:PE000084377	IQUITOS PE	126	-3.783	-73.3	19840824	-9999				9999	323			I	9999	220			I	9999
GHCND:PE000084377	IQUITOS PE	126	-3.783	-73.3	19840825	0			I	9999	340			I	9999	223			I	9999
GHCND:PE000084377	IQUITOS PE	126	-3.783	-73.3	19840826	681			I	9999	-9999				9999	-9999				9999
GHCND:PE000084377	IQUITOS PE	126	-3.783	-73.3	19840827	0			I	9999	-9999				9999	145		O	I	9999
GHCND:PE000084377	IQUITOS PE	126	-3.783	-73.3	19840828	-9999				9999	-9999				9999	185			I	9999
GHCND:PE000084377	IQUITOS PE	126	-3.783	-73.3	19840829	-9999				9999	-9999				9999	210			I	9999
GHCND:PE000084377	IQUITOS PE	126	-3.783	-73.3	19840831	-9999				9999	330			I	9999	180			I	9999
GHCND:PE000084377	IQUITOS PE	126	-3.783	-73.3	19840901	0			I	9999	-9999				9999	192			I	9999
GHCND:PE000084377	IQUITOS PE	126	-3.783	-73.3	19840902	0			I	9999	350			I	9999	-9999				9999
GHCND:PE000084377	IQUITOS PE	126	-3.783	-73.3	19840903	-9999				9999	328			I	9999	-9999				9999
GHCND:PE000084377	IQUITOS PE	126	-3.783	-73.3	19840904	10			I	9999	340			I	9999	205			I	9999
GHCND:PE000084377	IQUITOS PE	126	-3.783	-73.3	19840906	-9999				9999	330			I	9999	183			I	9999
GHCND:PE000084377	IQUITOS PE	126	-3.783	-73.3	19840907	150			I	9999	330			I	9999	217			I	9999
GHCND:PE000084377	IQUITOS PE	126	-3.783	-73.3	19840909	79			I	9999	-9999				9999	196			I	9999
GHCND:PE000084377	IQUITOS PE	126	-3.783	-73.3	19840910	51			I	9999	-9999				9999	200			I	9999
GHCND:PE000084377	IQUITOS PE	126	-3.783	-73.3	19840911	0			I	9999	300			I	9999	210			I	9999
GHCND:PE000084377	IQUITOS PE	126	-3.783	-73.3	19840912	10			I	9999	310			I	9999	210			I	9999
GHCND:PE000084377	IQUITOS PE	126	-3.783	-73.3	19840913	0			I	9999	-9999				9999	-9999				9999
GHCND:PE000084377	IQUITOS PE	126	-3.783	-73.3	19840915	-9999				9999	-9999				9999	210			I	9999
GHCND:PE000084377	IQUITOS PE	126	-3.783	-73.3	19840916	-9999				9999	-9999				9999	221			I	9999
GHCND:PE000084377	IQUITOS PE	126	-3.783	-73.3	19840917	0			I	9999	330			I	9999	212			I	9999
GHCND:PE000084377	IQUITOS PE	126	-3.783	-73.3	19840918	0			I	9999	336			I	9999	210			I	9999
GHCND:PE000084377	IQUITOS PE	126	-3.783	-73.3	19840919	0			I	9999	342			I	9999	226			I	9999
GHCND:PE000084377	IQUITOS PE	126	-3.783	-73.3	19840920	0			I	9999	338			I	9999	214			I	9999
GHCND:PE000084377	IQUITOS PE	126	-3.783	-73.3	19840921	41			I	9999	330			I	9999	213			I	9999
GHCND:PE000084377	IQUITOS PE	126	-3.783	-73.3	19840922	0			I	9999	340			I	9999	206			I	9999
GHCND:PE000084377	IQUITOS PE	126	-3.783	-73.3	19840923	0			I	9999	317			I	9999	220			I	9999
GHCND:PE000084377	IQUITOS PE	126	-3.783	-73.3	19840924	970			I	9999	-9999				9999	226			I	9999
GHCND:PE000084377	IQUITOS PE	126	-3.783	-73.3	19840925	0			I	9999	354			I	9999	230			I	9999
GHCND:PE000084377	IQUITOS PE	126	-3.783	-73.3	19840926	0			I	9999	340			I	9999	220			I	9999
GHCND:PE000084377	IQUITOS PE	126	-3.783	-73.3	19840927	-9999				9999	-9999				9999	215			I	9999
GHCND:PE000084377	IQUITOS PE	126	-3.783	-73.3	19840928	-9999				9999	335			I	9999	220			I	9999
GHCND:PE000084377	IQUITOS PE	126	-3.783	-73.3	19840929	-9999				9999	315			I	9999	-9999				9999
GHCND:PE000084377	IQUITOS PE	126	-3.783	-73.3	19841001	0			I	9999	320			I	9999	220			I	9999
GHCND:PE000084377	IQUITOS PE	126	-3.783	-73.3	19841002	0			I	9999	330			I	9999	218			I	9999
GHCND:PE000084377	IQUITOS PE	126	-3.783	-73.3	19841003	-9999				9999	-9999				9999	220			I	9999
GHCND:PE000084377	IQUITOS PE	126	-3.783	-73.3	19841004	-9999				9999	-9999				9999	227			I	9999
GHCND:PE000084377	IQUITOS PE	126	-3.783	-73.3	19841005	0			I	9999	313			I	9999	215			I	9999
GHCND:PE000084377	IQUITOS PE	126	-3.783	-73.3	19841006	0			I	9999	320			I	9999	230			I	9999
GHCND:PE000084377	IQUITOS PE	126	-3.783	-73.3	19841007	-9999				9999	330			I	9999	-9999				9999
GHCND:PE000084377	IQUITOS PE	126	-3.783	-73.3	19841008	0			I	9999	307			I	9999	220			I	9999
GHCND:PE000084377	IQUITOS PE	126	-3.783	-73.3	19841009	0			I	9999	-9999				9999	216			I	9999
GHCND:PE000084377	IQUITOS PE	126	-3.783	-73.3	19841011	-9999				9999	-9999				9999	219			I	9999
GHCND:PE000084377	IQUITOS PE	126	-3.783	-73.3	19841012	79			I	9999	-9999				9999	217			I	9999
GHCND:PE000084377	IQUITOS PE	126	-3.783	-73.3	19841013	0			I	9999	336			I	9999	220			I	9999
GHCND:PE000084377	IQUITOS PE	126	-3.783	-73.3	19841014	-9999				9999	-9999				9999	215			I	9999
GHCND:PE000084377	IQUITOS PE	126	-3.783	-73.3	19841015	0			I	9999	-9999				9999	-9999				9999
GHCND:PE000084377	IQUITOS PE	126	-3.783	-73.3	19841016	79			I	9999	330			I	9999	213			I	9999
GHCND:PE000084377	IQUITOS PE	126	-3.783	-73.3	19841017	0			I	9999	-9999				9999	217			I	9999
GHCND:PE000084377	IQUITOS PE	126	-3.783	-73.3	19841018	150			I	9999	335			I	9999	-9999				9999
GHCND:PE000084377	IQUITOS PE	126	-3.783	-73.3	19841019	0			I	9999	-9999				9999	225			I	9999
GHCND:PE000084377	IQUITOS PE	126	-3.783	-73.3	19841020	30			I	9999	-9999				9999	220			I	9999
GHCND:PE000084377	IQUITOS PE	126	-3.783	-73.3	19841021	0			I	9999	322			I	9999	222			I	9999
GHCND:PE000084377	IQUITOS PE	126	-3.783	-73.3	19841022	51			I	9999	-9999				9999	210			I	9999
GHCND:PE000084377	IQUITOS PE	126	-3.783	-73.3	19841023	0			I	9999	-9999				9999	-9999				9999
GHCND:PE000084377	IQUITOS PE	126	-3.783	-73.3	19841024	-9999				9999	330			I	9999	-9999				9999
GHCND:PE000084377	IQUITOS PE	126	-3.783	-73.3	19841025	-9999				9999	-9999				9999	229			I	9999
GHCND:PE000084377	IQUITOS PE	126	-3.783	-73.3	19841027	-9999				9999	340			I	9999	225			I	9999
GHCND:PE000084377	IQUITOS PE	126	-3.783	-73.3	19841028	10			I	9999	346			I	9999	-9999				9999
GHCND:PE000084377	IQUITOS PE	126	-3.783	-73.3	19841029	0			I	9999	330			I	9999	225			I	9999
GHCND:PE000084377	IQUITOS PE	126	-3.783	-73.3	19841030	0			I	9999	350			I	9999	220			I	9999
GHCND:PE000084377	IQUITOS PE	126	-3.783	-73.3	19841031	0			I	9999	326			I	9999	-9999				9999
GHCND:PE000084377	IQUITOS PE	126	-3.783	-73.3	19841101	-9999				9999	335			I	9999	217			I	9999
GHCND:PE000084377	IQUITOS PE	126	-3.783	-73.3	19841102	0			I	9999	-9999				9999	216			I	9999
GHCND:PE000084377	IQUITOS PE	126	-3.783	-73.3	19841103	0			I	9999	-9999				9999	227			I	9999
GHCND:PE000084377	IQUITOS PE	126	-3.783	-73.3	19841104	10			I	9999	-9999				9999	220			I	9999
GHCND:PE000084377	IQUITOS PE	126	-3.783	-73.3	19841105	0			I	9999	360			I	9999	225			I	9999
GHCND:PE000084377	IQUITOS PE	126	-3.783	-73.3	19841106	221			I	9999	350			I	9999	-9999				9999
GHCND:PE000084377	IQUITOS PE	126	-3.783	-73.3	19841107	0			I	9999	-9999				9999	-9999				9999
GHCND:PE000084377	IQUITOS PE	126	-3.783	-73.3	19841108	0			I	9999	350			I	9999	225			I	9999
GHCND:PE000084377	IQUITOS PE	126	-3.783	-73.3	19841109	-9999				9999	-9999				9999	220			I	9999
GHCND:PE000084377	IQUITOS PE	126	-3.783	-73.3	19841110	249			I	9999	320			I	9999	210			I	9999
GHCND:PE000084377	IQUITOS PE	126	-3.783	-73.3	19841111	79			I	9999	-9999				9999	220			I	9999
GHCND:PE000084377	IQUITOS PE	126	-3.783	-73.3	19841112	0			I	9999	320			I	9999	-9999				9999
GHCND:PE000084377	IQUITOS PE	126	-3.783	-73.3	19841113	0			I	9999	340			I	9999	225			I	9999
GHCND:PE000084377	IQUITOS PE	126	-3.783	-73.3	19841114	231			I	9999	347			I	9999	210			I	9999
GHCND:PE000084377	IQUITOS PE	126	-3.783	-73.3	19841115	0			I	9999	-9999				9999	212			I	9999
GHCND:PE000084377	IQUITOS PE	126	-3.783	-73.3	19841116	-9999				9999	338			I	9999	-9999				9999
GHCND:PE000084377	IQUITOS PE	126	-3.783	-73.3	19841119	20			I	9999	-9999				9999	220			I	9999
GHCND:PE000084377	IQUITOS PE	126	-3.783	-73.3	19841120	119			I	9999	-9999				9999	220			I	9999
GHCND:PE000084377	IQUITOS PE	126	-3.783	-73.3	19841121	0			I	9999	330			I	9999	220			I	9999
GHCND:PE000084377	IQUITOS PE	126	-3.783	-73.3	19841123	30			I	9999	-9999				9999	230			I	9999
GHCND:PE000084377	IQUITOS PE	126	-3.783	-73.3	19841124	61			I	9999	-9999				9999	217			I	9999
GHCND:PE000084377	IQUITOS PE	126	-3.783	-73.3	19841125	99			I	9999	323			I	9999	222			I	9999
GHCND:PE000084377	IQUITOS PE	126	-3.783	-73.3	19841126	320			I	9999	333			I	9999	217			I	9999
GHCND:PE000084377	IQUITOS PE	126	-3.783	-73.3	19841127	0			I	9999	332			I	9999	-9999				9999
GHCND:PE000084377	IQUITOS PE	126	-3.783	-73.3	19841128	0			I	9999	340			I	9999	215			I	9999
GHCND:PE000084377	IQUITOS PE	126	-3.783	-73.3	19841129	0			I	9999	-9999				9999	220			I	9999
GHCND:PE000084377	IQUITOS PE	126	-3.783	-73.3	19841130	211			I	9999	326			I	9999	215			I	9999
GHCND:PE000084377	IQUITOS PE	126	-3.783	-73.3	19841201	0			I	9999	320			I	9999	214			I	9999
GHCND:PE000084377	IQUITOS PE	126	-3.783	-73.3	19841202	-9999				9999	-9999				9999	228			I	9999
GHCND:PE000084377	IQUITOS PE	126	-3.783	-73.3	19841203	10			I	9999	345			I	9999	220			I	9999
GHCND:PE000084377	IQUITOS PE	126	-3.783	-73.3	19841204	180			I	9999	-9999				9999	210			I	9999
GHCND:PE000084377	IQUITOS PE	126	-3.783	-73.3	19841205	150			I	9999	-9999				9999	212			I	9999
GHCND:PE000084377	IQUITOS PE	126	-3.783	-73.3	19841206	0			I	9999	320			I	9999	210			I	9999
GHCND:PE000084377	IQUITOS PE	126	-3.783	-73.3	19841207	-9999				9999	-9999				9999	225			I	9999
GHCND:PE000084377	IQUITOS PE	126	-3.783	-73.3	19841208	-9999				9999	340			I	9999	-9999				9999
GHCND:PE000084377	IQUITOS PE	126	-3.783	-73.3	19841209	20			I	9999	-9999				9999	212			I	9999
GHCND:PE000084377	IQUITOS PE	126	-3.783	-73.3	19841210	150			I	9999	-9999				9999	214			I	9999
GHCND:PE000084377	IQUITOS PE	126	-3.783	-73.3	19841211	0			I	9999	330			I	9999	212			I	9999
GHCND:PE000084377	IQUITOS PE	126	-3.783	-73.3	19841212	0			I	9999	333			I	9999	-9999				9999
GHCND:PE000084377	IQUITOS PE	126	-3.783	-73.3	19841213	-9999				9999	-9999				9999	225			I	9999
GHCND:PE000084377	IQUITOS PE	126	-3.783	-73.3	19841214	79			I	9999	-9999				9999	220			I	9999
GHCND:PE000084377	IQUITOS PE	126	-3.783	-73.3	19841215	0			I	9999	-9999				9999	-9999				9999
GHCND:PE000084377	IQUITOS PE	126	-3.783	-73.3	19841217	-9999				9999	350			I	9999	-9999				9999
GHCND:PE000084377	IQUITOS PE	126	-3.783	-73.3	19841219	0			I	9999	-9999				9999	-9999				9999
GHCND:PE000084377	IQUITOS PE	126	-3.783	-73.3	19841220	0			I	9999	-9999				9999	210			I	9999
GHCND:PE000084377	IQUITOS PE	126	-3.783	-73.3	19841221	-9999				9999	334			I	9999	-9999				9999
GHCND:PE000084377	IQUITOS PE	126	-3.783	-73.3	19841223	0			I	9999	-9999				9999	-9999				9999
GHCND:PE000084377	IQUITOS PE	126	-3.783	-73.3	19841224	-9999				9999	320			I	9999	-9999				9999
GHCND:PE000084377	IQUITOS PE	126	-3.783	-73.3	19841225	-9999				9999	-9999				9999	220			I	9999
GHCND:PE000084377	IQUITOS PE	126	-3.783	-73.3	19841226	-9999				9999	-9999				9999	240			I	9999
GHCND:PE000084377	IQUITOS PE	126	-3.783	-73.3	19841227	500			I	9999	-9999				9999	-9999				9999
GHCND:PE000084377	IQUITOS PE	126	-3.783	-73.3	19841228	41			I	9999	-9999				9999	220			I	9999
GHCND:PE000084377	IQUITOS PE	126	-3.783	-73.3	19841229	51			I	9999	-9999				9999	222			I	9999
GHCND:PE000084377	IQUITOS PE	126	-3.783	-73.3	19841230	0			I	9999	-9999				9999	230			I	9999
GHCND:PE000084377	IQUITOS PE	126	-3.783	-73.3	19841231	-9999				9999	350			I	9999	225			I	9999
GHCND:PE000084377	IQUITOS PE	126	-3.783	-73.3	19850101	0			I	9999	325			I	9999	226			I	9999
GHCND:PE000084377	IQUITOS PE	126	-3.783	-73.3	19850102	-9999				9999	-9999				9999	228			I	9999
GHCND:PE000084377	IQUITOS PE	126	-3.783	-73.3	19850103	-9999				9999	312			I	9999	-9999				9999
GHCND:PE000084377	IQUITOS PE	126	-3.783	-73.3	19850106	0			I	9999	-9999				9999	230			I	9999
GHCND:PE000084377	IQUITOS PE	126	-3.783	-73.3	19850108	-9999				9999	-9999				9999	220			I	9999
GHCND:PE000084377	IQUITOS PE	126	-3.783	-73.3	19850109	-9999				9999	-9999				9999	216			I	9999
GHCND:PE000084377	IQUITOS PE	126	-3.783	-73.3	19850110	-9999				9999	-9999				9999	228			I	9999
GHCND:PE000084377	IQUITOS PE	126	-3.783	-73.3	19850111	-9999				9999	342			I	9999	225			I	9999
GHCND:PE000084377	IQUITOS PE	126	-3.783	-73.3	19850112	-9999				9999	-9999				9999	230			I	9999
GHCND:PE000084377	IQUITOS PE	126	-3.783	-73.3	19850113	0			I	9999	320			I	9999	220			I	9999
GHCND:PE000084377	IQUITOS PE	126	-3.783	-73.3	19850114	0			I	9999	-9999				9999	220			I	9999
GHCND:PE000084377	IQUITOS PE	126	-3.783	-73.3	19850116	-9999				9999	360			I	9999	228			I	9999
GHCND:PE000084377	IQUITOS PE	126	-3.783	-73.3	19850118	-9999				9999	320			I	9999	224			I	9999
GHCND:PE000084377	IQUITOS PE	126	-3.783	-73.3	19850119	0			I	9999	-9999				9999	230			I	9999
GHCND:PE000084377	IQUITOS PE	126	-3.783	-73.3	19850120	0			I	9999	-9999				9999	240			I	9999
GHCND:PE000084377	IQUITOS PE	126	-3.783	-73.3	19850121	-9999				9999	-9999				9999	235			I	9999
GHCND:PE000084377	IQUITOS PE	126	-3.783	-73.3	19850122	-9999				9999	-9999				9999	240			I	9999
GHCND:PE000084377	IQUITOS PE	126	-3.783	-73.3	19850123	-9999				9999	334			I	9999	229			I	9999
GHCND:PE000084377	IQUITOS PE	126	-3.783	-73.3	19850124	0			I	9999	325			I	9999	215			I	9999
GHCND:PE000084377	IQUITOS PE	126	-3.783	-73.3	19850125	0			I	9999	-9999				9999	225			I	9999
GHCND:PE000084377	IQUITOS PE	126	-3.783	-73.3	19850126	-9999				9999	-9999				9999	230			I	9999
GHCND:PE000084377	IQUITOS PE	126	-3.783	-73.3	19850127	-9999				9999	374			I	9999	-9999				9999
GHCND:PE000084377	IQUITOS PE	126	-3.783	-73.3	19850128	0			I	9999	352			I	9999	240			I	9999
GHCND:PE000084377	IQUITOS PE	126	-3.783	-73.3	19850129	0			I	9999	339			I	9999	242			I	9999
GHCND:PE000084377	IQUITOS PE	126	-3.783	-73.3	19850130	0			I	9999	362			I	9999	-9999				9999
GHCND:PE000084377	IQUITOS PE	126	-3.783	-73.3	19850201	-9999				9999	351			I	9999	240			I	9999
GHCND:PE000084377	IQUITOS PE	126	-3.783	-73.3	19850203	79			I	9999	325			I	9999	-9999				9999
GHCND:PE000084377	IQUITOS PE	126	-3.783	-73.3	19850204	0			I	9999	-9999				9999	228			I	9999
GHCND:PE000084377	IQUITOS PE	126	-3.783	-73.3	19850205	0			I	9999	356			I	9999	-9999				9999
GHCND:PE000084377	IQUITOS PE	126	-3.783	-73.3	19850206	0			I	9999	330			I	9999	230			I	9999
GHCND:PE000084377	IQUITOS PE	126	-3.783	-73.3	19850207	-9999				9999	290			I	9999	-9999				9999
GHCND:PE000084377	IQUITOS PE	126	-3.783	-73.3	19850208	-9999				9999	289			I	9999	222			I	9999
GHCND:PE000084377	IQUITOS PE	126	-3.783	-73.3	19850210	399			I	9999	330			I	9999	208			I	9999
GHCND:PE000084377	IQUITOS PE	126	-3.783	-73.3	19850211	130			I	9999	-9999				9999	220			I	9999
GHCND:PE000084377	IQUITOS PE	126	-3.783	-73.3	19850212	0			I	9999	310			I	9999	-9999				9999
GHCND:PE000084377	IQUITOS PE	126	-3.783	-73.3	19850213	0			I	9999	-9999				9999	230			I	9999
GHCND:PE000084377	IQUITOS PE	126	-3.783	-73.3	19850214	119			I	9999	328			I	9999	228			I	9999
GHCND:PE000084377	IQUITOS PE	126	-3.783	-73.3	19850215	99			I	9999	338			I	9999	225			I	9999
GHCND:PE000084377	IQUITOS PE	126	-3.783	-73.3	19850216	0			I	9999	320			I	9999	220			I	9999
GHCND:PE000084377	IQUITOS PE	126	-3.783	-73.3	19850217	-9999				9999	330			I	9999	220			I	9999
GHCND:PE000084377	IQUITOS PE	126	-3.783	-73.3	19850218	249			I	9999	-9999				9999	220			I	9999
GHCND:PE000084377	IQUITOS PE	126	-3.783	-73.3	19850219	0			I	9999	-9999				9999	225			I	9999
GHCND:PE000084377	IQUITOS PE	126	-3.783	-73.3	19850225	0			I	9999	330			I	9999	225			I	9999
GHCND:PE000084377	IQUITOS PE	126	-3.783	-73.3	19850226	-9999				9999	340			I	9999	-9999				9999
GHCND:PE000084377	IQUITOS PE	126	-3.783	-73.3	19850227	0			I	9999	350			I	9999	220			I	9999
GHCND:PE000084377	IQUITOS PE	126	-3.783	-73.3	19850228	-9999				9999	353			I	9999	-9999				9999
GHCND:PE000084377	IQUITOS PE	126	-3.783	-73.3	19850302	0			I	9999	320			I	9999	225			I	9999
GHCND:PE000084377	IQUITOS PE	126	-3.783	-73.3	19850303	130			I	9999	-9999				9999	220			I	9999
GHCND:PE000084377	IQUITOS PE	126	-3.783	-73.3	19850304	20			I	9999	-9999				9999	211			I	9999
GHCND:PE000084377	IQUITOS PE	126	-3.783	-73.3	19850305	0			I	9999	-9999				9999	230			I	9999
GHCND:PE000084377	IQUITOS PE	126	-3.783	-73.3	19850329	-9999				9999	-9999				9999	220			I	9999
GHCND:PE000084377	IQUITOS PE	126	-3.783	-73.3	19850330	-9999				9999	327			I	9999	-9999				9999
GHCND:PE000084377	IQUITOS PE	126	-3.783	-73.3	19850331	-9999				9999	-9999				9999	220			I	9999
GHCND:PE000084377	IQUITOS PE	126	-3.783	-73.3	19850401	-9999				9999	330			I	9999	225			I	9999
GHCND:PE000084377	IQUITOS PE	126	-3.783	-73.3	19850402	701			I	9999	-9999				9999	216			I	9999
GHCND:PE000084377	IQUITOS PE	126	-3.783	-73.3	19850403	0			I	9999	-9999				9999	-9999				9999
GHCND:PE000084377	IQUITOS PE	126	-3.783	-73.3	19850404	-9999				9999	340			I	9999	-9999				9999
GHCND:PE000084377	IQUITOS PE	126	-3.783	-73.3	19850405	0			I	9999	332			I	9999	230			I	9999
GHCND:PE000084377	IQUITOS PE	126	-3.783	-73.3	19850406	0			I	9999	-9999				9999	225			I	9999
GHCND:PE000084377	IQUITOS PE	126	-3.783	-73.3	19850407	0			I	9999	330			I	9999	227			I	9999
GHCND:PE000084377	IQUITOS PE	126	-3.783	-73.3	19850408	71			I	9999	340			I	9999	220			I	9999
GHCND:PE000084377	IQUITOS PE	126	-3.783	-73.3	19850409	0			I	9999	-9999				9999	-9999				9999
GHCND:PE000084377	IQUITOS PE	126	-3.783	-73.3	19850410	-9999				9999	-9999				9999	230			I	9999
GHCND:PE000084377	IQUITOS PE	126	-3.783	-73.3	19850411	0			I	9999	310			I	9999	222			I	9999
GHCND:PE000084377	IQUITOS PE	126	-3.783	-73.3	19850412	-9999				9999	-9999				9999	221			I	9999
GHCND:PE000084377	IQUITOS PE	126	-3.783	-73.3	19850413	-9999				9999	350			I	9999	223			I	9999
GHCND:PE000084377	IQUITOS PE	126	-3.783	-73.3	19850414	460			I	9999	-9999				9999	225			I	9999
GHCND:PE000084377	IQUITOS PE	126	-3.783	-73.3	19850415	-9999				9999	330			I	9999	-9999				9999
GHCND:PE000084377	IQUITOS PE	126	-3.783	-73.3	19850416	0			I	9999	320			I	9999	227			I	9999
GHCND:PE000084377	IQUITOS PE	126	-3.783	-73.3	19850417	-9999				9999	-9999				9999	227			I	9999
GHCND:PE000084377	IQUITOS PE	126	-3.783	-73.3	19850418	20			I	9999	310			I	9999	220			I	9999
GHCND:PE000084377	IQUITOS PE	126	-3.783	-73.3	19850419	0			I	9999	335			I	9999	230			I	9999
GHCND:PE000084377	IQUITOS PE	126	-3.783	-73.3	19850420	201			I	9999	-9999				9999	220			I	9999
GHCND:PE000084377	IQUITOS PE	126	-3.783	-73.3	19850421	0			I	9999	326			I	9999	225			I	9999
GHCND:PE000084377	IQUITOS PE	126	-3.783	-73.3	19850422	41			I	9999	-9999				9999	224			I	9999
GHCND:PE000084377	IQUITOS PE	126	-3.783	-73.3	19850423	300			I	9999	354			I	9999	220			I	9999
GHCND:PE000084377	IQUITOS PE	126	-3.783	-73.3	19850424	99			I	9999	-9999				9999	220			I	9999
GHCND:PE000084377	IQUITOS PE	126	-3.783	-73.3	19850425	0			I	9999	-9999				9999	210			I	9999
GHCND:PE000084377	IQUITOS PE	126	-3.783	-73.3	19850426	300			I	9999	290			I	9999	225			I	9999
GHCND:PE000084377	IQUITOS PE	126	-3.783	-73.3	19850427	0			I	9999	290			I	9999	223			I	9999
GHCND:PE000084377	IQUITOS PE	126	-3.783	-73.3	19850428	51			I	9999	-9999				9999	-9999				9999
GHCND:PE000084377	IQUITOS PE	126	-3.783	-73.3	19850429	0			I	9999	-9999				9999	223			I	9999
GHCND:PE000084377	IQUITOS PE	126	-3.783	-73.3	19850430	-9999				9999	352			I	9999	223			I	9999
GHCND:PE000084377	IQUITOS PE	126	-3.783	-73.3	19850502	-9999				9999	348			I	9999	217			I	9999
GHCND:PE000084377	IQUITOS PE	126	-3.783	-73.3	19850503	0			I	9999	294			I	9999	210			I	9999
GHCND:PE000084377	IQUITOS PE	126	-3.783	-73.3	19850504	0			I	9999	295			I	9999	209			I	9999
GHCND:PE000084377	IQUITOS PE	126	-3.783	-73.3	19850505	0			I	9999	-9999				9999	195			I	9999
GHCND:PE000084377	IQUITOS PE	126	-3.783	-73.3	19850506	-9999				9999	-9999				9999	220			I	9999
GHCND:PE000084377	IQUITOS PE	126	-3.783	-73.3	19850507	0			I	9999	-9999				9999	-9999				9999
GHCND:PE000084377	IQUITOS PE	126	-3.783	-73.3	19850508	-9999				9999	348			I	9999	225			I	9999
GHCND:PE000084377	IQUITOS PE	126	-3.783	-73.3	19850509	79			I	9999	-9999				9999	210			I	9999
GHCND:PE000084377	IQUITOS PE	126	-3.783	-73.3	19850510	0			I	9999	332			I	9999	-9999				9999
GHCND:PE000084377	IQUITOS PE	126	-3.783	-73.3	19850511	61			I	9999	-9999				9999	-9999				9999
GHCND:PE000084377	IQUITOS PE	126	-3.783	-73.3	19850512	0			I	9999	338			I	9999	-9999				9999
GHCND:PE000084377	IQUITOS PE	126	-3.783	-73.3	19850513	-9999				9999	-9999				9999	225			I	9999
GHCND:PE000084377	IQUITOS PE	126	-3.783	-73.3	19850514	-9999				9999	350			I	9999	-9999				9999
GHCND:PE000084377	IQUITOS PE	126	-3.783	-73.3	19850515	-9999				9999	312			I	9999	112		O	I	9999
GHCND:PE000084377	IQUITOS PE	126	-3.783	-73.3	19850516	61			I	9999	-9999				9999	228			I	9999
GHCND:PE000084377	IQUITOS PE	126	-3.783	-73.3	19850517	0			I	9999	338			I	9999	-9999				9999
GHCND:PE000084377	IQUITOS PE	126	-3.783	-73.3	19850518	0			I	9999	356			I	9999	228			I	9999
GHCND:PE000084377	IQUITOS PE	126	-3.783	-73.3	19850520	-9999				9999	-9999				9999	220			I	9999
GHCND:PE000084377	IQUITOS PE	126	-3.783	-73.3	19850523	-9999				9999	319			I	9999	228			I	9999
GHCND:PE000084377	IQUITOS PE	126	-3.783	-73.3	19850524	51			I	9999	330			I	9999	213			I	9999
GHCND:PE000084377	IQUITOS PE	126	-3.783	-73.3	19850525	0			I	9999	-9999				9999	220			I	9999
GHCND:PE000084377	IQUITOS PE	126	-3.783	-73.3	19850526	-9999				9999	320			I	9999	-9999				9999
GHCND:PE000084377	IQUITOS PE	126	-3.783	-73.3	19850528	-9999				9999	-9999				9999	220			I	9999
GHCND:PE000084377	IQUITOS PE	126	-3.783	-73.3	19850530	51			I	9999	326			I	9999	210			I	9999
GHCND:PE000084377	IQUITOS PE	126	-3.783	-73.3	19850531	89			I	9999	-9999				9999	225			I	9999
GHCND:PE000084377	IQUITOS PE	126	-3.783	-73.3	19850601	0			I	9999	-9999				9999	-9999				9999
GHCND:PE000084377	IQUITOS PE	126	-3.783	-73.3	19850602	-9999				9999	-9999				9999	222			I	9999
GHCND:PE000084377	IQUITOS PE	126	-3.783	-73.3	19850603	269			I	9999	-9999				9999	220			I	9999
GHCND:PE000084377	IQUITOS PE	126	-3.783	-73.3	19850604	0			I	9999	-9999				9999	220			I	9999
GHCND:PE000084377	IQUITOS PE	126	-3.783	-73.3	19850606	-9999				9999	334			I	9999	-9999				9999
GHCND:PE000084377	IQUITOS PE	126	-3.783	-73.3	19850610	-9999				9999	267			I	9999	-9999				9999
GHCND:PE000084377	IQUITOS PE	126	-3.783	-73.3	19850611	0			I	9999	-9999				9999	168			I	9999
GHCND:PE000084377	IQUITOS PE	126	-3.783	-73.3	19850612	-9999				9999	-9999				9999	162			I	9999
GHCND:PE000084377	IQUITOS PE	126	-3.783	-73.3	19850613	-9999				9999	320			I	9999	200			I	9999
GHCND:PE000084377	IQUITOS PE	126	-3.783	-73.3	19850614	-9999				9999	335			I	9999	-9999				9999
GHCND:PE000084377	IQUITOS PE	126	-3.783	-73.3	19850615	-9999				9999	-9999				9999	228			I	9999
GHCND:PE000084377	IQUITOS PE	126	-3.783	-73.3	19850617	-9999				9999	313			I	9999	223			I	9999
GHCND:PE000084377	IQUITOS PE	126	-3.783	-73.3	19850618	0			I	9999	-9999				9999	220			I	9999
GHCND:PE000084377	IQUITOS PE	126	-3.783	-73.3	19850619	119			I	9999	-9999				9999	210			I	9999
GHCND:PE000084377	IQUITOS PE	126	-3.783	-73.3	19850620	0			I	9999	-9999				9999	215			I	9999
GHCND:PE000084377	IQUITOS PE	126	-3.783	-73.3	19850621	-9999				9999	328			I	9999	-9999				9999
GHCND:PE000084377	IQUITOS PE	126	-3.783	-73.3	19850622	-9999				9999	300			I	9999	-9999				9999
GHCND:PE000084377	IQUITOS PE	126	-3.783	-73.3	19850623	99			I	9999	320			I	9999	-9999				9999
GHCND:PE000084377	IQUITOS PE	126	-3.783	-73.3	19850624	-9999				9999	270			I	9999	220			I	9999
GHCND:PE000084377	IQUITOS PE	126	-3.783	-73.3	19850625	71			I	9999	-9999				9999	227			I	9999
GHCND:PE000084377	IQUITOS PE	126	-3.783	-73.3	19850626	0			I	9999	-9999				9999	217			I	9999
GHCND:PE000084377	IQUITOS PE	126	-3.783	-73.3	19850627	-9999				9999	312			I	9999	210			I	9999
GHCND:PE000084377	IQUITOS PE	126	-3.783	-73.3	19850628	-9999				9999	310			I	9999	-9999				9999
GHCND:PE000084377	IQUITOS PE	126	-3.783	-73.3	19850629	-9999				9999	336			I	9999	-9999				9999
GHCND:PE000084377	IQUITOS PE	126	-3.783	-73.3	19850630	-9999				9999	-9999				9999	225			I	9999
GHCND:PE000084377	IQUITOS PE	126	-3.783	-73.3	19850702	89			I	9999	330			I	9999	205			I	9999
GHCND:PE000084377	IQUITOS PE	126	-3.783	-73.3	19850703	0			I	9999	-9999				9999	-9999				9999
GHCND:PE000084377	IQUITOS PE	126	-3.783	-73.3	19850706	41			I	9999	-9999				9999	217			I	9999
GHCND:PE000084377	IQUITOS PE	126	-3.783	-73.3	19850707	130			I	9999	-9999				9999	190			I	9999
GHCND:PE000084377	IQUITOS PE	126	-3.783	-73.3	19850708	0			I	9999	-9999				9999	210			I	9999
GHCND:PE000084377	IQUITOS PE	126	-3.783	-73.3	19850710	-9999				9999	-9999				9999	220			I	9999
GHCND:PE000084377	IQUITOS PE	126	-3.783	-73.3	19850711	51			I	9999	320			I	9999	206			I	9999
GHCND:PE000084377	IQUITOS PE	126	-3.783	-73.3	19850712	0			I	9999	310			I	9999	190			I	9999
GHCND:PE000084377	IQUITOS PE	126	-3.783	-73.3	19850713	20			I	9999	-9999				9999	210			I	9999
GHCND:PE000084377	IQUITOS PE	126	-3.783	-73.3	19850714	0			I	9999	307			I	9999	210			I	9999
GHCND:PE000084377	IQUITOS PE	126	-3.783	-73.3	19850716	300			I	9999	310			I	9999	200			I	9999
GHCND:PE000084377	IQUITOS PE	126	-3.783	-73.3	19850717	71			I	9999	293			I	9999	205			I	9999
GHCND:PE000084377	IQUITOS PE	126	-3.783	-73.3	19850718	0			I	9999	-9999				9999	203			I	9999
GHCND:PE000084377	IQUITOS PE	126	-3.783	-73.3	19850719	-9999				9999	-9999				9999	200			I	9999
GHCND:PE000084377	IQUITOS PE	126	-3.783	-73.3	19850720	381			I	9999	324			I	9999	188			I	9999
GHCND:PE000084377	IQUITOS PE	126	-3.783	-73.3	19850721	0			I	9999	-9999				9999	213			I	9999
GHCND:PE000084377	IQUITOS PE	126	-3.783	-73.3	19850723	0			I	9999	330			I	9999	200			I	9999
GHCND:PE000084377	IQUITOS PE	126	-3.783	-73.3	19850724	0			I	9999	335			I	9999	-9999				9999
GHCND:PE000084377	IQUITOS PE	126	-3.783	-73.3	19850726	-9999				9999	342			I	9999	214			I	9999
GHCND:PE000084377	IQUITOS PE	126	-3.783	-73.3	19850727	0			I	9999	-9999				9999	230			I	9999
GHCND:PE000084377	IQUITOS PE	126	-3.783	-73.3	19850728	-9999				9999	300			I	9999	214			I	9999
GHCND:PE000084377	IQUITOS PE	126	-3.783	-73.3	19850729	-9999				9999	-9999				9999	220			I	9999
GHCND:PE000084377	IQUITOS PE	126	-3.783	-73.3	19850730	41			I	9999	-9999				9999	225			I	9999
GHCND:PE000084377	IQUITOS PE	126	-3.783	-73.3	19850731	-9999				9999	-9999				9999	216			I	9999
GHCND:PE000084377	IQUITOS PE	126	-3.783	-73.3	19850801	361			I	9999	300			I	9999	205			I	9999
GHCND:PE000084377	IQUITOS PE	126	-3.783	-73.3	19850802	0			I	9999	290			I	9999	-9999				9999
GHCND:PE000084377	IQUITOS PE	126	-3.783	-73.3	19850803	279			I	9999	-9999				9999	-9999				9999
GHCND:PE000084377	IQUITOS PE	126	-3.783	-73.3	19850804	0			I	9999	-9999				9999	-9999				9999
GHCND:PE000084377	IQUITOS PE	126	-3.783	-73.3	19850806	0			I	9999	-9999				9999	175			I	9999
GHCND:PE000084377	IQUITOS PE	126	-3.783	-73.3	19850807	-9999				9999	317			I	9999	-9999				9999
GHCND:PE000084377	IQUITOS PE	126	-3.783	-73.3	19850809	-9999				9999	316			I	9999	-9999				9999
GHCND:PE000084377	IQUITOS PE	126	-3.783	-73.3	19850810	-9999				9999	-9999				9999	204			I	9999
GHCND:PE000084377	IQUITOS PE	126	-3.783	-73.3	19850811	-9999				9999	-9999				9999	185			I	9999
GHCND:PE000084377	IQUITOS PE	126	-3.783	-73.3	19850813	-9999				9999	-9999				9999	210			I	9999
GHCND:PE000084377	IQUITOS PE	126	-3.783	-73.3	19850814	0			I	9999	-9999				9999	208			I	9999
GHCND:PE000084377	IQUITOS PE	126	-3.783	-73.3	19850815	0			I	9999	-9999				9999	207			I	9999
GHCND:PE000084377	IQUITOS PE	126	-3.783	-73.3	19850816	-9999				9999	335			I	9999	218			I	9999
GHCND:PE000084377	IQUITOS PE	126	-3.783	-73.3	19850817	0			I	9999	320			I	9999	-9999				9999
GHCND:PE000084377	IQUITOS PE	126	-3.783	-73.3	19850818	79			I	9999	315			I	9999	200			I	9999
GHCND:PE000084377	IQUITOS PE	126	-3.783	-73.3	19850819	0			I	9999	320			I	9999	195			I	9999
GHCND:PE000084377	IQUITOS PE	126	-3.783	-73.3	19850820	660			I	9999	-9999				9999	200			I	9999
GHCND:PE000084377	IQUITOS PE	126	-3.783	-73.3	19850821	0			I	9999	-9999				9999	200			I	9999
GHCND:PE000084377	IQUITOS PE	126	-3.783	-73.3	19850822	41			I	9999	-9999				9999	200			I	9999
GHCND:PE000084377	IQUITOS PE	126	-3.783	-73.3	19850823	150			I	9999	-9999				9999	208			I	9999
GHCND:PE000084377	IQUITOS PE	126	-3.783	-73.3	19850824	0			I	9999	-9999				9999	220			I	9999
GHCND:PE000084377	IQUITOS PE	126	-3.783	-73.3	19850825	-9999				9999	342			I	9999	-9999				9999
GHCND:PE000084377	IQUITOS PE	126	-3.783	-73.3	19850826	-9999				9999	-9999				9999	230			I	9999
GHCND:PE000084377	IQUITOS PE	126	-3.783	-73.3	19850827	-9999				9999	-9999				9999	220			I	9999
GHCND:PE000084377	IQUITOS PE	126	-3.783	-73.3	19850828	-9999				9999	325			I	9999	-9999				9999
GHCND:PE000084377	IQUITOS PE	126	-3.783	-73.3	19850830	-9999				9999	338			I	9999	-9999				9999
GHCND:PE000084377	IQUITOS PE	126	-3.783	-73.3	19850901	-9999				9999	340			I	9999	220			I	9999
GHCND:PE000084377	IQUITOS PE	126	-3.783	-73.3	19850902	0			I	9999	338			I	9999	220			I	9999
GHCND:PE000084377	IQUITOS PE	126	-3.783	-73.3	19850903	150			I	9999	-9999				9999	193			I	9999
GHCND:PE000084377	IQUITOS PE	126	-3.783	-73.3	19850904	0			I	9999	-9999				9999	226			I	9999
GHCND:PE000084377	IQUITOS PE	126	-3.783	-73.3	19850905	-9999				9999	333			I	9999	-9999				9999
GHCND:PE000084377	IQUITOS PE	126	-3.783	-73.3	19850906	0			I	9999	330			I	9999	-9999				9999
GHCND:PE000084377	IQUITOS PE	126	-3.783	-73.3	19850907	0			I	9999	325			I	9999	210			I	9999
GHCND:PE000084377	IQUITOS PE	126	-3.783	-73.3	19850908	-9999				9999	-9999				9999	210			I	9999
GHCND:PE000084377	IQUITOS PE	126	-3.783	-73.3	19850909	-9999				9999	353			I	9999	214			I	9999
GHCND:PE000084377	IQUITOS PE	126	-3.783	-73.3	19850911	0			I	9999	367			I	9999	-9999				9999
GHCND:PE000084377	IQUITOS PE	126	-3.783	-73.3	19850912	-9999				9999	352			I	9999	-9999				9999
GHCND:PE000084377	IQUITOS PE	126	-3.783	-73.3	19850913	-9999				9999	-9999				9999	220			I	9999
GHCND:PE000084377	IQUITOS PE	126	-3.783	-73.3	19850914	119			I	9999	334			I	9999	220			I	9999
GHCND:PE000084377	IQUITOS PE	126	-3.783	-73.3	19850915	0			I	9999	345			I	9999	205			I	9999
GHCND:PE000084377	IQUITOS PE	126	-3.783	-73.3	19850916	-9999				9999	-9999				9999	220			I	9999
GHCND:PE000084377	IQUITOS PE	126	-3.783	-73.3	19850917	-9999				9999	338			I	9999	-9999				9999
GHCND:PE000084377	IQUITOS PE	126	-3.783	-73.3	19850918	89			I	9999	-9999				9999	210			I	9999
GHCND:PE000084377	IQUITOS PE	126	-3.783	-73.3	19850919	0			I	9999	310			I	9999	-9999				9999
GHCND:PE000084377	IQUITOS PE	126	-3.783	-73.3	19850922	119			I	9999	-9999				9999	220			I	9999
GHCND:PE000084377	IQUITOS PE	126	-3.783	-73.3	19850923	0			I	9999	-9999				9999	225			I	9999
GHCND:PE000084377	IQUITOS PE	126	-3.783	-73.3	19850924	0			I	9999	365			I	9999	217			I	9999
GHCND:PE000084377	IQUITOS PE	126	-3.783	-73.3	19850925	-9999				9999	339			I	9999	-9999				9999
GHCND:PE000084377	IQUITOS PE	126	-3.783	-73.3	19850926	-9999				9999	297			I	9999	-9999				9999
GHCND:PE000084377	IQUITOS PE	126	-3.783	-73.3	19850927	0			I	9999	-9999				9999	220			I	9999
GHCND:PE000084377	IQUITOS PE	126	-3.783	-73.3	19850928	-9999				9999	-9999				9999	225			I	9999
GHCND:PE000084377	IQUITOS PE	126	-3.783	-73.3	19850929	51			I	9999	355			I	9999	210			I	9999
GHCND:PE000084377	IQUITOS PE	126	-3.783	-73.3	19850930	0			I	9999	325			I	9999	200			I	9999
GHCND:PE000084377	IQUITOS PE	126	-3.783	-73.3	19851001	-9999				9999	-9999				9999	222			I	9999
GHCND:PE000084377	IQUITOS PE	126	-3.783	-73.3	19851002	0			I	9999	-9999				9999	214			I	9999
GHCND:PE000084377	IQUITOS PE	126	-3.783	-73.3	19851004	61			I	9999	-9999				9999	-9999				9999
GHCND:PE000084377	IQUITOS PE	126	-3.783	-73.3	19851005	0			I	9999	-9999				9999	210			I	9999
GHCND:PE000084377	IQUITOS PE	126	-3.783	-73.3	19851007	-9999				9999	-9999				9999	220			I	9999
GHCND:PE000084377	IQUITOS PE	126	-3.783	-73.3	19851008	-9999				9999	-9999				9999	225			I	9999
GHCND:PE000084377	IQUITOS PE	126	-3.783	-73.3	19851009	-9999				9999	365			I	9999	210			I	9999
GHCND:PE000084377	IQUITOS PE	126	-3.783	-73.3	19851011	99			I	9999	342			I	9999	-9999				9999
GHCND:PE000084377	IQUITOS PE	126	-3.783	-73.3	19851012	-9999				9999	-9999				9999	210			I	9999
GHCND:PE000084377	IQUITOS PE	126	-3.783	-73.3	19851013	79			I	9999	312			I	9999	220			I	9999
GHCND:PE000084377	IQUITOS PE	126	-3.783	-73.3	19851014	0			I	9999	-9999				9999	-9999				9999
GHCND:PE000084377	IQUITOS PE	126	-3.783	-73.3	19851015	-9999				9999	350			I	9999	-9999				9999
GHCND:PE000084377	IQUITOS PE	126	-3.783	-73.3	19851016	399			I	9999	-9999				9999	-9999				9999
GHCND:PE000084377	IQUITOS PE	126	-3.783	-73.3	19851017	71			I	9999	-9999				9999	230			I	9999
GHCND:PE000084377	IQUITOS PE	126	-3.783	-73.3	19851018	0			I	9999	316			I	9999	227			I	9999
GHCND:PE000084377	IQUITOS PE	126	-3.783	-73.3	19851019	71			I	9999	305			I	9999	223			I	9999
GHCND:PE000084377	IQUITOS PE	126	-3.783	-73.3	19851020	0			I	9999	-9999				9999	230			I	9999
GHCND:PE000084377	IQUITOS PE	126	-3.783	-73.3	19851021	0			I	9999	309			I	9999	225			I	9999
GHCND:PE000084377	IQUITOS PE	126	-3.783	-73.3	19851022	-9999				9999	-9999				9999	220			I	9999
GHCND:PE000084377	IQUITOS PE	126	-3.783	-73.3	19851023	0			I	9999	-9999				9999	-9999				9999
GHCND:PE000084377	IQUITOS PE	126	-3.783	-73.3	19851024	399			I	9999	-9999				9999	200			I	9999
GHCND:PE000084377	IQUITOS PE	126	-3.783	-73.3	19851025	150			I	9999	-9999				9999	220			I	9999
GHCND:PE000084377	IQUITOS PE	126	-3.783	-73.3	19851026	0			I	9999	-9999				9999	-9999				9999
GHCND:PE000084377	IQUITOS PE	126	-3.783	-73.3	19851027	41			I	9999	342			I	9999	224			I	9999
GHCND:PE000084377	IQUITOS PE	126	-3.783	-73.3	19851029	-9999				9999	-9999				9999	216			I	9999
GHCND:PE000084377	IQUITOS PE	126	-3.783	-73.3	19851031	-9999				9999	-9999				9999	225			I	9999
GHCND:PE000084377	IQUITOS PE	126	-3.783	-73.3	19851101	-9999				9999	351			I	9999	-9999				9999
GHCND:PE000084377	IQUITOS PE	126	-3.783	-73.3	19851102	0			I	9999	-9999				9999	228			I	9999
GHCND:PE000084377	IQUITOS PE	126	-3.783	-73.3	19851103	0			I	9999	-9999				9999	223			I	9999
GHCND:PE000084377	IQUITOS PE	126	-3.783	-73.3	19851104	-9999				9999	-9999				9999	229			I	9999
GHCND:PE000084377	IQUITOS PE	126	-3.783	-73.3	19851105	0			I	9999	330			I	9999	230			I	9999
GHCND:PE000084377	IQUITOS PE	126	-3.783	-73.3	19851106	-9999				9999	-9999				9999	220			I	9999
GHCND:PE000084377	IQUITOS PE	126	-3.783	-73.3	19851107	-9999				9999	-9999				9999	225			I	9999
GHCND:PE000084377	IQUITOS PE	126	-3.783	-73.3	19851108	99			I	9999	342			I	9999	216			I	9999
GHCND:PE000084377	IQUITOS PE	126	-3.783	-73.3	19851109	0			I	9999	330			I	9999	-9999				9999
GHCND:PE000084377	IQUITOS PE	126	-3.783	-73.3	19851111	0			I	9999	-9999				9999	223			I	9999
GHCND:PE000084377	IQUITOS PE	126	-3.783	-73.3	19851112	0			I	9999	-9999				9999	225			I	9999
GHCND:PE000084377	IQUITOS PE	126	-3.783	-73.3	19851113	749			I	9999	348			I	9999	206			I	9999
GHCND:PE000084377	IQUITOS PE	126	-3.783	-73.3	19851114	0			I	9999	300			I	9999	-9999				9999
GHCND:PE000084377	IQUITOS PE	126	-3.783	-73.3	19851115	-9999				9999	320			I	9999	-9999				9999
GHCND:PE000084377	IQUITOS PE	126	-3.783	-73.3	19851117	79			I	9999	-9999				9999	220			I	9999
GHCND:PE000084377	IQUITOS PE	126	-3.783	-73.3	19851118	0			I	9999	335			I	9999	-9999				9999
GHCND:PE000084377	IQUITOS PE	126	-3.783	-73.3	19851119	0			I	9999	333			I	9999	230			I	9999
GHCND:PE000084377	IQUITOS PE	126	-3.783	-73.3	19851120	0			I	9999	-9999				9999	-9999				9999
GHCND:PE000084377	IQUITOS PE	126	-3.783	-73.3	19851122	0			I	9999	330			I	9999	230			I	9999
GHCND:PE000084377	IQUITOS PE	126	-3.783	-73.3	19851123	150			I	9999	345			I	9999	210			I	9999
GHCND:PE000084377	IQUITOS PE	126	-3.783	-73.3	19851124	0			I	9999	-9999				9999	-9999				9999
GHCND:PE000084377	IQUITOS PE	126	-3.783	-73.3	19851125	-9999				9999	332			I	9999	-9999				9999
GHCND:PE000084377	IQUITOS PE	126	-3.783	-73.3	19851126	0			I	9999	325			I	9999	-9999				9999
GHCND:PE000084377	IQUITOS PE	126	-3.783	-73.3	19851127	-9999				9999	-9999				9999	227			I	9999
GHCND:PE000084377	IQUITOS PE	126	-3.783	-73.3	19851128	419			I	9999	-9999				9999	210			I	9999
GHCND:PE000084377	IQUITOS PE	126	-3.783	-73.3	19851129	0			I	9999	330			I	9999	-9999				9999
GHCND:PE000084377	IQUITOS PE	126	-3.783	-73.3	19851130	0			I	9999	343			I	9999	230			I	9999
GHCND:PE000084377	IQUITOS PE	126	-3.783	-73.3	19851201	20			I	9999	-9999				9999	225			I	9999
GHCND:PE000084377	IQUITOS PE	126	-3.783	-73.3	19851202	0			I	9999	-9999				9999	-9999				9999
GHCND:PE000084377	IQUITOS PE	126	-3.783	-73.3	19851203	119			I	9999	358			I	9999	210			I	9999
GHCND:PE000084377	IQUITOS PE	126	-3.783	-73.3	19851204	0			I	9999	-9999				9999	-9999				9999
GHCND:PE000084377	IQUITOS PE	126	-3.783	-73.3	19851205	0			I	9999	-9999				9999	-9999				9999
GHCND:PE000084377	IQUITOS PE	126	-3.783	-73.3	19851206	-9999				9999	340			I	9999	-9999				9999
GHCND:PE000084377	IQUITOS PE	126	-3.783	-73.3	19851207	-9999				9999	314			I	9999	220			I	9999
GHCND:PE000084377	IQUITOS PE	126	-3.783	-73.3	19851208	1039			I	9999	335			I	9999	210			I	9999
GHCND:PE000084377	IQUITOS PE	126	-3.783	-73.3	19851209	0			I	9999	330			I	9999	225			I	9999
GHCND:PE000084377	IQUITOS PE	126	-3.783	-73.3	19851210	99			I	9999	320			I	9999	230			I	9999
GHCND:PE000084377	IQUITOS PE	126	-3.783	-73.3	19851211	170			I	9999	274			I	9999	220			I	9999
GHCND:PE000084377	IQUITOS PE	126	-3.783	-73.3	19851212	0			I	9999	-9999				9999	220			I	9999
GHCND:PE000084377	IQUITOS PE	126	-3.783	-73.3	19851213	-9999				9999	348			I	9999	210			I	9999
GHCND:PE000084377	IQUITOS PE	126	-3.783	-73.3	19851214	-9999				9999	320			I	9999	-9999				9999
GHCND:PE000084377	IQUITOS PE	126	-3.783	-73.3	19851215	61			I	9999	305			I	9999	220			I	9999
GHCND:PE000084377	IQUITOS PE	126	-3.783	-73.3	19851216	0			I	9999	-9999				9999	220			I	9999
GHCND:PE000084377	IQUITOS PE	126	-3.783	-73.3	19851217	-9999				9999	316			I	9999	220			I	9999
GHCND:PE000084377	IQUITOS PE	126	-3.783	-73.3	19851218	30			I	9999	-9999				9999	210			I	9999
GHCND:PE000084377	IQUITOS PE	126	-3.783	-73.3	19851219	0			I	9999	-9999				9999	-9999				9999
GHCND:PE000084377	IQUITOS PE	126	-3.783	-73.3	19851220	-9999				9999	315			I	9999	-9999				9999
GHCND:PE000084377	IQUITOS PE	126	-3.783	-73.3	19851221	0			I	9999	-9999				9999	225			I	9999
GHCND:PE000084377	IQUITOS PE	126	-3.783	-73.3	19851223	-9999				9999	-9999				9999	210			I	9999
GHCND:PE000084377	IQUITOS PE	126	-3.783	-73.3	19851224	0			I	9999	350			I	9999	-9999				9999
GHCND:PE000084377	IQUITOS PE	126	-3.783	-73.3	19851227	-9999				9999	-9999				9999	223			I	9999
GHCND:PE000084377	IQUITOS PE	126	-3.783	-73.3	19851230	-9999				9999	327			I	9999	-9999				9999
GHCND:PE000084377	IQUITOS PE	126	-3.783	-73.3	19851231	-9999				9999	-9999				9999	230			I	9999
GHCND:PE000084377	IQUITOS PE	126	-3.783	-73.3	19860101	79			I	9999	-9999				9999	220			I	9999
GHCND:PE000084377	IQUITOS PE	126	-3.783	-73.3	19860102	0			I	9999	340			I	9999	-9999				9999
GHCND:PE000084377	IQUITOS PE	126	-3.783	-73.3	19860103	-9999				9999	313			I	9999	-9999				9999
GHCND:PE000084377	IQUITOS PE	126	-3.783	-73.3	19860104	0			I	9999	340			I	9999	225			I	9999
GHCND:PE000084377	IQUITOS PE	126	-3.783	-73.3	19860106	0			I	9999	340			I	9999	220			I	9999
GHCND:PE000084377	IQUITOS PE	126	-3.783	-73.3	19860107	-9999				9999	-9999				9999	220			I	9999
GHCND:PE000084377	IQUITOS PE	126	-3.783	-73.3	19860108	79			I	9999	318			I	9999	230			I	9999
GHCND:PE000084377	IQUITOS PE	126	-3.783	-73.3	19860109	0			I	9999	-9999				9999	220			I	9999
GHCND:PE000084377	IQUITOS PE	126	-3.783	-73.3	19860110	300			I	9999	310			I	9999	205			I	9999
GHCND:PE000084377	IQUITOS PE	126	-3.783	-73.3	19860111	41			I	9999	323			I	9999	220			I	9999
GHCND:PE000084377	IQUITOS PE	126	-3.783	-73.3	19860112	351			I	9999	320			I	9999	205			I	9999
GHCND:PE000084377	IQUITOS PE	126	-3.783	-73.3	19860113	0			I	9999	-9999				9999	-9999				9999
GHCND:PE000084377	IQUITOS PE	126	-3.783	-73.3	19860114	0			I	9999	-9999				9999	-9999				9999
GHCND:PE000084377	IQUITOS PE	126	-3.783	-73.3	19860115	-9999				9999	-9999				9999	225			I	9999
GHCND:PE000084377	IQUITOS PE	126	-3.783	-73.3	19860117	-9999				9999	-9999				9999	220			I	9999
GHCND:PE000084377	IQUITOS PE	126	-3.783	-73.3	19860118	-9999				9999	-9999				9999	220			I	9999
GHCND:PE000084377	IQUITOS PE	126	-3.783	-73.3	19860119	0			I	9999	-9999				9999	229			I	9999
GHCND:PE000084377	IQUITOS PE	126	-3.783	-73.3	19860120	-9999				9999	326			I	9999	220			I	9999
GHCND:PE000084377	IQUITOS PE	126	-3.783	-73.3	19860121	-9999				9999	275			I	9999	220			I	9999
GHCND:PE000084377	IQUITOS PE	126	-3.783	-73.3	19860122	79			I	9999	-9999				9999	214			I	9999
GHCND:PE000084377	IQUITOS PE	126	-3.783	-73.3	19860123	0			I	9999	-9999				9999	-9999				9999
GHCND:PE000084377	IQUITOS PE	126	-3.783	-73.3	19860124	0			I	9999	-9999				9999	220			I	9999
GHCND:PE000084377	IQUITOS PE	126	-3.783	-73.3	19860125	79			I	9999	-9999				9999	220			I	9999
GHCND:PE000084377	IQUITOS PE	126	-3.783	-73.3	19860126	0			I	9999	-9999				9999	228			I	9999
GHCND:PE000084377	IQUITOS PE	126	-3.783	-73.3	19860127	-9999				9999	-9999				9999	225			I	9999
GHCND:PE000084377	IQUITOS PE	126	-3.783	-73.3	19860128	-9999				9999	-9999				9999	225			I	9999
GHCND:PE000084377	IQUITOS PE	126	-3.783	-73.3	19860129	-9999				9999	320			I	9999	-9999				9999
[truncated: 9,992 more rows]
