# Supplementary material for: Out of the net: An agent-based model to study human movements influence on local-scale malaria transmission
Source: PLoS One. 2018 Mar 6;13(3):e0193493. doi: 10.1371/journal.pone.0193493 (PMC5839546; doi:10.1371/journal.pone.0193493)
Supplement: S1 File — (ZIP) [file pone.0193493.s001.zip › S1/PadreCocha/NanayRiverLevels.txt]

-1.83762 113.269 
63.8238  115.312 
98.3543  116.075 
124.883  116.214 
179.067  110.23  
211.685  110.958 
243.451  110.509 
272.794  111.929 
303.7    112.898 
333.979  113.003 
361.843  112.381 
396.073  112.728 
426.87   116.154 
470.488  116.432 
489.391  116.468 
518.492  114.946 
545.162  110.069 
563.589  109.447 
599.13   108.998 
634.897  108.861 
670.254  110.765 
700.675  113.672 
728.306  115.333 
760.222  115.092 
800.566  116.062 
827.671  116.997 
856.263  117.379 
880.035  113.712 
935.171  109.044 
972.525  108.491 
1000.84  108.492 
1034.23  112.887 
1065.37  111.573 
1092.47  112.508 
1130.99  116.177 
1157.6   116.42  
1190.04  116.905 
1221     117.944 
1250.27  116.665 
1334.67  108.088 
1371.64  109.611 
1398.57  110.304 
1429.97  111.965 
1450  111.965 
