# Supplementary material for: Out of the net: An agent-based model to study human movements influence on local-scale malaria transmission
Source: PLoS One. 2018 Mar 6;13(3):e0193493. doi: 10.1371/journal.pone.0193493 (PMC5839546; doi:10.1371/journal.pone.0193493)
Supplement: S1 File — (ZIP) [file pone.0193493.s001.zip › S1/PadreCocha/Shps/elevation.shp.xml]

<?xml version="1.0" encoding="UTF-8"?>
<metadata xml:lang="es"><Esri><CreaDate>20140624</CreaDate><CreaTime>09371300</CreaTime><ArcGISFormat>1.0</ArcGISFormat><SyncOnce>TRUE</SyncOnce><DataProperties><lineage><Process ToolSource="C:\Program Files (x86)\ArcGIS\Desktop10.0\ArcToolbox\Toolboxes\Conversion Tools.tbx\RasterToPoint" Date="20140624" Time="093622">RasterToPoint "C:\Users\oflixs\Desktop\My Box Files\Research\LUCIA_IAI\Paper_ABM_malaria_amazon\Elab_GIS_mio\CARTOGRAFIA\srtm_22_13\srtm_22_131_cutted.tif" C:\Users\oflixs\Documents\ArcGIS\Default.gdb\RasterT_tif2 Value</Process></lineage></DataProperties></Esri></metadata>
