# Supplementary material for: Out of the net: An agent-based model to study human movements influence on local-scale malaria transmission
Source: PLoS One. 2018 Mar 6;13(3):e0193493. doi: 10.1371/journal.pone.0193493 (PMC5839546; doi:10.1371/journal.pone.0193493)
Supplement: S1 File — (ZIP) [file pone.0193493.s001.zip › S1/PadreCocha/Shps/RIO_A_mio.shp.xml]

<?xml version="1.0" encoding="UTF-8"?>
<metadata xml:lang="es"><Esri><CreaDate>20140612</CreaDate><CreaTime>09195400</CreaTime><ArcGISFormat>1.0</ArcGISFormat><SyncOnce>TRUE</SyncOnce><DataProperties><lineage><Process ToolSource="c:\archivos de programa\arcgis\desktop10.1\ArcToolbox\Toolboxes\Data Management Tools.tbx\CalculateField" Date="20140603" Time="105601">CalculateField RIO_A Tipo "Lago/Laguna" VB #</Process><Process ToolSource="c:\archivos de programa\arcgis\desktop10.1\ArcToolbox\Toolboxes\Data Management Tools.tbx\CalculateField" Date="20140603" Time="105623">CalculateField RIO_A Tipo "Rio" VB #</Process><Process ToolSource="c:\archivos de programa\arcgis\desktop10.1\ArcToolbox\Toolboxes\Data Management Tools.tbx\CalculateField" Date="20140603" Time="105637">CalculateField RIO_A Tipo "Río" VB #</Process><Process ToolSource="c:\archivos de programa\arcgis\desktop10.1\ArcToolbox\Toolboxes\Data Management Tools.tbx\CalculateField" Date="20140603" Time="105909">CalculateField RIO_A Tipo "Lago/Laguna" VB #</Process><Process ToolSource="c:\archivos de programa\arcgis\desktop10.1\ArcToolbox\Toolboxes\Data Management Tools.tbx\CalculateField" Date="20140603" Time="122038">CalculateField RIO_A Nombre "Río Nanay" VB #</Process></lineage></DataProperties></Esri></metadata>
