# Supplementary material for: Out of the net: An agent-based model to study human movements influence on local-scale malaria transmission
Source: PLoS One. 2018 Mar 6;13(3):e0193493. doi: 10.1371/journal.pone.0193493 (PMC5839546; doi:10.1371/journal.pone.0193493)
Supplement: S1 File — (ZIP) [file pone.0193493.s001.zip › S1/PadreCocha/Shps/VIVIENDAS_2.shp.xml]

<?xml version="1.0" encoding="UTF-8"?>
<metadata xml:lang="es"><Esri><CreaDate>20140623</CreaDate><CreaTime>13560000</CreaTime><ArcGISFormat>1.0</ArcGISFormat><SyncOnce>TRUE</SyncOnce><DataProperties><lineage><Process ToolSource="c:\archivos de programa\arcgis\desktop10.1\ArcToolbox\Toolboxes\Data Management Tools.tbx\CalculateField" Date="20140605" Time="104224">CalculateField VIVIENDAS_1 EDIF_I "IGLESIA" VB #</Process><Process ToolSource="c:\archivos de programa\arcgis\desktop10.1\ArcToolbox\Toolboxes\Data Management Tools.tbx\CalculateField" Date="20140605" Time="104318">CalculateField VIVIENDAS_1 EDIF_I "VIVIENDAS" VB #</Process><Process ToolSource="c:\archivos de programa\arcgis\desktop10.1\ArcToolbox\Toolboxes\Data Management Tools.tbx\Project" Date="20140611" Time="100800">Project "\\172.21.9.10\volume_1\Ajaxpf\GEOGRAFO2\PROYECTO LUCIA\SHP\CARTOGRAFIA\VIVIENDAS_1.shp" "\\172.21.9.10\volume_1\Ajaxpf\GEOGRAFO2\PROYECTO LUCIA\SHP\CARTOGRAFIA\VIVIENDAS_1_Project.shp" PROJCS['WGS_1984_UTM_Zone_18S',GEOGCS['GCS_WGS_1984',DATUM['D_WGS_1984',SPHEROID['WGS_1984',6378137.0,298.257223563]],PRIMEM['Greenwich',0.0],UNIT['Degree',0.0174532925199433]],PROJECTION['Transverse_Mercator'],PARAMETER['False_Easting',500000.0],PARAMETER['False_Northing',10000000.0],PARAMETER['Central_Meridian',-75.0],PARAMETER['Scale_Factor',0.9996],PARAMETER['Latitude_Of_Origin',0.0],UNIT['Meter',1.0]] # PROJCS['WGS_1984_UTM_Zone_17S',GEOGCS['GCS_WGS_1984',DATUM['D_WGS_1984',SPHEROID['WGS_1984',6378137.0,298.257223563]],PRIMEM['Greenwich',0.0],UNIT['Degree',0.0174532925199433]],PROJECTION['Transverse_Mercator'],PARAMETER['False_Easting',500000.0],PARAMETER['False_Northing',10000000.0],PARAMETER['Central_Meridian',-81.0],PARAMETER['Scale_Factor',0.9996],PARAMETER['Latitude_Of_Origin',0.0],UNIT['Meter',1.0]]</Process><Process ToolSource="c:\program files (x86)\arcgis\desktop10.1\ArcToolbox\Toolboxes\Data Management Tools.tbx\CalculateField" Date="20140623" Time="135419">CalculateField VIVIENDAS_1 AÑO "2013" VB #</Process></lineage><itemProps><itemLocation><linkage Sync="TRUE">file://\\PMARTINEZ\C$\GEOGRAFO2\PROYECTO LUCIA\SHP\CARTOGRAFIA\1996_1999\VIVIENDAS_2</linkage><protocol Sync="TRUE">Local Area Network</protocol></itemLocation></itemProps><copyHistory><copy source="C:\GEOGRAFO2\PROYECTO LUCIA\SHP\CARTOGRAFIA\VIVIENDAS_2" dest="\\PMARTINEZ\C$\GEOGRAFO2\PROYECTO LUCIA\SHP\CARTOGRAFIA\1996_1999\VIVIENDAS_2" date="20140623" time="15411900"></copy></copyHistory></DataProperties></Esri></metadata>
