# Supplementary material for: Out of the net: An agent-based model to study human movements influence on local-scale malaria transmission
Source: PLoS One. 2018 Mar 6;13(3):e0193493. doi: 10.1371/journal.pone.0193493 (PMC5839546; doi:10.1371/journal.pone.0193493)
Supplement: S1 File — (ZIP) [file pone.0193493.s001.zip › S1/TacshaCuraray/dailyActivities.xls]

## Sheet: Sheet1
segment	age min	age max	num sleep hours
child	0	12	11
young	13	24	8
adult	25	49	8
senior	50	69	8
retired	70	1000	7
activity job	From	To	time per week	Time dist type	sigma	day	max n hours per day	no flex time	fraction of the total pop in this segment	priority	malaria risk
farmer	5:00	20:00	6	gaussian	2	1 2 3 4 5 6	10	0	0.12	1	1.2
woodcutter	5:00	20:00	6	gaussian	2	1 2 3 4 5 6	10	0	0.07	1	1.2
fisherman	5:00	20:00	6	gaussian	2	1 2 3 4 5 6	10	0	0.04	1	1.2
miner	5:00	20:00	6	gaussian	2	1 2 3 4 5 6	10	0	0.04	1	1.2
office	8:00	18:00	5	gaussian	0	1 2 3 4 5	8	0	0.01	1	1
shop keeper	6:00	23:00	7	gaussian	4	1 2 3 4 5 6 7	12	0	0.03	1	1
transport	0:00	23:00	6	gaussian	5	1 2 3 4 5 6 7	10	0	0.1	1	1.2
other manual	7:00	19:00	6	gaussian	2	1 2 3 4 5 6	10	0	0.1	1	1.1
other	7:00	19:00	6	gaussian	2	1 2 3 4 5 6	10	0	0.1	1	1.1
housewife	6:00	20:00	6	gaussian	2	1 2 3 4 5 6	10	0	0.31	1	1.1
craftsman	7:00	19:00	6	gaussian	2	1 2 3 4 5 6	10	0	0.03	1	1.1
unemployed	8:00	20:00	6	gaussian	2	1 2 3 4 5 6	10	0	0.05	1	1.1
activity child	From	To	time per week	Time dist type	sigma	day	max n hours per day	noflex time	fraction of the total pop in this segment	priority	malaria risk
Sport Field	16:00	21:00	7	gaussian	2	1 2 3 4 5 6 7	4	0	0.5	5	1
Leisure Place	16:00	21:00	7	gaussian	2	1 2 3 4 5 6 7	4	0	0.5	5	1
Shop	7:00	21:00	7	gaussian	1	1 2 3 4 5 6 7	1	0	0.5	3	1
Church	18:00	19:00	1	gaussian	0	7	1	1	0.5	6	1
Gov	7:00	18:00	1	gaussian	0	1 2 3 4 5	1	1	0	7	1
Health Post	8:00	14:00	1	gaussian	0	1 2 3 4 5	1	1	0.1	3	1
School	7:00	12:00	6	gaussian	0	1 2 3 4 5 6	6	1	0.6	1	1
Sleep	19:00	6:00	7	gaussian	2	1 2 3 4 5 6 7	16	0	1	2	0
activity young	From	To	time per week	Time dist type	sigma	day	max n hours per day	noflex time	fraction of the total pop in this segment	priority	malaria risk
Sport Field	16:00	22:00	6	gaussian	2	1 2 3 4 5 6 7	4	0	0.8	3	1
Leisure Place	16:00	22:00	6	gaussian	2	1 2 3 4 5 6 7	4	0	0.8	3	1
Shop	7:00	22:00	5	gaussian	1	1 2 3 4 5 6 7	1	0	0.8	3	1
Church	18:00	19:00	1	gaussian	0	7	1	1	0.3	4	1
Gov	7:00	18:00	1	gaussian	0	1 2 3 4 5	1	1	0	6	1
Health Post	8:00	14:00	1	gaussian	0	1 2 3 4 5	1	1	0.05	2	1
Sleep	22:00	6:00	7	gaussian	2	1 2 3 4 5 6 7	12	1	1	1	0
activity adult	From	To	time per week	Time dist type	sigma	day	max n hours per day	noflex time	fraction of the total pop in this segment	priority	malaria risk
Sport Field	16:00	22:00	5	gaussian	2	1 2 3 4 5 6 7	4	0	0.6	3	1
Leisure Place	16:00	22:00	5	gaussian	2	1 2 3 4 5 6 7	4	0	0.6	3	1
Shop	7:00	22:00	7	gaussian	1	1 2 3 4 5 6 7	1	0	0.6	3	1
Church	18:00	19:00	1	gaussian	0	7	1	1	0.3	3	1
Gov	7:00	18:00	1	gaussian	0	1 2 3 4 5	1	1	0.05	3	1
Health Post	8:00	14:00	1	gaussian	0	1 2 3 4 5	1	1	0.05	2	1
Sleep	22:00	6:00	7	gaussian	2	1 2 3 4 5 6 7	12	1	1	1	0
activity senior	From	To	time per week	Time dist type	sigma	day	max n hours per day	noflex time	fraction of the total pop in this segment	priority	malaria risk
Sport Field	16:00	22:00	5	gaussian	2	1 2 3 4 5 6 7	4	0	0.1	4	1
Leisure Place	16:00	22:00	5	gaussian	2	1 2 3 4 5 6 7	4	0	0.7	4	1
Shop	7:00	22:00	7	gaussian	1	1 2 3 4 5 6 7	1	0	0.9	2	1
Church	18:00	19:00	1	gaussian	0	7	1	1	0.6	2	1
Gov	7:00	18:00	1	gaussian	0	1 2 3 4 5	1	1	0.05	2	1
Health Post	8:00	14:00	1	gaussian	0	1 2 3 4 5	1	1	0.1	2	1
Sleep	22:00	6:00	7	gaussian	2	1 2 3 4 5 6 7	12	1	1	1	0
activity retired	From	To	time per week	Time dist type	sigma	day	max n hours per day	noflex time	fraction of the total pop in this segment	priority	malaria risk
Sport Field	16:00	22:00	0	gaussian	2	1 2 3 4 5 6 7	4	0	0	7	1
Leisure Place	16:00	22:00	7	gaussian	2	1 2 3 4 5 6 7	6	0	0.8	7	1
Shop	7:00	22:00	7	gaussian	1	1 2 3 4 5 6 7	2	0	0.8	2	1
Church	18:00	19:00	1	gaussian	0	7	1	1	0.75	1	1
Gov	7:00	18:00	1	gaussian	0	1 2 3 4 5	1	1	0.05	2	1
Health Post	8:00	14:00	1	gaussian	0	1 2 3 4 5	1	1	0.1	2	1
Sleep	22:00	6:00	7	gaussian	2	1 2 3 4 5 6 7	12	1	1	1	0
