# Supplementary material for: Out of the net: An agent-based model to study human movements influence on local-scale malaria transmission
Source: PLoS One. 2018 Mar 6;13(3):e0193493. doi: 10.1371/journal.pone.0193493 (PMC5839546; doi:10.1371/journal.pone.0193493)
Supplement: S1 File — (ZIP) [file pone.0193493.s001.zip › S1/TacshaCuraray/malariaIncidence.xls]

## Sheet: results
Date	Observed Malaria Prevalence
01/01/2011	0.000946505
08/01/2011	0.000946505
15/01/2011	0.000946505
22/01/2011	0.000473253
29/01/2011	0.000473253
05/02/2011	0
12/02/2011	0
19/02/2011	0
26/02/2011	0
05/03/2011	0
12/03/2011	0
19/03/2011	0
26/03/2011	0
02/04/2011	0.000473253
09/04/2011	0.000473253
16/04/2011	0.000473253
23/04/2011	0.000473253
30/04/2011	0.000473253
07/05/2011	0
14/05/2011	0
21/05/2011	0
28/05/2011	0
04/06/2011	0.000473253
11/06/2011	0.000473253
18/06/2011	0.000473253
25/06/2011	0.00189301
02/07/2011	0.00189301
09/07/2011	0.00473253
16/07/2011	0.00473253
23/07/2011	0.00331277
30/07/2011	0.00425927
06/08/2011	0.00331277
13/08/2011	0.00283952
20/08/2011	0.00283952
27/08/2011	0.00141976
03/09/2011	0.000946505
10/09/2011	0.00473253
17/09/2011	0.0104116
24/09/2011	0.0104116
01/10/2011	0.0194034
08/10/2011	0.0156173
15/10/2011	0.0127778
22/10/2011	0.0108848
29/10/2011	0.00189301
05/11/2011	0.00331277
12/11/2011	0.00141976
19/11/2011	0.00283952
26/11/2011	0.00378602
03/12/2011	0.00378602
10/12/2011	0.00473253
17/12/2011	0.00378602
24/12/2011	0.00236626
31/12/2011	0.00189301
07/01/2012	0.000946505
14/01/2012	0.00141976
21/01/2012	0.00141976
28/01/2012	0.000946505
04/02/2012	0.00141976
11/02/2012	0.00141976
18/02/2012	0.00141976
25/02/2012	0.00189301
03/03/2012	0.00141976
10/03/2012	0.000946505
17/03/2012	0.000946505
24/03/2012	0.000946505
31/03/2012	0.000946505
07/04/2012	0.000946505
14/04/2012	0.00141976
21/04/2012	0.000946505
28/04/2012	0.00141976
05/05/2012	0.00331277
12/05/2012	0.00236626
19/05/2012	0.00520578
26/05/2012	0.00567903
02/06/2012	0.00473253
09/06/2012	0.00473253
16/06/2012	0.00331277
23/06/2012	0.00520578
30/06/2012	0.00473253
07/07/2012	0.00615228
14/07/2012	0.00662554
21/07/2012	0.00567903
28/07/2012	0.00804529
04/08/2012	0.00757204
11/08/2012	0.00615228
18/08/2012	0.00425927
25/08/2012	0.00236626
01/09/2012	0.00236626
08/09/2012	0.00283952
15/09/2012	0.00283952
22/09/2012	0.00236626
29/09/2012	0.000473253
06/10/2012	0
13/10/2012	0
20/10/2012	0
27/10/2012	0
03/11/2012	0
10/11/2012	0.00141976
17/11/2012	0.00141976
24/11/2012	0.00141976
01/12/2012	0.00141976
08/12/2012	0
15/12/2012	0
22/12/2012	0
29/12/2012	0
