# Supplementary material for: Out of the net: An agent-based model to study human movements influence on local-scale malaria transmission
Source: PLoS One. 2018 Mar 6;13(3):e0193493. doi: 10.1371/journal.pone.0193493 (PMC5839546; doi:10.1371/journal.pone.0193493)
Supplement: S1 File — (ZIP) [file pone.0193493.s001.zip › S1/TacshaCuraray/meteoSantaClotilde.xls]

## Sheet: Hoja1
T max	t min (gC)	t bulbo seco 07	t bulbo seco 13	t bulbo seco 19	t bulbo humado 07	t bulbo humedo 13	t bulbo humedo 19	precipitacion 07 (mm)	precipitacion 19 (mm)	direccion viento 13	velocidad viento 13 (m/s)
2011-01-01
34	24.2	25.2	33	26.3	24.4	27	25.2	0	0	C
2011-01-02
33.5	22.4	23.1	32	26.3	23	26	25.4	0	0	C
2011-01-03
33.5	24	24.4	32	26.3	24.2	26	26	0	0	NE	2
2011-01-04
32.5	24.4	25.4	31	27.2	25	26	26.4	0	0	C
2011-01-05
33.5	24	25.2	32	25.3	25	26	25	0	0	C
2011-01-06
28.5	22.4	23.5	27	25	23	25	24.4	5.8	1	NE	2
2011-01-07
32	23.2	23.5	31	25.3	23.4	26	25	0	9.2	C
2011-01-08
29	22.4	23.4	28	25.4	23	25	24.2	888	0	C
2011-01-09
29.5	22.2	23.3	28	23.5	23	25	23	888	9.1	C
2011-01-10
31.5	22.4	23.4	30	25	23	25	24.4	888	1.6	NW
2011-01-11
32	23.2	24	31	25.5	23.4	25	24.2	0	0	C
2011-01-12
32.5	23.4	24.5	31	25.5	24	25	24.4	0	2.1	NW	4
2011-01-13
33	23.2	24.4	32	25.5	24	26	24.2	0	0	C
2011-01-14
32.5	24.2	24.5	31	26	24.3	25	25.2	0	0	C
2011-01-15
31.5	23.2	24.4	30	26	24	25	25.4	15.6	8.2	C
2011-01-16
33	23.5	24.5	32	26.4	24.2	26	25.2	0	0	C
2011-01-17
32	24	25	31	26	24.4	25	25.4	0	0	C
2011-01-18
30	23.2	24	29	25.5	23.4	26	25.2	0	0	C
2011-01-19
30	23	24	29	25.5	23.4	25	24.4	0	14.2	C
2011-01-20
33	24.2	24.5	32	26.2	24.3	26	25	0	0	C
2011-01-21
33	24	25.1	32	26	24.2	26	24.4	0	0	NE	6
2011-01-22
31.5	22	23.1	30	26.2	22.1	25	25.2	0	0	NE	4
2011-01-23
33.5	22.2	23	31.4	25.1	22.4	25.4	24	0	0	NE	4
2011-01-24
32.5	23	24.3	31.3	25.4	23.2	26.1	24.3	0	0	NE	6
2011-01-25
31.5	22.2	23.3	29.3	25.1	22.4	26	24.1	0	1.2	C
2011-01-26
31.5	23.2	24.4	30	23.4	24	25	23.2	0	2.4	C
2011-01-27
32.5	23	24	31	25	23.2	26	24	0	9	NE	6
2011-01-28
32	23.2	24.1	31	25.3	23.4	26	24.3	888	0	C
2011-01-29
29.5	22	22.4	28	24.2	22.2	25	23.3	4.4	4.6	C
2011-01-30
29.5	22.2	22.5	28	24.4	22.3	25	24.2	0	4.6	C
2011-01-31
29.5	22.5	23.4	28	25.3	23	25	24.3	0	888
2011-02-01
32	22.4	23.3	31	26	23.2	25	25	0	0	NW	4
2011-02-02
31.5	22.4	23.1	30	24.4	23	25	24.1	54.7	888	C
2011-02-03
31.5	23	23.3	30	24.3	23.1	25	24	3.7	30.3	C
2011-02-04
30.5	23	23.4	29	24.2	23.2	25	24	0	4.3	C
2011-02-05
32.5	22.4	23.3	30	26	23.1	25.3	25	0	888	SE	4
2011-02-06
32	23	24	31	24.3	23.2	25	23.4	0	11.2	C
2011-02-07
31	22.4	23.3	30	24.1	23.2	26	23.4	0	8	C
2011-02-08
31	22.2	23.3	27.2	25.4	23.1	25.2	24.3	5.9	3.7	NW	6
2011-02-09
31.5	22	22.2	30	23.4	22.1	25	23.2	1.2	0	C
2011-02-10
32.5	23	23.4	31	23.3	23.2	26.2	23.1	0	12.8	NE	4
2011-02-11
32	23.2	24	31	25.2	23.4	26	24.3	0	2.1	NE	2
2011-02-12
28.5	23	24	27	25.2	23.3	25	25	0	13.6	C
2011-02-13
31.5	22.2	23.5	30	23.2	23	25	22.4	0	6.3	C
2011-02-14
29.5	22	22.2	28.3	25.3	22.1	25.2	24.4	888	0	NW
2011-02-15
31	23	23.4	30	26.4	23.2	25	25	0	0	C
2011-02-16
30	23	24.1	29.2	25.4	23.4	26.2	25.1	2	0	NW	4
2011-02-17
31	23.4	24.2	30	24.3	24	26	24.1	0	2.2	C
2011-02-18
33.5	22.4	23.2	32	25.2	23	26	25	0	0	NE	4
2011-02-19
33	23.4	24.2	32	25.2	24	26	24.3	0	0	C
2011-02-20
32.5	23.2	24.3	31	27.3	24	26	26.2	0	0	C
2011-02-21
32.5	24	25.1	31	27.3	24.3	26	26.3	0	0	C
2011-02-22
31.5	23	24.1	30	24.3	23.4	26	23.2	0	0	NW	2
2011-02-23
31.5	22.4	23.4	30.2	25.4	23.2	26.4	25.1	0	0	C
2011-02-24
32.5	23.4	24.3	31	24.4	24.1	26	24.2	0	4.4	NE	4
2011-02-25
28	21.2	22.2	27	22.4	22	25	22.2	0	54.9	NW	4
2011-02-26
27.5	21	22.4	26.4	24.3	22.2	25	24.1	888	888	C
2011-02-27
30.5	23	23.4	29	26.2	23.2	26	25	0	0	C
2011-02-28
30.5	22.4	23.4	29	25.3	23.1	25	24.4	0	3.3	C
2011-03-01
31	23	23.4	30	25.2	23.2	26	25	0	15.3	NE	2
2011-03-02
32.5	23.2	24.2	31	27	24	26	26	0	0	NE	4
2011-03-03
31.5	23.4	25	30	27	24.2	26	26	0	0	C
2011-03-04
30.5	23	23.5	29	24.6	23.2	25	24	0	12.4	C
2011-03-05
30	22.2	23	29	24.5	22.4	25	24	1.7	0	C
2011-03-06
32.5	23.2	24	31	25.5	23.5	26	24.5	0	12.4	C
2011-03-07
31.5	22.4	23.4	30	25.2	23	25	24	8.4	0	C
2011-03-08
28.5	22.2	23	27	24	22.5	25	24	24.5	2.2	NE	4
2011-03-09
30	23	23.5	29	25	23.2	25	23.4	0	0	C
2011-03-10
32.5	23.4	23.2	31	24.5	23	26	24.2	0	0	C
2011-03-11
32	23.2	24.4	31	24.5	24	26	24.2	0	0	C
2011-03-12
33.5	24.2	24.5	32	27	24	26	26.2	0	0	C
2011-03-13
31.5	23.4	24.4	30	26.2	24	25	25.4	0	0	C
2011-03-14
31	23.2	24.2	30	25.5	23.5	25	25	0	0	C
2011-03-15
32	23	23.5	31	25.4	23.2	26	25	0	0	NE	4
2011-03-16
30	22.2	23.5	29	25.4	23.2	25	24.4	0	22.2	C
2011-03-17
28.5	21.4	23	27.5	25.2	22.2	25	24.2	0	11.2	C
2011-03-18
29.5	22	23	28	24.5	22.5	25	24.2	10.1	0	C
2011-03-19
29	22.2	23.2	28	24.4	22.5	25	24	5.3	1.2	C
2011-03-20
28	22	23	27	25.5	22.5	25	25.2	32.2	5.3	C
2011-03-21
32	21.4	22.5	31	24.4	22	26	24	0	0	C
2011-03-22
31.5	22.2	23	30	26.2	22.5	25	25.4	0	0	C
2011-03-23
32	23.4	24.2	31	26.2	24	26	25.4	0	12.4	C
2011-03-24
31	22.2	23	30	25.5	22.4	26	25	10.2	0	C
2011-03-25
32.5	21.2	23	31	25.5	22.4	26	24.2	0	0	SE	4
2011-03-26
32	22.2	23	31	26	22.4	26	25	8.2	0	NE	2
2011-03-27
33	23.2	24.2	32	27	23.5	26	25.6	0	0	C
2011-03-28
33	23.4	24.2	32	27.2	24	26	25.5	2.2	0	C
2011-03-29
32	23.2	24.4	31	26.4	23.4	26	25.2	8.2	2.4	C
2011-03-30
31.5	22.4	24.2	30	26	23	25	25	0	0	C
2011-03-31
32.5	23	23.4	31	25.5	23.2	25	24.4	10.2	0	C
2011-04-01
33	23.2	24.4	32	26.5	24	27	25.5	6.1	0	NE	4
2011-04-02
32.5	23.4	24	31	25.4	23.5	25	25.2	0	0	C
2011-04-03
32	22.4	23.4	31	27.2	23	26	26	0	0	C
2011-04-04
30.5	23	23.5	29	26.2	23.2	25	25.4	0	12.4	C
2011-04-05
31	22	23	30	26	22.4	25	24.2	1.7	0	C
2011-04-06
30	23	23.4	29	26	23.2	25	24.2	0	0	C
2011-04-07
26	22.2	23	25.2	24.2	22.5	24	23	24.1	42.2	C
2011-04-08
31	22.2	22.5	30	25.5	22.3	25	25.2	0	0	NE	4
2011-04-09
32.5	23	23.5	31	25	23.2	26	24	0	0	NE	4
2011-04-10
30.5	23.2	24.4	29	25.5	24	25	25.2	0	50.4	C
2011-04-11
31.5	22.4	23.2	30	25.5	23	26	25	18.5	0	C
2011-04-12
30.5	23	23.4	29	26	23.2	25	24.2	0	0	C
2011-04-13
30.5	23.2	23.5	29	26	23.3	25	24	0	0	NW	4
2011-04-14
32.5	22.4	23.4	31	24.3	23.1	26	24.1	0	5.4	C
2011-04-15
27.5	22	23.1	26.4	25	22.3	24.2	24.4	0	0	C
2011-04-16
28	21.4	22.2	27	25.2	22	25	24.2	0	0	C
2011-04-17
30	22.4	23.3	29	26.2	23	25	25.1	0	0	C
2011-04-18
32	23	23.4	31	25.4	23.3	26	25	0	0	C
2011-04-19
28	22	22.2	27	24.4	22.1	25	23.3	56.2	20.6	C
2011-04-20
28.5	22.2	22.4	27	24	22.3	25	23.2	0	0	C
2011-04-21
32	23.2	24.4	31	26.4	24.2	26	25.2	0	0	C
2011-04-22
32.5	23.4	24.4	31	26.4	24	26	25.2	0	0	C
2011-04-23
31	23.2	24	30	24.4	23.3	26	24.1	2	0	C
2011-04-24
31	22.4	23.4	30	26.3	23	25	26	0	0	NW	4
2011-04-25
31.5	23.4	24.2	30	26.5	24	25	25.4	0	4.5	C
2011-04-26
30.5	23	23.4	29	25	23.2	25	24.2	0	0	C
2011-04-27
31	22.4	24	30	24.4	23	25	24.1	0	3.5	C
2011-04-28
31	23	23.4	30	25.5	23.2	26	24.5	0	0	C
2011-04-29
33.5	23.2	24.2	32	24.4	23.5	27	24.2	0	40.2	NE	4
2011-04-30
31	23.4	25	30	25.2	24.5	26	24.4	0	11.2	C
2011-05-01
30	23.2	24	29	25.5	23.4	23.4	25	999	18.5	C
2011-05-02
30	22.2	22.5	29	25.5	22.3	22.3	25	0	0	C
2011-05-03
28.5	22	23.4	27	24	23	23	25	35.6	888	C
2011-05-04
27.5	21.2	22.2	26	24.4	21.4	21.4	24.5	888	0	C
2011-05-05
30.5	22	23.1	29	26.2	22.2	22.2	25	888	0	C
2011-05-06
29	22.2	23.4	28	25.5	23	23	25	0	1.6	C
2011-05-07
27	22.4	23.4	26.2	24	23.2	23.2	24.2	0	14.2	NE	4
2011-05-08
27.5	23	23.5	26.5	24	23.2	23.2	24.4	0	20	C
2011-05-09
28	22.4	23.3	27	25.3	23.1	23.1	25	0	12.6	C
2011-05-10
28	22.2	23.4	27	25.1	23.2	23.3	25	57.4	888	C
2011-05-11
31.5	22.2	23.1	30	26.3	23	23	26	0	0	C
2011-05-12
30	23.2	24.2	29	26.2	24	24	26	0	0	C
2011-05-13
29.5	23.2	24.4	28	25	24.2	24.2	25	0	4	NE	4
2011-05-14
27.5	22.2	24	27	25.5	23.4	23.4	25	22.1	888	C
2011-05-15
32.5	23	23.4	31	26.3	23.2	23.2	26	1.9	0	NW	4
2011-05-16
29	22.4	23.4	28	24.5	23.1	23.1	25	0	4.7	E
2011-05-17
28.5	22.2	23.4	27	25.2	23.2	23.2	25	888	888	NW	4
2011-05-18
32	23.2	24.4	31	26.4	24.2	24.2	26	0	0	C
2011-05-19
32	23.4	24.3	31	22.4	24	24	26.1	0	1.5	C
2011-05-20
29	22	22.4	28	25.2	22.2	22.2	25	0	0	C
2011-05-21
31	22.2	23.4	30	26	22.4	22.4	27	0	0	NE	4
2011-05-22
29.5	23.2	24	27.3	25.2	23.4	23.4	25.4	0	2.2	C
2011-05-23
31.5	22.4	23.3	28.3	24.4	23.2	23.2	25.3	0	1.9	C
2011-05-24
30.5	23.2	24.1	29	25.1	24	24	26.2	0	1	NW	4
2011-05-25
32.5	23.2	24.1	30.2	25.4	23.4	23.4	26.2	0	888	NW	4
2011-05-26
32	23	24.3	31	26.4	24.1	24.1	26	5.5	0	C
2011-05-27
31	22.2	24	30	25	23.4	23.4	26	0	6.3	C
2011-05-28
31.5	21.4	23	30	25.4	23.4	22.4	26	1.5	5.2	C
2011-05-29
29	22.4	23.5	28	25.4	23	23	25	0	1.5	C
2011-05-30
28.5	23	23.5	27	25.4	23.2	23.2	25	21.9	1.7	C
2011-05-31
26	22.4	23.5	25.4	23.4	23.2	23.2	25.1	28.8	38.1	NE	4
2011-06-01
26.5	22.2	23.4	25	24.3	23.2	24	24	12.3	888	C
2011-06-02
25.5	21.4	22.4	24.2	23.4	22.2	23.2	22.4	37.4	4.3	C
2011-06-03
27.5	22	23	26	24.4	22.2	25	24	0	0	C
2011-06-04
29	23.2	24.1	28	25.1	23.4	25	24.4	0	1.4	C
2011-06-05
29.5	22.4	23.1	27	25.3	23	25	25	27.1	888	NW	6
2011-06-06
29.5	23	23.4	28	25.3	23.2	25	25	0	888	C
2011-06-07
30	22.4	23.4	29	25.4	23	26	24.2	0	0	C
2011-06-08
29.5	23	23.5	28	24.4	23.2	25	24	0	0	C
2011-06-09
32.5	23.2	24.4	31.2	26	24	26.3	25.2	0	0	C
2011-06-10
31.5	23	23.4	30	25.4	23.2	26	25	0	888	NE	4
2011-06-11
32.5	22.4	23.2	31	26.3	23	26	25.3	888	0	c
2011-06-12
31	23.2	24.2	30	26	23.4	26	25.1	0	0	NE	4
2011-06-13
30.5	22.4	23.3	29.4	26.4	23.1	27.1	25.3	32.9	5.5	C
2011-06-14
28.5	23	24	27	25.2	23.4	25	24	29.6	888	C
2011-06-15
29.5	23.2	23.5	28	24.5	23.4	25	24	888	0	NW
2011-06-16
29	22.4	23.2	28	24.2	23	25	24	0	0	C
2011-06-17
28.5	22.4	23.2	27	25.3	25.3	25	25	0	3.2	C
2011-06-18
27	22.2	22.5	26	24.4	22.3	24	23.5	7.7	0	NW	4
2011-06-19
29.4	21.2	22.1	28	23.4	21.4	25	22.4	0	0	C
2011-06-20
31	22.4	23.2	30	25.2	23	26	24.2	0	0	C
2011-06-21
32.5	23.2	24.1	31	27.4	23.4	26	26.2	0	0	C
2011-06-22
30	22.4	23.4	29	25.2	23	25	24.2	37.2	1.6	C
2011-06-23
31	23	23.5	30	25.4	23.2	26.1	24.4	0	0	C
2011-06-24
32	22.2	23.4	31	23	23	26	22.4	0	5.2	C
2011-06-25
29.5	22.4	23.2	28	25.5	23	25	24	11.2	0	C
2011-06-26
27.5	21.4	23	26	25	22.4	25	24.3	72.5	7.5	NE	4
2011-06-27
29	23	23.4	28	24	23.2	25	23.4	0	42.2	NE	4
2011-06-28
27.5	21.4	23	26	23.4	22.4	25	23.1	888	888	C
2011-06-29
26	21.2	22.3	25	23	22.1	24	22.3	0	888	C
2011-06-30
27.5	21	22	26	23.4	21.4	24	23.2	2.5	0	C
2011-07-01
29.5	22	23.3	28	24	22.1	25	23.4	0	10.4	C
2011-07-02
30	23.2	24	29	25.4	23.4	26	25	0	0	C
2011-07-03
28.5	22.2	23	27	23.5	22.4	25	23.2	30	7.9	C
2011-07-04
28	22	22.4	27	24.3	22.2	25	24.1	4.4	0	C
2011-07-05
25.5	21.2	22.2	24	22.4	22	23.2	21.4	0	888	C
2011-07-06
30	20.2	21.2	29	23.4	20.4	26	23.1	0	0	NW	4
2011-07-07
29.5	21.2	22	28	24.3	21.4	26	22.4	0	3.4	NW	4
2011-07-08
28	23	23.4	27.2	23.2	23.2	25	22.4	0	0	NE	4
2011-07-09
29.5	22.2	23.3	28	25.2	22.2	26	24.1	0	0	NW
2011-07-10
28	22.4	23.1	27	24.3	23	25	24.1	0	0	C
2011-07-11
27.5	23	24	26	24.2	23.3	25	23.4	0	18.4	C
2011-07-12
31.5	22	23.4	30	25.4	23.2	26	24.5	20.2	0	C
2011-07-13
32	23	24.2	31	25.5	23.2	26	24	0	0	C
2011-07-14
32.5	23.2	24.4	31	25.5	24	26	25	0	0	C
2011-07-15
32	23.4	24.5	31	24.3	24.2	26	24.1	0	20.8	C
2011-07-16
30	23.2	24.2	29	24.4	24	26	24.2	2.4	0	C
2011-07-17
32	22.4	23.1	31	24.3	23	26	24.1	0	0	C
2011-07-18
30	22.2	23.4	29	25.4	22.3	25	24.2	10.2	0	C
2011-07-19
31	21	22	30	25.4	21.4	26	24.2	16.8	0	C
2011-07-20
32	23	23.3	31	25.4	23.2	26	25.1	18.1	0	NW	2
2011-07-21
27	22.4	23.2	26	24.2	23	24	23.2	12.5	0	NW	4
2011-07-22
31.5	21.2	22.1	30	25.2	22	26	25	0	12.2	C
2011-07-23
28.5	22.2	23.1	27	23.2	23	24.2	23.1	0	25.2	NE	4
2011-07-24
29	22	22.3	28	24.1	22.2	26	23.4	888	4.1	NW	4
2011-07-25
28.5	22.4	23.1	27	23.2	23	25	23.1	1	27.9	C
2011-07-26
27.5	21.4	22.4	24.4	24.2	22.2	23.3	23.4	0	11.1	NW	4
2011-07-27
28	22.4	23.4	27	24.5	23.1	25	24	0	0	C
2011-07-28
28.5	22	22.4	27	24.3	22.2	24.4	24.1	3.5	888	C
2011-07-29
31.5	22	22.4	30	25.4	22.3	26	25.3	0	0	C
2011-07-30
31.5	23	24.1	30	25.3	23.4	26	24.3	0	0	C
2011-07-31
30.5	23	23.4	29	26	23.2	25	25.2	0	0	NE	4
2011-08-01
32.5	23.2	24.1	31	27.2	23.4	26	26	15	888	C
2011-08-02
31.5	23	24.3	30	25.1	24.1	26	25	0	22.3	C
2011-08-03
31.5	22.2	23.4	29.2	27	23	26.3	26.1	888	0	NW
2011-08-04
32	23.2	24.3	31	24.3	24.2	26	24	0	10.4	NE	4
2011-08-05
27	22	22.3	26	23.4	22.2	25	23.3	44.1	19.6	NW	6
2011-08-06
30.5	22	22.4	29	25.4	22.2	25	24	888	0	C
2011-08-07
33	23	24.2	32	26.2	23.4	26	25.3	0	0	C
2011-08-08
32	23.2	24	31	25	23.4	26	24.1	0	0	NW	4
2011-08-09
33.5	23	24.2	32	25.1	23.2	26	24.3	0	0	C
2011-08-10
31	23.2	24.3	28.2	25	24	26.3	23.4	0	2	C
2011-08-11
32	22	22.4	31.2	25.2	22.2	26.4	24	0	0	C
2011-08-12
30	23	24.1	29	23.4	23.2	25	23.1	0	1.4	NE	4
2011-08-13
31	22.4	23.5	30	25.4	23.2	26	24.4	0	0	C
2011-08-14
30	22	22.4	29	25	22.2	25	24.3	31.3	888	C
2011-08-15
29.5	22.2	23.2	28	25.2	22.4	25	24.3	0	888	C
2011-08-16
31	22	22.3	30	23.2	22.2	25	23.1	0	27	C
2011-08-17
33.5	22	22.4	31	24.3	22.3	26.2	24	888	2.5	NE
2011-08-18
31.5	21.4	22.4	30	26.4	22.3	26	25.4	56.2	0	C
2011-08-19
34	23	24	33	27	23.3	27	26	0	0	NE	4
2011-08-20
34	24	25.3	33.2	25	24.2	28.1	23.4	0	0	NE	4
2011-08-21
32.5	23.2	24.2	31.4	23.4	24	27.1	23.2	33.5	1.7	NW	6
2011-08-22
24	17	19.2	23	22.2	18.2	22.4	21.2	0	888	C
2011-08-23
26	19	21.4	25	23.2	20	24	22.2	0	888	C
2011-08-24
29	20.2	21.2	28	23.4	21	25	23	0	0	NW	4
2011-08-25
31.5	22.2	23.4	30	26.1	23	26	25	0	0	C
2011-08-26
31.5	22.4	23.4	30	26.2	23.1	26	25	0	0	C
2011-08-27
31.5	22.4	23.4	30	26.4	23	25	25.2	0	0	C
2011-08-28
30.5	22.2	23.2	29	25.1	23.1	25	24.3	0	0	NW	4
2011-08-29
33.5	23.2	24.3	32	26.4	24.1	26	25.3	0	0	C
2011-08-30
33.5	23	24.2	32	27.2	23.4	26	26.3	5.5	0	NE	4
2011-08-31
34	23	24	33	27.2	23.3	27	25.3	0	0	NW	4
2011-09-01
30.5	22.2	23.1	29	25.3	22.3	26	25.1	8.8	2.9	C
2011-09-02
30.5	22.2	23.2	27.2	25.3	22.4	25	25	0	0	NE	4
2011-09-03
31.5	22.2	23.4	28.1	25.1	23	26.2	24.3	1	0	NW	4
2011-09-04
33	23.2	24.4	32	27.3	24.1	26	26.1	0	0	NE	6
2011-09-05
32.5	23.2	24.2	31	26.2	23.4	25	25.1	0	0	NW	6
2011-09-06
32	23	23.4	31	24	23.2	26	23.3	0	10.6	NE	4
2011-09-07
33	23.2	24.4	31.3	26.5	24.1	27.1	25.1	0	6.2	C
2011-09-08
34	23	23.4	33	27.4	23.2	27	26.2	0	888	C
2011-09-09
33	23	24	32	27	23.2	26	25.1	22.2	0	C
2011-09-10
32	24.2	25.3	29.3	22.2	24.4	26.4	22	0	3.7	C
2011-09-11
32	21.4	22.2	29.1	25	22	25.4	24.2	888	0	NW
2011-09-12
32	23	23.2	31	25.4	22.4	26	24.4	0	43.4	C
2011-09-13
32.5	22.2	22.4	31	26	22.3	25	25	0	0	C
2011-09-14
33.5	23.2	24	31.4	26.4	23.3	25.3	25.1	0	0	C
2011-09-15
33.5	23.4	24.2	32	24	24	26	23.2	0	0	C
2011-09-16
26.5	22.4	23.4	25.5	24.3	23	24.2	24	888	35.5	C
2011-09-17
33.5	23	24.2	32	25.2	23.3	26	24.2	0	0	C
2011-09-18
28.5	23.2	24	27	24.5	23.4	25	24.2	0	0	C
2011-09-19
31	23.4	24.2	29.3	26.4	24	25.3	25.3	12.1	0	C
2011-09-20
32.5	23.2	24.2	31	26.3	23.3	26	25	0	0	C
2011-09-21
32.5	23	24.4	31	24	24	26	23.2	0	29.7	NW	4
2011-09-22
32.5	22.4	24	31	26.1	23	26	25.1	0	0	C
2011-09-23
34	22.2	23.2	33	28	23.1	27	26.3	0	0	C
2011-09-24
32.5	23	24.1	31	24.3	23.4	26	24.1	5.2	47.1	C
2011-09-25
30.5	22.4	23.4	29	25.2	23.2	25	24.4	43.2	1.2	C
2011-09-26
31	23.2	24.2	30	24.3	23.4	25	22.4	5.2	888	NE	4
2011-09-27
31.5	22.2	23.1	30	25.3	22.4	25	25	0	0	C
2011-09-28
31	22	23.1	30	25.4	22.3	25	24.2	3.3	0	C
2011-09-29
32	22.4	23.2	31	26.2	23.1	26	25	0	0	C
2011-09-30
33	24	24.4	32	26.2	24.2	27	25.2	0	0	NE	4
2011-10-01
31	23.4	24.3	30	26.2	24.1	26	25.3	23.4	0	C
2011-10-02
31	23.2	24.3	30	26.3	24.1	26	25.3	0	0	NW	4
2011-10-03
32.5	23	24.2	31	26.4	23.4	26	25.2	5.2	0	NW	4
2011-10-04
31.5	23	24.2	30	26.1	23.4	25	25.1	0	3.5	C
2011-10-05
30.5	22.2	24.1	29	26.4	23.3	25	25.3	0	0	C
2011-10-06
32	22.4	23.2	31	24.3	23	26	23.4	0	0	C
2011-10-07
31.5	22.2	24	30	25	23.1	26	24.3	0	0	C
2011-10-08
30	23	24	29	24.1	23.3	25	23.4	8	25.8	C
2011-10-09
31.5	23.2	24	30	25.1	23.4	26	24.1	0	0	C
2011-10-10
33	22.4	23.4	32	26.3	23.2	26	25	0	0	C
2011-10-11
32.5	23.2	24.2	31	27.1	23.4	26	26.1	0	0	C
2011-10-12
34	23	24.1	33	27.3	23.2	28	26.2	0	0	C
2011-10-13
32.5	24	26.1	31	27.1	25	26	25.3	0	0	C
2011-10-14
33	23.2	24.5	32	25.1	24	26	24.4	0	11.8	NE	4
2011-10-15
32.5	23.4	25.4	31	27.3	24.4	26	26.4	888	0	C
2011-10-16
32.5	23.2	24.4	31	25.2	24	25	24.5	0	3.5	C
2011-10-17
32	23.2	25	31	27.2	24.3	26	26.3	0	0	C
2011-10-18
31.5	24	25.3	30	26	25	25	24.4	0	0	C
2011-10-19
31.5	23.4	24.3	30	26.2	24	25	25.3	0	0	NE	4
2011-10-20
30	21	22.2	29	25	21.3	25	24.1	0	0	C
2011-10-21
32.5	22.4	23.3	31	26.1	23.1	26	25.3	0	0	NW	2
2011-10-22
34.5	23.2	24.4	33	25.4	24	27	24.2	0	0	C
2011-10-23
30.5	23	24.3	29	24.2	23.3	26	24	0	5.1	C
2011-10-24
31	22	23.3	30	24.4	22.2	26	23.4	0	0	C
2011-10-25
34.5	22.4	23.4	33	27.1	23.1	27	26	0	0	NW	2
2011-10-26
34.5	24.2	26.1	33	27.3	25	27	25.4	0	0	NW	4
2011-10-27
29	23	23.3	26.1	24.3	23.2	24.3	24	56.2	0	C
2011-10-28
32.5	23.2	24.4	31	24	23.4	25	23.2	0	0	C
2011-10-29
32	23	24.1	31	24.2	23.4	25	23.4	6.1	0	C
2011-10-30
33.5	23.2	24.2	32	26.2	23.4	26	25.5	0	0	C
2011-10-31
33.5	23	24.2	32	26.4	23.4	26	25.2	0	1	C
2011-11-01
31.5	22.4	23.5	30	26.4	23.2	25	25.4	0	5.5	C
2011-11-02
32	23	24.2	31	26	23.4	25	25.4	0	0	C
2011-11-03
34.5	23.4	24.2	31.4	26.3	24	26.2	24.4	0	0	C
2011-11-04
32.5	24.2	25	32	25.2	24.4	27.4	25	0	7	C
2011-11-05
31.5	24.4	25.2	30.2	26.2	25	27.3	25.4	0	0	C
2011-11-06
32	24	25.1	31	25.3	24.2	25	25	0	6.4	C
2011-11-07
32	24.2	25.5	31	26.2	24.4	25	24.4	11	0	C
2011-11-08
27	23	24.1	25.2	24.3	23.4	24.3	24.1	48.2	888	NE	2
2011-11-09
32.5	23	24.3	31	26.3	23.3	25	25.3	0	0	C
2011-11-10
32	23.2	25	31	25.4	24.1	26	24.4	0	0	C
2011-11-11
32.5	23.4	24.1	30.3	26.2	24	26.3	25.4	0	2.4	NE	4
2011-11-12
27	21.4	22.3	24.3	23.2	22.1	23.1	23	33.3	1.5	C
2011-11-13
30	21.2	23.3	29	25.3	22.1	25	24.4	0	0	NE	4
2011-11-14
31	23	24	30	26.2	23.2	26	25.2	0	0	C
2011-11-15
32.5	23.5	25.4	31	26.3	24.3	26	25.3	0	0	C
2011-11-16
29.5	22.4	23.2	28.2	25	23.1	25	24.2	15.1	0	C
2011-11-17
31.5	22	24	30	23	23.3	25	22.3	0	6.2	C
2011-11-18
31.5	21.4	22.2	30	25.2	22.1	25	24.2	0	1	C
2011-11-19
30.5	23.2	24.2	29	24.4	24	25	24	0	2.5	NE	2
2011-11-20
28.5	21.2	22.1	27	25.1	22	25	24.2	26.5	0	C
2011-11-21
32.5	22.4	23.3	31	25.4	23.1	26	24.4	0	0	C
2011-11-22
33	23	25.1	32	26.1	23.4	26	24.1	0	888	C
2011-11-23
30.5	23.4	24.3	29	24.4	24.1	25	23.5	0	7.3	NW	6
2011-11-24
32	22.4	23.3	31	26.2	23	26	25.1	0	0	SE	4
2011-11-25
32.5	23	24	31	26.4	23.3	26	25.5	0	0	NE	4
2011-11-26
33.5	23.4	24.5	32	26.2	24.2	26	25.3	0	0	C
2011-11-27
32.5	23.2	24	31	25.4	23.4	25	24.2	0	0	NE	4
2011-11-28
30	22.4	23.4	29	25.4	23	25	24.4	2.2	0	C
2011-11-29
30	22.4	23.4	29	25.4	23	25	24.4	0	0	C
2011-11-30
29	22.4	24	28	25.2	23.4	25	24.2	0	0	C
2011-12-01
30	23.2	24.2	29	25.4	24	25	25.2	0	0	C
2011-12-02
30	22.2	23.4	29	26	23	25	25.2	0	0	C
2011-12-03
29	23	24	28	25.4	23.4	25	24.4	0	0	C
2011-12-04
30	22.4	24	29	26	23	25	25.2	0	9.2	C
2011-12-05
28	23	23.4	27	25.4	23.2	25	24.2	0	0	C
2011-12-06
27.5	22.5	24	26.5	24.4	23	24.2	23.4	6.2	0	C
2011-12-07
29	22.4	23.2	28	25.5	22.5	25	24.2	0	0	C
2011-12-08
31.5	23.2	25.1	30	25.4	24	25	25.1	0	8.4	NE	4
2011-12-09
32	23.2	24.3	29.3	24.2	24	26.3	23.4	0	2.8	C
2011-12-10
31	23	24	30	23.4	23.3	25	23.3	2.5	20.2	NW	4
2011-12-11
32.5	22.2	23.1	31	26.4	23	25	25.3	0	0	NE	6
2011-12-12
32	22.4	24.3	31	24.3	23	25	24.1	0	17.8	NW	6
2011-12-13
31.5	23	24.1	30	25	23.4	26	24.3	888	7	NW	6
2011-12-14
31	22.4	24.1	30	24	23.1	26	23.3	0	3.2	C
2011-12-15
31	23	24.1	28.1	24.4	23.4	26.2	24.1	1	0	C
2011-12-16
31.5	23.2	24.4	30	24.3	24.1	25	24.1	4	26.6	C
2011-12-17
31.5	23	24.2	30	24.3	24	25	24	888	4	C
2011-12-18
31.5	22.4	23.4	30	26.4	23	25	25.2	4.3	0	NW	4
2011-12-19
30	17.3	24.3	29	24	24.1	25	23.4	0	17.3	NW	4
2011-12-20
29.5	22.2	23.4	28	25.3	23	25	25	0	2.7	NW	6
2011-12-21
30.5	23.2	24.1	29	23.2	24	25	23	12	22.7	C
2011-12-22
31	22.4	23.3	30	24.3	23.1	25	23.2	888	0	C
2011-12-23
27	22	23	26.4	23	22.4	25	22.4	0	27.5	NW	6
2011-12-24
28.5	22	23.1	27.2	25.2	22.4	25.4	24.2	888	0	SE	4
2011-12-25
30	22.2	23	29	25.1	22.4	27	24.3	0	1.3	C
2011-12-26
28	23	23.3	27	24.1	23.2	25	23.3	2.2	888	NW	4
2011-12-27
29	23.2	24.2	28	25	23.4	26	24.3	2	0	NW	4
2011-12-28
30	22.4	23.2	29	24.4	23	27	24.2	0	888	NE	4
2011-12-29
29	23	23.4	28	25.3	23.2	25	25	0	5.9	NE	6
2011-12-30
30	22.4	23.4	28.2	26.1	23.2	26.2	25.3	6	888	C
2011-12-31
29.5	23	24.1	28	26.2	23.4	26	25.3	0	888	NW	4
2012-01-01
29.5	23	24	27	23.4	23.4	25	23.1	0	888	C
2012-01-02
28.5	23.2	23.4	27.2	24.3	23.3	25.2	24	0	25.8	C
2012-01-03
30.5	23	23.4	29.4	24.3	23.2	26.2	24	888	5.6	N	6
2012-01-04
31.5	22.2	23	30	24.4	22.4	25	24.1	2.6	3.6	C
2012-01-05
30	23	24	29	24	23.4	26	23.3	888	5	N	4
2012-01-06
30.5	22.4	23.3	29.2	25.3	23.1	26	25	888	888	NW	2
2012-01-07
31.5	23.2	24.3	30	25.3	24.1	25	25.1	0	3.3	C
2012-01-08
27	22.4	24	26	25.1	23.3	25	24.4	888	8.2	N	4
2012-01-09
30.5	23	23.4	29	24	23.2	26	23.4	0	14.8	C
2012-01-10
32	22.4	23.2	31	25.3	23	26	25.1	0	3.7	NE	4
2012-01-11
32.5	24	24.4	31.2	25.3	24.2	26	24.1	0	888	NW	4
2012-01-12
30	23.2	24	29	24.1	23.4	25	24	0	26.2	C
2012-01-13
27.5	22.2	23.4	26.2	25.1	23.2	25.2	24.2	3.3	1.2	NW	6
2012-01-14
26.5	21.4	22.4	25.2	22.3	22.2	24.2	22.1	0	43.2	C
2012-01-15
26.5	22	22.5	25.2	23.2	22.2	24.2	22.4	888	2.2	C
2012-01-16
30	22.4	23.2	29	25.4	23	26	24.2	1.1	0	C
2012-01-17
31	22.2	23.3	30	25.3	23.1	26	24.3	0	1	C
2012-01-18
32	23	24	31	25	23.2	26	24	0	0	NE	4
2012-01-19
30.5	23	23.4	29	24.4	23.2	25	24.1	0	10.7	SE	4
2012-01-20
31	22.4	24.4	30	27	23.2	26	25.3	0	0	C
2012-01-21
33	22.2	23.3	32	26.2	23	26	24	0	0	SE	4
2012-01-22
32	22.4	23.3	31	25.3	23.1	26	24.4	0	0	NE	4
2012-01-23
32.5	23.2	24.3	31	27	24	26	25.1	0	0	NW	4
2012-01-24
32	23.4	25.1	31	26.4	24.2	26	25.2	0	26.2	C
2012-01-25
31	23.2	24.3	30	26.1	24	26	25.4	0	0	C
2012-01-26
32.5	23	24.2	31.2	26.5	23.4	26	25.2	0	0	C
2012-01-27
31.5	22.4	23.5	30	26	23.2	26	25.2	0	0	C
2012-01-28
30	22.2	23.4	29	26	22.4	25	25.2	1.4	0	C
2012-01-29
32.5	23.2	24	31	26.4	23.5	26	25.2	0	0	C
2012-01-30
32	23.4	24.4	31	26.2	24	26	24.4	0	0	C
2012-01-31
31.5	23	23.5	30	25	23.2	25	24.2	0	0	C
2012-02-01
30	22.4	23.4	29	25.4	23	25	24.2	14.2	8.2	C
2012-02-02
31	22	22.5	30	26.2	22.2	25	24.4	6.2	18.4	C
2012-02-03
30	23	23.4	28.4	25.5	23.2	25	24.2	0	6.4	C
2012-02-04
28	22.2	23	27.2	25	22.4	24.5	24.4	32.4	12.5	C
2012-02-05
27.5	22	23.2	26.4	24.4	22.2	24	24.2	40.2	25.4	C
2012-02-06
28	22.4	23.4	27.2	25.4	23	25	24.2	18.1	16.4	NW	4
2012-02-07
30	23	24	29	25	23.2	26	24.2	10.2	4.2	C
2012-02-08
28.5	22	22.5	27	25.5	22.2	25.2	24	5.2	888	C
2012-02-09
30	22.4	23.4	29	26.4	23	26	25.2	0	0	C
2012-02-10
31.5	23	23.5	30.4	26.5	23.2	26.2	25.2	0	0	C
2012-02-11
32	23.2	24	31	26.4	23.4	26	25.2	0	0	C
2012-02-12
32.5	23.4	24.4	31	26.5	24	26	25.2	35.2	0	C
2012-02-13
31.5	22.2	23	30	25.4	22.4	26	25	0	0	NE	4
2012-02-14
33.5	22.4	23.5	32	26.5	23	26	25	0	0	C
2012-02-15
32	23	23.4	31	25.2	23.2	26	24.3	0	0	C
2012-02-16
32	22	23	31	26.5	22.4	26	25	0	0	NW	4
2012-02-17
33	22.4	23.4	32	27.2	23	26	26.2	0	0	C
2012-02-18
32.5	23	24.2	31.4	27	23.2	26.2	26.4	0	0	C
2012-02-19
32	22	23.2	31	26.2	22.4	26	25	0	15.2	C
2012-02-20
29	21.4	22.5	28	24.4	22	25	24.2	22.7	888	C
2012-02-21
30.5	22.4	23.2	29	23.1	23	25	22.4	0	17.8	C
2012-02-22
31	21.2	22.2	30	24.3	22	25.2	23.4	1.4	0	C
2012-02-23
25.5	21	22.2	24.4	23.2	21.4	23.2	23.1	16.3	1.7	C
2012-02-24
29.5	22	23.2	28	24.2	22.4	25	23.4	3.1	0	NE	4
2012-02-25
31	21.4	22.3	30	24.2	22.1	26	23.4	7.2	0	C
2012-02-26
28	23.2	24.2	27.2	24.4	23.4	25	24	1.2	0	C
2012-02-27
31.5	22.2	23.3	30	25.4	22.4	25	24.4	0	0	C
2012-02-28
30	22	23.2	29	23.4	22.4	25	23.1	0	4.3	C
2012-02-29
32	23.2	24.2	31	24.4	23.4	27	24.1	0	0	C
2012-03-01
29.5	23	24.2	28	26.2	23.4	25	25.2	0	0
2012-03-02
33	22.2	23.2	32.2	24.3	22.4	26	24	0	7.6
2012-03-03
30.5	22.4	23.2	29.5	23.4	23	26	22.4	4.5	36.5
2012-03-04
29.5	22	22.4	28.5	24.4	22.2	25.4	24.2	888	0
2012-03-05
31.5	23	25.3	30	26.2	24.3	26	25.4	0	0
2012-03-06
32.5	22	22.4	31	24	22.2	26	23.2	8.2	37.5
2012-03-07
31.5	22.4	23.2	30.5	25	23	26	24.2	9.8	23
2012-03-08
30.5	22.2	23	29	26.3	22.4	25.5	25.2	6.5	0
2012-03-09
27.5	20	20.4	27	23.1	20.2	24.5	22.4	68.4	3.3
2012-03-10
28.5	21.4	22.4	27	24	22.2	24.5	23.4	888	57.5
2012-03-11
30.5	22.2	23.2	29	25.2	23	25	24.4	888	43.8
2012-03-12
30	22.4	23.2	29	24	23	25	23.3	63.2	2.5
2012-03-13
32	22.2	23.2	31	25.2	23	26	24.4	0	888
2012-03-14
32.5	22.4	23.2	31	25.4	23	25.5	25	24.5	5.5
2012-03-15
31	22	22.4	30.4	25.4	22.2	25.6	24.3	15.2	0
2012-03-16
30	20.2	22	29	26	21.4	25	24.1	92.5	10.2
2012-03-17
32	22.4	23.2	31.4	25.1	23	26	24.2	0	1
2012-03-18
32	23.2	23.7	31	26.1	23.4	26	24.3	0	0
2012-03-19
32.5	23	23.3	31	26.2	23.2	25	24.4	0
2012-03-20
32	22.4	23.4	31	24.4	23	26	24	888	888
2012-03-21
29.5	23.2	24.2	28	23	23.4	25	22.3	4.2	26
2012-03-22
30	22.2	23.1	29	26	22.4	25	24.4	8.6	0
2012-03-23
32.2	22.4	23.4	31	26.2	23	25	25.2	0	0
2012-03-24
32	23.2	24	31	26.2	23.4	26	25.4	0	0
2012-03-25
282	22.2	23	27	24.4	22.6	24	23.2	14.2	24.4
2012-03-26
32	23.2	24.2	31	25.2	23.4	26	24.4	0	0
2012-03-27
32.5	22.2	23	31	25.5	22.4	26	24.4	2.4	0
2012-03-28
29	21.4	22.6	28	25.2	22.4	25	24.4	0	18.2
2012-03-29
282	22.4	23	27	24.4	22.6	25	23.2	22.4	14.4
2012-03-30
29.3	21.2	23.4	28	25.2	23	24.2	24.4	10.5	24.6
2012-03-31
28.5	21.4	22.6	27	24.6	22	25	23.2	26.4	15.3
2012-04-01
32	22.2	24.2	28	26.2	23.4	25	25.2	0	0
2012-04-02
32.2	22.4	23	31	25.2	22.6	26	24.6	0	0
2012-04-03
28	21.2	23	27	24.6	21.6	25	23.4	22.3	4.2
2012-04-04
27.2	20.4	22	26.2	25.2	21.4	24	24.4	19.2	6.4
2012-04-05
28	21.4	22.2	27	25.2	21.8	24.4	24.2	0	14.1
2012-04-06
31.2	22.2	23.2	30	26.4	22.8	26	25.2	0	0
2012-04-07
32.2	23.2	24.2	31	25.5	24	25.4	24.2	12	0
2012-04-08
32.5	22.2	23.4	31	26.4	23	26	25.2	0	888
2012-04-09
32.4	23.2	23.6	31	26.2	23.4	25.4	25.6	0	0
2012-04-10
28.5	22.2	23.2	27.4	24.2	23	24.4	23.4	12.2	18.4
2012-04-11
32.2	23.4	24.2	31	25.6	23.8	25.4	25	0	0
2012-04-12
30.2	22.4	23.6	29	25.2	23	24.4	24.6	0	0
2012-04-13
32.2	22.4	23.4	31	26.4	22.8	26.2	25.2	0	0
2012-04-14
31.4	23	24	30	26	23.4	25.2	24.2	0	0
2012-04-15
32.4	21.2	24.2	31.2	25.5	23.4	26	24.4	0	0
2012-04-16
28.4	21.2	22.2	27.2	24.4	21.4	24.2	23.2	0	0
2012-04-17
32.2	21.4	23	31.2	26	22.4	25.4	24.2	999	0
2012-04-18
28.2	22.4	23	27	25	22.8	24.4	24.2	0	4.2
2012-04-19
27.5	22.2	23	26.4	25.2	22.6	24.2	24.4	5.2	3.2
2012-04-20
33	23.4	24.2	32	26.2	23.8	26	25.4	0	0
2012-04-21
31.4	23	24	30	25.4	23.4	26	24.2	0	21.4
2012-04-22
32	23.2	24.2	31	25.4	23.6	26	24.6	0	0
2012-04-23
27.5	22.2	23.4	26.4	24.4	23	25	24	18	22.4
2012-04-24
28.5	21.2	23.2	27.4	256	22	25.2	24.4	0	0
2012-04-25
30	23.2	24.2	29	26	23.6	25.4	25.2	0	0
2012-04-26
31.5	23.4	24	30	26.4	23.6	25.4	25.2	0	0
2012-04-27
30	23	23.8	29	26	23.4	25.4	25	0	12.2
2012-04-28
27.5	23.2	24	26.5	24.8	23.6	25.4	24	0	60.4
2012-04-29
32.5	22.4	23.2	31	26.2	23	26	25	20.2	0
2012-04-30
30	23	23.8	29	25.4	23.4	26	25	0	14.6
2012-05-01
28.5	22.4	24	27.4	25.6	23.8	25.2	24	9.3	10.2
2012-05-02
25.5	21.2	22	24.4	22.4	21.8	23.2	21.4	4.2	0
2012-05-03
29.5	21.4	22.6	28.8	25	22	25.6	24.2	0	0
2012-05-04
31.5	23	23.8	30	25.2	23.2	26	24.2	0	0
2012-05-05
29.5	23.2	24	28.2	24.6	23.6	25.4	24.2	0	15.6
2012-05-06
29.5	23	24.2	28	23.4	23.8	25.2	23.2	0	12.2
2012-05-07
27.5	22.4	23	26	25.2	22.8	24.2	24.4	2.6	10.4
2012-05-08
28	22.2	23	27	25.4	22.6	24.2	24.4	0	7.8
2012-05-09
28.5	22	23.2	27	23.6	22.6	24.2	23	10.5	2
2012-05-10
29.5	23.2	24	28	24.2	23.6	25	23.8	1	2.1
2012-05-11
30	23	24.2	29	25.6	23.8	25.2	25.2	0	0
2012-05-12
32	23.2	24.8	31	25.2	24.4	26	24	2	0
2012-05-13
28	23.4	24	27	23.8	23.8	24.2	23.4	16.8	1.4
2012-05-14
31	22.4	23.2	30	25.4	22.6	25	24.2	0	20.5
2012-05-15
29	22.2	23.4	28	24	23	24.2	23.4	0	0
2012-05-16
29.5	23.2	24	28	25.2	23.6	24	24.2	0	45.6
2012-05-17
28.5	22.2	23	27	24.6	23.6	25	23.4	0	0
2012-05-18
32	23.4	24	31	26.4	23.6	26	25.2	0	0
2012-05-19
30	23.2	24.2	29	25.4	23.6	26	24.4	0	13.7
2012-05-20
29.5	23	24	28.4	25	23.4	24.2	24.4	0	0
2012-05-21
30	22.4	23.4	29.4	26	23	25.2	25	0	0
2012-05-22
28.5	23.2	24	27	25.2	23.8	24.2	24.4	0	13.5
2012-05-23
31	22.2	23	30	25	22.6	26	24.4	0	0
2012-05-24
32	23	23.6	31	25.6	23.2	26	24.8	0	0
2012-05-25
32	23	23.8	31	25.4	23.4	26	25	0	0
2012-05-26
32	22.2	23.8	31	25	22.6	26.2	24.4	0	0
2012-05-27
29.5	23	24.4	28.2	25.4	23.6	26	24.6	18.8	0
2012-05-28
31.5	23.2	24.2	30.2	25.2	23.6	26.4	24.4	0	5.2
2012-05-29
28	23	24.2	27	25.2	23.4	25	24.2	3.1	0
2012-05-30
31	22	23.4	30	26.2	22.2	25.4	24.2	0	0
2012-05-31
28.5	22.4	23.4	27.4	26.2	23.2	25.2	25.4	27.2	0
2012-06-01
30	23.2	24.2	29	25.2	24	25.2	24.4	0	30
2012-06-02
30.5	23	23.4	29	25.6	23.2	25.2	24.2	26.2	38.5
2012-06-03
31.5	22.4	24	30	26	23.6	25.4	25.2	0	0
2012-06-04
31	23.2	24	30	26.2	23.6	26	25.4	0	2.8
2012-06-05
31.5	23	23.8	29.2	25	23.4	26.4	24.4	0	0
2012-06-06
30.5	23.2	24.6	29.2	22.2	23.6	25.4	21.8	0	30.7
2012-06-07
26	21.4	22.4	24.8	24.2	22.2	24.2	23.8	2.1	6.6
2012-06-08
27.5	21.2	23.2	26.4	24	22.8	24.2	23.6	888	13.9
2012-06-09
28	20.2	21.6	27	25.6	21.2	25.2	24.2	888	0
2012-06-10
27.5	17.5	21.6	26.2	21.8	21	23.4	21.2	888	0
2012-06-11
28	18.5	20.6	27.4	25	20.2	25.2	24.2	888	0
2012-06-12
29.5	21.4	23.2	28.4	24	22.2	25.2	23.4	0	20
2012-06-13
30	23	24	29	24.6	23.6	26	24	888	0
2012-06-14
29.5	21.5	22.6	28.4	25.6	22	25.2	24.2	0	0
2012-06-15
31	23.2	24.4	30	26.2	23.6	26	25	0	0
2012-06-16
32	23.4	24.4	31	26.2	24	26	25.4	0	0
2012-06-17
31.5	21.5	22.8	30.4	26.4	22.4	26.2	25.4	0	0
2012-06-18
31.5	23	24.6	30	26	23.4	26	25.2	8.7	1.2
2012-06-19
32	23.2	24	31	25.4	23.4	26	24.4	0	0
2012-06-20
32	23.5	24.8	31	27	24.6	26	26	0	0
2012-06-21
31	22.5	24.4	30	25.8	23.2	25.6	25.4	0	0
2012-06-22
32	23	23.8	31	26.4	23.4	25.4	25.6	0	1.7
2012-06-23
31.5	23.2	24.2	30.4	26.8	23.6	26.2	25.6	0	0
2012-06-24
32.5	23.4	24.2	31.2	27	24	26.4	25.2	0	0
2012-06-25
29	22.2	23	28	26	22.6	25.2	25.4	0	18.5
2012-06-26
28	21.5	23	27	25.8	22.6	25	25.2	0	0
2012-06-27
31.5	21	23	30	25.4	22.4	26	24.2	1.4	0
2012-06-28
31	21.5	22.6	30	26.2	22.2	26	25	0	10.4
2012-06-29
30.5	23	24.2	29.4	24.4	23.6	25.2	23.8	0	0
2012-06-30
32.5	21.5	23	31	22.2	22	26	22	0	0
2012-07-01
32.5	21.3	22.4	31	25.6	21.8	26	24.2	1.5	0	C
2012-07-02
32	23	24	31	26	23.6	26.2	25.2	0	0	C
2012-07-03
30.5	22.5	23.4	29.4	25.4	23.2	25.2	24.4	0	0	C
2012-07-04
31	22.2	23	30	25.4	22.8	26	25	0	0	C
2012-07-05
29	21.5	23	28.2	25.4	22.6	25.2	24.4	0	0	C
2012-07-06
30	22.5	24	29	26	23.4	25.4	24.6	0	1.2	C
2012-07-07
28.5	23	24	27	25	23.6	24.2	24	0	2.4	C
2012-07-08
29.5	22.5	24.2	28	24.8	23.6	25	24	20	0	C
2012-07-09
28.5	22	23	27.4	25.4	22.4	25.2	24.2	11.7	14.5	C
2012-07-10
29.5	21.5	23	28.2	26.2	22.6	25	24.4	0	0	C
2012-07-11
31	21	22.6	30	25.2	22.2	25	24.4	0	0	C
2012-07-12
29	21.5	22.8	28.2	26	22.2	25	25.2	0	0	C
2012-07-13
32.5	23	24	31	26	23.6	25.4	24.6	0	0	C
2012-07-14
31	21.5	23.4	30	25.2	22.6	26	24	16.8	0	NE	2
2012-07-15
29.5	21	23.2	28	24.4	21.8	25	24	0	888	C
2012-07-16
31.5	21.5	23.2	30	24.6	22.6	26	24	0	0	C
2012-07-17
29.5	22.5	24	28	24.6	23.6	25.2	24.2	20.7	23.7	C
2012-07-18
29.5	19.5	21	28.4	25	20.6	25.2	24.2	7.7	0	C
2012-07-19
27.5	18.5	20.4	26.4	23.4	20	24.2	23	0	0	C
2012-07-20
29	20	21.4	28.2	23	20.6	25.4	22.6	0	0	C
2012-07-21
29.5	21	22.2	28.4	24.6	21.8	25.2	24	0	0	C
2012-07-22
29.5	22	23.2	28	24.6	22.6	25.2	24	0	5.2	C
2012-07-23
32.5	23	24	31.2	25.4	23.6	26.2	24.6	18.2	0	C
2012-07-24
30.5	22.5	24	29	25	23.4	25.6	24.2	0	1	C
2012-07-25
32	21.5	23	31.2	25.4	22.6	26	24.4	0	0	C
2012-07-26
31.5	23	24	30	25.6	23.6	25.4	25	0	7.5	C
2012-07-27
30	22.5	24	29	26	23.6	25.2	25.4	0	0	C
2012-07-28
30.5	23	24	29	25.6	23.8	25	24.2	0	0	C
2012-07-29
31.5	22.5	24	30	25.4	23.6	26	24.6	0	888	C
2012-07-30
31.5	23.5	24.6	30.2	26.2	24.2	26	25	0	7.2	C
2012-07-31
27	22.5	24	26	24.8	23.2	25.2	24	0	2.2	NE	4
2012-08-01
30.5	21.5	22.8	29	25.4	22.4	26	24.6	0	0	C
2012-08-02
32.5	22	22.6	31	25.8	22.4	26	24.6	0	0	C
2012-08-03
33	22.5	23.8	32	26.8	23.4	26	25.6	0	0	C
2012-08-04
34.5	22	24.4	32.6	27	23	26.4	25.4	0	0	C
2012-08-05
34	21.5	23.6	32.4	25.4	22.8	26.2	23.8	0	0	C
2012-08-06
34	22	23	32.6	24.4	22.6	26	23.2	0	0	C
2012-08-07
34.5	21.5	22.6	33	24.4	22.2	26.4	23	0	0	NE	2
2012-08-08
33.5	20.5	21.6	32.4	25.2	21.2	26.2	23.6	0	0	C
2012-08-09
32	22.5	24.2	29.8	27.6	23.6	26	25.4	0	0	NW	6
2012-08-10
29.5	22	23	28.4	25.4	22.6	26.2	25	888	0	C
2012-08-11
31	22.5	24	30	25.2	23.4	26	24.4	0	0	C
2012-08-12
33	23	24	32	27	23.6	26.4	26.2	0	0	C
2012-08-13
29.5	22.5	24	28.4	26.2	23.6	5	24.2	30	0	C
2012-08-14
30	21.5	23.2	29	24.6	22.6	25.2	24	26.6	3.9	C
2012-08-15
31	22	23.2	30	25.4	22.8	26	24	0	0	C
2012-08-16
30	21	22.8	29	26	22	25.4	24.6	15	6.8	C
2012-08-17
25.5	20	21.8	24.4	23.4	21	23	22.2	1.5	16.2	C
2012-08-18
33	20.5	22	32	26.4	21.6	26	25	0	2.9	C
2012-08-19
33.5	21.5	23	32.2	27.2	22.2	26.4	26.2	888	0	C
2012-08-20
34	22	23	32.4	27.2	22.8	26.6	26.4	0	0	C
2012-08-21
34.5	22.5	24	33	26	23.2	27.2	25.4	0	0	C
2012-08-22
34	22	23	33	26.4	22.6	27	25.2	0	0	C
2012-08-23
33.5	23	24.2	32.2	26.6	23.8	27	26	0	0	C
2012-08-24
34	23.5	24.2	33	26.4	23.8	27.2	25.2	0	0	C
2012-08-25
32.5	23	24.2	31.2	26.2	23.6	25.4	25.6	2.4	0	C
2012-08-26
27	22	23.2	26.2	24.6	22.8	24.2	24	18.2	48.8	C
2012-08-27
27	21.5	23	26.2	24.8	22.2	24.2	24	888	0	NE
2012-08-28
26	22.5	23	25	23.6	22.8	24	23	24	9.5	A
2012-08-29
29.5	21	22.2	28.2	24.4	21.8	25.4	24	1.5	888	C
2012-08-30
31.5	20.5	22.8	30.2	25.6	22	26	24.4	0	0	C
2012-08-31
33.5	22	23.2	32.4	27	22.6	26.2	26	0	0	C
2012-09-01
32	20	22	31	24.4	21.2	26	24	0	0	C
2012-09-02
31	21.5	23.2	30	24.2	22.6	26	23.6	0	2.2	C
2012-09-03
32	21.5	23.8	31.2	26.4	22.6	26.2	24.8	0	0	C
2012-09-04
28	21	22.2	27.2	24.2	21.8	25.2	23.8	69.5	0	C
2012-09-05
31.5	22	23	30	26.4	22.8	26	25.4	0	0	C
2012-09-06
31.5	21.5	23.6	30.2	25.6	23.2	26.4	24	0	0	C
2012-09-07
33.5	22	23.4	32	27.4	23	26.2	25.6	0	0	NE	6
2012-09-08
34.5	22.5	25.2	32.5	27.2	24	26.4	25.4	0	0	C
2012-09-09
34	23.5	25.2	32.4	26	24.4	26.4	26.4	0	0	C
2012-09-10
35.5	21.5	22.4	33	25.8	22.2	27	24.6	8.3	0	C
2012-09-11
31.5	22.5	24	30	26.6	23.6	26	24.4	0	0	C
2012-09-12
30	21.5	23.2	29	26	22.8	25.6	25	0	0	NE	6
2012-09-13
28.5	21	22.8	27.2	25.4	21.6	25.2	24	1	4.9	NW	4
2012-09-14
25.5	20.5	23.2	24.8	22.6	21.8	23.4	22	18.5	6	C
2012-09-15
32	20.5	22.8	31	25.6	21	26	24.4	0	0	C
2012-09-16
34.5	27.5	24.2	32.4	25.6	23.2	26.6	25	0	0	C
2012-09-17
30.4	22.5	24	29.2	26	23.2	25.4	25	0	0	C
2012-09-18
34	23	24	32.4	26	23.4	26.2	25.2	0	0	C
2012-09-19
30	23	23.8	29	25.6	23.4	26	24.4	0	0	C
2012-09-20
34	21.5	23.4	32.4	25.6	22.6	26.2	24.4	0	2.2	C
2012-09-21
34.5	21.5	23.2	33	25.6	22.4	26.2	24.4	0	0	C
2012-09-22
33.5	22.5	24	32.4	25.6	23.2	26.2	24.4	0	0	C
2012-09-23
29.5	21	22.4	28.2	24.6	21.6	25.2	24	28.5	20.5	C
2012-09-24
32	21.5	23.2	31	24.6	22.6	25.2	24	0	0	C
2012-09-25
34	23	24.2	32.6	24.8	23.4	26.4	24.2	0	0	C
2012-09-26
29	21.5	22.6	28	25	22.4	25.2	24	31.4	1	C
2012-09-27
31	20	22.6	30	24.6	22.2	26	24	8.2	0	C
2012-09-28
31	23	24	30	25	23.6	25.6	24.4	0	0	SE	4
2012-09-29
30.5	23	24.8	29	22	23.8	25.2	21.6	0	10	NE	6
2012-09-30
31	20.5	22.8	30	24.6	21.4	26	24	0	0	C
2012-10-01
34	22.5	24	32.8	25.4	23.2	26.2	24.2	0	0	C
2012-10-02
35.5	23	24.2	33.6	25.6	23.4	26.4	25	0	0	C
2012-10-03
31.5	22.5	23.8	30	25.2	23.2	26	24.4	0	1.4	NW	4
2012-10-04
32.5	22	23	31.4	25.2	22.6	26	24.4	0	0	C
2012-10-05
33.5	22.5	24.2	32.2	25.6	23.2	26.4	24.8	0	7.6	C
2012-10-06
32.5	23	24	31.2	25	23.2	26	24.2	0	32.2	C
2012-10-07
28.5	21.5	23	27.4	25.2	22.2	24.6	24	91.2	888	C
2012-10-08
30.5	22	23	29.2	25.6	22.4	25.6	24.2	888	0	NW	6
2012-10-09
31	22.5	24	30	25.4	23.2	26	25	1	0	C
2012-10-10
33.5	23	24	32.4	25.6	23.4	26.2	24.4	0	0	C
2012-10-11
34.5	23.5	24.2	32.6	26	23.8	26.4	25.2	0	0	C
2012-10-12
27.5	21.5	23	26.4	24	22.2	24.2	23.2	42.5	31.2	C
2012-10-13
30.5	21.5	22.8	29	24.6	22.4	25.2	24	2.8	1	C
2012-10-14
33	22.5	23.4	32	24.8	22.8	25	24	888	0	C
2012-10-15
33	23	24	32.2	25.6	23.6	26.2	24.4	0	0	C
2012-10-16
31	22	23	30	24.6	22.6	25.4	24	0	0	C
2012-10-17
30.5	22	23	29.2	25.4	22.6	26.2	24	16	888	C
2012-10-18
31	21.5	22.8	30	24.8	22.2	25.2	24	0	0	C
2012-10-19
31	23	24	30	24.2	23.4	25	23.6	1.7	0	C
2012-10-20
31.5	22.5	23.2	30	25.2	22.8	25	24.4	0	21.5	C
2012-10-21
32.5	22.5	23.4	31.2	25	22.8	25.4	24.2	888	0	C
2012-10-22
31.5	23	23.8	30	26	23.4	25	24.6	0	0	C
2012-10-23
34.5	23	24	33.2	26.8	23.4	26.6	25.6	0	0	C
2012-10-24
32.5	23.5	24	31	26.2	23.8	25.2	24.4	4.5	0	C
2012-10-25
30	22	23	29	24.8	22.6	25.2	24	2.9	0	C
2012-10-26
31	22.5	23.4	30	25.6	22.8	25.4	24.4	0	0	C
2012-10-27
33.5	23	24	32.4	25.6	23.6	26	24.4	0	0	C
2012-10-28
34	23	24	33.2	25.8	23.6	26.6	25	0	0	C
2012-10-29
32	23	24.2	31	25.6	23.6	26	24.4	0	0	C
2012-10-30
31	22.5	23.8	30	24.6	23.2	25.6	24	5.5	18.1	C
2012-10-31
33	21.5	23	32	25.4	22.2	26	24.2	888	0	C
2012-11-01
35.5	23	24	33.6	26.2	23.6	27.2	25.4	0	888	C
2012-11-02
35	23	24	33.6	26.6	23.6	27.2	25.4	0	0	C
2012-11-03
34	23	24.2	33.2	26.6	23.6	27.4	25.2	0	12.6	C
2012-11-04
29.5	23	24.2	28.2	24.4	23.6	25.4	24	0	0	NW	4
2012-11-05
31.5	22	23.2	30.4	24.6	22.8	25.2	24	0	0	C
2012-11-06
32.5	23	24	31	24.8	23.6	25.2	24	0	888	C
2012-11-07
33.5	23	24	32.4	25.6	23.6	26.2	24.4	13.8	0	C
2012-11-08
33.5	22.5	23.2	32	25	22.8	2.4	24.4	14.8	0	C
2012-11-09
33.5	23	24	32.4	26.2	23.6	26	25.6	888	0	C
2012-11-10
34	23.5	24.8	33.2	26.6	24.2	27.4	25.4	0	0	C
2012-11-11
33	23	24	32	25.6	23.6	26	24.2	0	17.5	C
2012-11-12
29.5	21.5	23.2	28.2	24.8	22.4	25	24	888	888	C
2012-11-13
31.5	22.5	24	30	25.6	23.4	26	24.2	0	0	C
2012-11-14
31.5	23	24	30	24.8	23.6	26	24	0	0	C
2012-11-15
34	23	24.2	33.2	26.6	23.6	27.2	25.4	1.6	0	C
2012-11-16
32	23	23.8	31	24.6	23.4	25	24	0	10.1	C
2012-11-17
32	23.5	24	31	25.4	23.8	25.2	24.2	1	0	NE	4
2012-11-18
31	22.8	24.2	30	24.8	23	25.2	24	0	0	C
2012-11-19
34.5	23	24	33	26.2	23.6	27	25.4	0	9.6	NW	2
2012-11-20
31.5	22.5	23.8	30.2	25.2	23.2	25	24.4	3.2	0	C
2012-11-21
31.5	22.5	24	30	24.8	23.2	25	24	11.5	0	C
2012-11-22
31	22	23	30	24.6	22.6	25	24	0	0	C
2012-11-23
31	23	24	30	25.6	23.4	25	24.2	0	0	C
2012-11-24
33	23	24	32.2	25.6	23.4	26	24.4	0	0	C
2012-11-25
28	22.5	23.8	27	24.4	23.4	25	24	9.4	0	NE	4
2012-11-26
32	22	23	31	25.2	22.6	26	24.4	0	0	C
2012-11-27
32.5	22	23	31	25.2	22.4	26	24.4	16.5	0	C
2012-11-28
32.5	23	24	31	25.6	23.6	26	24	0	0	C
2012-11-29
33	23	24	32	26.8	23.6	26.2	26	0	0	C
2012-11-30
34	22.5	23.8	33.2	26.2	23.2	27	25.4	0	0	C
2012-12-01
32.5	23	24	31.2	26.4	23.6	26.2	25.2	0	0	C
2012-12-02
33.5	23.5	24.2	32.4	25.4	23.8	26.2	24	0	0	C
2012-12-03
32.5	23	24	31.2	25.6	23.6	26	24.4	0	5.9	C
2012-12-04
33	22.5	23.8	32	25.6	23.2	26	25	0	0	C
2012-12-05
32	23	24	31	25.2	23.4	26	24.2	0	0	C
2012-12-06
30.5	22.5	23.8	29.2	26	23.2	25.4	24.6	17	888	C
2012-12-07
31.4	23	23.8	32	25.6	23.4	26	24.4	0	20.5	SE	4
2012-12-08
30.5	22.5	23.2	29.2	25	22.8	25.4	24	2.3	888	C
2012-12-09
31	22.5	24	30	24.8	23.2	25.2	24	0	0	C
2012-12-10
30.5	23	24	29	25.4	23.4	25.2	24	888	33.7	C
2012-12-11
31.5	21.5	23	30	26.4	22.2	25.4	25	0	4.1	NE	2
2012-12-12
30	21.5	22.8	29.2	26.2	22.2	25	25.2	0	10.4	C
2012-12-13
29	22.5	23.8	28.2	26	23.2	25.2	25	4	14	C
2012-12-14
29.5	22	23	28	26	22.6	25.2	24.2	0	888	C
2012-12-15
32	23	24	31	26	23.4	25	24.4	0	0	NW	2
2012-12-16
33	23	24	32	26.6	23.4	26	25	0	0	C
2012-12-17
33	22.5	23.8	32.2	25.6	23.2	26.2	25	0	0	C
2012-12-18
30.5	23	24	29.2	25.6	23.6	25	24.4	10.5	10.1	C
2012-12-19
31.5	22.5	23.6	30	25.6	23.2	25.2	24	888	0	C
2012-12-20
32.5	23	24	31	24.8	23.2	26	24	888	0	C
2012-12-21
32.5	23.5	24.8	31.4	26.4	24.2	26.2	25.2	0	12.2	C
2012-12-22
30	22.5	23.8	29.2	26.4	23.2	25.4	25	888	8.5	C
2012-12-23
25.5	21	22.2	24.4	24	21.6	23.2	23	33.1	38.7	C
2012-12-24
31	21.5	22.8	30	24.4	22.2	25.2	24	888	11.5	C
2012-12-25
31.5	22	23	30	25.2	22.4	25.4	24.2	0	1	C
2012-12-26
31	22.5	23.2	30	25	22.8	26	24.6	1	4.2	C
2012-12-27
27.5	21.5	22.8	26.4	24.6	22.2	25	24	1	16.5	C
2012-12-28
29.5	22	23	28.2	24.4	22.4	25.2	24	0	1	C
2012-12-29
29.5	22	23.4	28	24.2	22.2	25	23.6	0	14.7	C
2012-12-30
29	22.5	23.8	28.2	25.4	23	25.2	24.2	888	12.3	C
2012-12-31
26.5	22.5	23.2	25.4	24	22.8	24.2	23.6	888	12.3	C
2013-01-01
26.5	22	23.4	25.4	25	22.6	24	24.6	0	1.2	C
2013-01-02
28	22.5	24.2	27	25	24	24.4	24.6	888	3.5	C
2013-01-03
29.5	22	23.2	28.4	24.6	22.8	25.2	24.2	14.8	13.5	NE	4
2013-01-04
26.5	21.5	23.2	26	24.2	22.8	24	23.8	2.2	2.1	NW	4
2013-01-05
30.5	21	23.6	29	24.4	22.2	25.2	23.6	7	888	C
2013-01-06
28.5	22.5	23.4	27	24.8	23	24.6	24.2	0	11.7	C
2013-01-07
32.5	22	23	31	27	22.8	26	26.2	1.7	0	NE	4
2013-01-08
30.5	22.5	23.6	29	23.8	23.2	25	23.4	12.5	33	NW	4
2013-01-09
28	23	24.2	27	23.6	24	25	23.2	13.2	8.6	C
2013-01-10
25.5	21.5	23.2	24.5	24	23	23.2	23.4	888	20.5	C
2013-01-11
29	22.5	23.8	28	25.4	23.4	25.2	24.8	0	888	C
2013-01-12
31.5	22.5	23.8	30	24.2	23.4	25.4	23.8	0	0	NW	2
2013-01-13
32.5	23	24.6	31	26.2	23.4	26	25.8	0	0	C
2013-01-14
33.5	23	24.8	32	27.4	23.6	26	25.8	0	0	C
2013-01-15
32.5	22.5	25.6	31	26.4	24.4	26	25.6	0	5.8	C
2013-01-16
33.5	23	24.6	32	27.4	23.4	26	26.6	0	0	NE	4
2013-01-17
33.5	23	24.8	32	27.6	23.8	26.2	27.2	0	0	NW	4
2013-01-18
29.5	23	24.8	28.2	26.6	24.2	25	26	0	0	C
2013-01-19
32.5	22.5	23.6	31	26.8	23.2	25	26.2	1.2	0	C
2013-01-20
30.5	21.5	22.8	29	26	22.2	25	25.2	11.2	2.7	NE	4
2013-01-21
30.5	23	24.6	29	26.8	24.2	26	26	0	0	C
2013-01-22
31	22.5	24.2	30	25	23.8	26	24.6	4.8	1.7	SE	4
2013-01-23
28.5	21.5	23.6	27	25.8	23	25	25	46.4	6.5	C
2013-01-24
30.5	21	22.2	29	26.8	21.6	25.2	25.6	34.8	0	C
2013-01-25
33	22.5	24.4	32	27.6	24.2	26	26.4	888	0	C
2013-01-26
32.5	23	24.4	31	27.5	24	25	26.6	0	0	NW	2
2013-01-27
33.5	23	24.8	32	26.2	24.2	26	25.2	0	0	NE	2
2013-01-28
32	22.5	25.2	31	24.4	24.4	26	24.2	44.2	13.6	C
2013-01-29
32	22	24	31	26	23.6	25	24.8	12	0	NE	4
2013-01-30
31.5	23	24.8	30	26.8	24.4	25	25.8	0	0	C
2013-01-31
32.5	23	25.4	31	27	25	25	26	2.3	0	NW	2
2013-02-01
26.5	22.5	23.4	25.4	25	22.6	24.2	24.6	0	1.2	C
2013-02-02
33	24	26.2	32	26.6	24.8	27	25.8	0	1.3	C
2013-02-03
31.5	23	24.6	30	27.2	23.4	26.4	26.2	0	4.7	C
2013-02-04
29	22.5	24.8	28.4	25.4	23.2	26	24.6	0	888	C
2013-02-05
28.5	21.5	23.4	26.2	25.8	23	25	25.2	2.7	0	C
2013-02-06
31	23	24.6	30	25.4	24.2	25.2	24.6	4.9	0	C
2013-02-07
31.5	23.5	25	30.2	26.6	24.4	25.4	25	888	3.9	C
2013-02-08
32.5	23	24.4	31	26	24.2	25.4	25.4	888	0	C
2013-02-09
30	23	24.2	29	25.2	23.8	25.2	24.8	0	888	C
2013-02-10
30	23	24.8	29.4	24.6	23.8	26.2	24	24.4	2.3	NW	4
2013-02-11
31	22.5	23.4	30	26.2	23.2	25.4	25.2	0	1.4	NE	2
2013-02-12
32.5	22.5	23.6	31.4	25.6	23.2	25.2	25	0	13.2	C
2013-02-13
30.5	22.5	23.6	29	23.4	23.2	25.2	22.8	17.7	2.5	C
2013-02-14
31.5	21.5	23.4	30	26.4	23.2	26.2	25.4	888	0	C
2013-02-15
29.5	21.5	23	27.2	25.4	22.8	25.6	24.2	14.8	0	C
2013-02-16
29.5	21.5	23.6	27.6	24.6	23.2	26	24.2	5.1	0	C
2013-02-17
30.5	22.5	24	29	26.4	23.8	26.2	25.2	0	0	C
2013-02-18
30.5	22.5	23.6	29	24	23.2	26.2	23.6	2	18.1	C
2013-02-19
31	23	24.2	29.4	23.4	23.6	26	23.2	2.2	12.9	NW	6
2013-02-20
28.5	21.5	22.4	28	26.8	22.2	26.8	24.2	14.9	1.5	C
2013-02-21
29	21	23.2	28	26.2	23	24.6	25	2.5	0	NE	4
2013-02-22
28.5	21.5	22.6	27	24.6	22.4	24.4	24.2	15.5	0	C
2013-02-23
30	22	24.4	29	25.2	999	25.2	25	3.8	888	NE	2
2013-02-24
31.5	22.5	24.4	30	25.6	24	26	24.2	0	0	C
2013-02-25
32	22.5	24.6	29.6	26.2	24.2	26.6	25.4	0	24.2	C
2013-02-26
30.5	22.5	24.6	25.2	26.4	24.2	24	25.6	1.3	15.6	NW	6
2013-02-27
28.5	21	22.2	27.8	26.4	22	25.8	25.2	19.3	12.2	NW	2
2013-02-28
29	22.5	23.4	28	25.4	23.2	25.2	24.2	8.1	0	C
2013-03-01
30	23	24	29	25.4	23.2	25.6	24.2	0	0	NW	4
2013-03-02
28.5	22.5	23.6	29.6	23.6	23.4	26.2	23.4	62.2	40.2	NE	4
2013-03-03
28.5	21.5	23.4	27	23.6	23.2	24	23.4	18.3	36.2	C
2013-03-04
28	21.5	22.4	27	25.8	22	25.2	24.2	2	36.4	C
2013-03-05
28	20.5	22.6	27	25.4	21.4	25.2	24.2	0	0	C
2013-03-06
30	22.5	23.2	29	26.4	23	25.2	25.4	0	0	C
2013-03-07
32	23	24.4	31	25.4	24	26	24.2	0	0	C
2013-03-08
32	21.5	22.8	31.4	26	22.2	26.2	25.4	0	0	C
2013-03-09
32.5	22.5	24	31.2	26	23.6	26.4	25.2	0	0	C
2013-03-10
32	23	24.2	31	26.6	23.6	26.2	25.4	0	0	C
2013-03-11
32.5	21.5	23.2	31	25.6	22.4	26	25	12.2	0	C
2013-03-12
32	23	24.2	31	25.6	23.8	26	24.2	0	0	NE	4
2013-03-13
32.5	22.5	24	31.2	25	23.4	26	24.2	0	12.4	NW	2
2013-03-14
32	21.5	22.8	31	24.6	22.2	26	24	888	0	C
2013-03-15
29.5	22	23.2	28	24.4	22.8	25.2	24	29.2	888	NE	6
2013-03-16
25.5	20	22.4	24.8	24.6	21.6	23	24.2	1.2	14.9	NE	4
2013-03-17
30.5	22.2	23.6	29.4	25.8	23.4	25.2	25.2	888	0	C
2013-03-18
31	23	24	30	25.2	23.8	26.2	24	0	3.8	NW	4
2013-03-19
31.5	22.5	23.4	29.6	26.6	23.2	26.8	25.8	0	0	NE	4
2013-03-20
33.5	23.2	24.8	32.8	28.6	24.4	27.8	27.2	0	0	C
2013-03-21
32.5	24.2	25.6	29	23.6	25	26.2	232	0	13.9	NW	8
2013-03-22
29.5	22.5	23	28.4	24.4	22.8	25.2	24	6.4	8.6	C
2013-03-23
31	22	23	30	25	22.4	25.4	24.6	888	0	C
2013-03-24
33	23.4	24.2	32	27.2	23.8	26.2	26	0	0	C
2013-03-25
34	23.5	24.2	32.4	24.6	24.6	26.2	24.2	0	9.2	NW	4
2013-03-26
33.5	23.2	24	32	25.4	23.6	26	24.2	0	0	C
2013-03-27
33.5	22.5	24	32.2	25.2	23.2	26.4	24	0	0	C
2013-03-28
28	22	23	27.2	24.4	22.6	25	23.2	0	888	SE	4
2013-03-29
31.5	23.2	24.2	28.2	24.4	24	25	24	0	0	C
2013-03-30
26.5	21.5	23.6	25.4	23.4	23	24.2	22.4	4.6	14.2	C
2013-03-31
30	21.4	22.2	29	25	21.8	25.2	24.2	12.3	0	C
2013-04-01
28.5	20	22	27.2	24.4	21.2	25	24	0	0	C
2013-04-02
31	22	23	30	25.4	22.6	26	24.4	2.4	9.2	C
2013-04-03
32	22.4	23.2	30.4	25.4	22.8	26.6	24.2	5.8	0	NE	4
2013-04-04
30	22	23	29.2	26.4	22.8	25.4	25.8	29.3	0	C
2013-04-05
32	23.2	24.4	31.2	26.6	23.8	26	25.2	0	0	C
2013-04-06
33	23.5	25	32	26.6	24.6	26	26	0	2.2	C
2013-04-07
32.5	22.4	24.4	31	25.4	24.2	26	24.2	888	10.2	C
2013-04-08
31	23	23.8	29.8	25	23.6	27	24.4	3.3	1.4	NE	6
2013-04-09
30.5	22.4	23.6	28.8	26.6	23.2	26	26.4	0	0	C
2013-04-10
32.5	23	23.6	31	25.5	23.2	26.2	25	0	0	NW	4
2013-04-11
33.5	23.2	25.4	32.8	26.2	24.8	27.8	25.6	0	2.2	NE	6
2013-04-12
32	23	24.6	31.4	25.4	24.4	27.8	24.8	0	3.7	C
2013-04-13
32.5	22.5	23.8	29.8	26.6	23.6	26.6	26	888	888	C
2013-04-14
27	23.5	24.4	26	24.6	24.2	24.4	24.2	9.9	19.2	C
2013-04-15
25.5	22.5	23.6	25	23.4	23.2	24.2	23	1.1	16.2	C
2013-04-16
30.5	22.4	23.4	28.6	26.4	23.2	25.8	23.2	3.8	0	C
2013-04-17
31	22.5	23.6	27	26.8	23.2	25.2	26	0	1.4	C
2013-04-18
29	23.2	24.4	26.2	25.8	24	25.2	25.4	0	1.8	C
2013-04-19
26.5	21.4	22.8	25.8	23.8	22.4	24.6	23	18.2	33.8	NW	8
2013-04-20
29	21	22.8	27.6	24.6	22.4	24.8	24	888	22.5	NW	4
2013-04-21
30.5	22.4	24	27.6	24.6	23.6	25.6	24	888	1.2	C
2013-04-22
30.5	23	23.6	29	23.6	23.4	25.2	23.2	0	13.5	C
2013-04-23
32.5	22	23	30.6	25	22.8	25.6	24.2	0	0	NW	6
2013-04-24
33	20.2	21.2	32	25.6	21	26.4	24.4	0	0	C
2013-04-25
34.5	19.2	20.8	32.2	26.6	20.4	25.4	24.8	0	0	NE	4
2013-04-26
33.5	23	23.8	32	27.2	23.2	25	25.8	0	0	C
2013-04-27
33.5	23	23.6	33	27	23.2	25.6	25.8	0	0	C
2013-04-28
34.5	22.5	24.2	33.2	26.6	24	26.8	26.4	0	0	C
2013-04-29
30	23.2	25.2	28.4	25.6	24.4	25.6	24.2	0	0	C
2013-04-30
31	23	23.8	29.6	26.4	23.4	25.6	25.2	0	1.8	NE	2
2013-05-01
29.5	23.5	25.4	28.6	25.6	25	25.6	24.8	0	2.5	C
2013-05-02
31	22.5	23.6	29.6	25.6	23.2	26	25.2	2.9	3.7	C
2013-05-03
32	23	24.2	30	26.4	23.8	26.8	25.6	888	0	NE	2
2013-05-04
34.5	23.2	24.8	32.6	27.2	24.2	26.4	26.6	0	0	NW	4
2013-05-05
32	24	25.4	28	26	24.8	26.6	25.4	0	0	NE	6
2013-05-06
32	23	24.6	29.6	26.4	24.2	26.4	25.8	0	888	C
2013-05-07
31	22.2	23.4	29	25.6	22.6	25.6	24.6	0	0	NE	4
2013-05-08
27.5	22.2	23.8	27	25	23.4	25.2	24.6	16.8	0	C
2013-05-09
31.5	21.5	23.6	29.8	26.6	23.2	25.4	25.6	0	0	C
2013-05-10
30.5	22	23.2	29.6	26	23	26	25.4	129.8	1.6	NW	6
2013-05-11
31.5	22.5	24.6	30	27	23.8	25.4	26.2	0	0	NE	2
2013-05-12
31.5	22.4	23.8	30	27.2	23.4	25.6	26	8.4	0	C
2013-05-13
31.5	23	24.8	30.2	26	24.4	26.8	25.4	2.4	0	C
2013-05-14
32	23.2	24.4	28.8	26.6	23.8	25.6	25.4	0	0	C
2013-05-15
28.5	22.5	24.6	27.8	25.2	24	26	24.6	80.8	2.4	C
2013-05-16
32	23	24	29.2	26.2	23.8	25.6	25.4	1.4	0	NW	6
2013-05-17
30.5	22.5	24.4	29	26.4	24	25.6	25.6	2.3	0	C
2013-05-18
27.5	22.5	23.6	26	24.6	23.4	25	24.2	42.2	17.4	NW	4
2013-05-19
31.5	22	23.2	28.2	25	22.8	25.8	24.4	888	6.1	NE	4
2013-05-20
28.5	22.5	23.8	26.6	25	23.4	25	24.6	1.4	9	C
2013-05-21
30	23	23.6	28.6	24.2	23.4	25.8	23.8	20.7	22.4	C
2013-05-22
29.5	22	23.4	28.2	25.8	23	25.2	25.2	2.6	0	C
2013-05-23
27	23	24.2	25.6	24.2	24	24.6	23.8	0	888	NE	2
2013-05-24
32	22.2	23.2	30.4	25.4	23	24.2	25	0	0	C
2013-05-25
26	23	24	24.2	24	23.6	23.8	23.4	0	45.6	NW	4
2013-05-26
29	22.5	23.8	28	25.8	23.2	25.2	25.2	888	0	C
2013-05-27
29.5	22	23.8	28.2	25.6	23.4	25.6	24.6	2.4	888
2013-05-28
31.5	23	24.4	29.8	24.4	24	26.4	24	0	16.2	C
2013-05-29
30	22.5	23.4	26.6	24	24	25.2	23.6	888	4.3	C
2013-05-30
31.5	22	23.2	30.6	25	23	26.6	24.6	888	0	C
2013-05-31
31.5	22	23.2	28.8	25.4	23	25.2	24.6	13.5	0	C
2013-06-01
32	23	24.4	31.2	26.8	24	26.2	25.6	888	0	NW	2
2013-06-02
31	22.5	23.8	29.6	25	23.4	26.2	24.4	888	888	NE	6
2013-06-03
30	22	23	29.4	26.2	22.8	25.8	25.6	888	0	C
2013-06-04
31.5	22.5	23.4	29.8	24.8	22.8	25.4	24.2	3.9	2.5	C
2013-06-05
28.5	22	23.4	26.6	23.6	23	24.6	23.2	50.7	888	C
2013-06-06
31	22	23.4	30.2	25.4	22.2	24.8	24.6	0	0	NE	6
2013-06-07
31.5	22	23	29.4	26.2	22.6	25.8	25.2	0	0	NE	4
2013-06-08
26.9	21.5	23	24.4	23.6	22.8	25.4	23.4	42.2	17.8	C
2013-06-09
30	22	22.8	29.2	24.6	22.4	24.4	24	888	0	C
2013-06-10
28.5	22.5	23.6	27.6	25.8	23.4	25	24.6	0	0	C
2013-06-11
30	22.5	23.8	28.6	25	23.4	25.8	24.2	1.3	0	NW	4
2013-06-12
27.5	21.5	23.6	25.4	24.5	23.2	23.8	23.6	4.2	25.9	NE	2
2013-06-13
28.5	22	23	27.4	25.4	22.8	25.2	2	1.7	1.4	NW	4
2013-06-14
29.5	22.5	23.6	28	25.6	23.4	25.4	24	20.3	0	C
2013-06-15
30	23	24	28.6	24.4	23.4	24.8	24	0	0	NW	6
2013-06-16
29.5	22	23.6	28	25.4	23	25.2	24.6	0	888	C
2013-06-17
29.5	23	24	28.2	26	23.8	25.2	23.6	1.1	0	NE	4
2013-06-18
29	22	22.8	28.2	25.8	22.4	25.4	25	29.5	0	C
2013-06-19
27	22.5	23.8	26.4	24	23.4	24.4	23.6	888	25.8	C
2013-06-20
29.5	21.5	22.8	28	23.4	22	25.2	22.6	21.7	0	C
2013-06-21
30.5	22	23	29	24.8	22.6	25.2	24.4	6.5	18.2	C
2013-06-22
31.5	21.5	22.8	30	26.2	22.4	25.4	25.6	1.8	0	NE	4
2013-06-23
29	23	24.2	28	25.4	24	25	24.2	0	0	C
2013-06-24
28	22	23.2	27	25.2	22.8	25	24.8	0	0	NW	4
2013-06-25
30.5	22.5	24.2	28.6	26.6	23.8	25.4	25.6	3.7	0	NE	4
2013-06-26
32.5	23	24	30.4	24.4	23.8	26	24	0	0	C
2013-06-27
31.5	22	23	30	26.8	22.6	25.6	25.6	0	0	C
2013-06-28
31	22.5	23.6	30	26.8	22.8	25.4	26.2	888	0	C
2013-06-29
32.5	23	24.6	31.2	26.2	23.8	26.2	25.2	0	0	C
2013-06-30
32	22	23.4	30.4	26.6	23	26.2	26.2	0	0	SE	4
2013-07-01
31	21.5	21.8	30	25.2	21.4	25.4	24.6	78.8	0	C
2013-07-02
29	21.5	22.6	28	24.8	22.2	24.8	24.2	47.2	1.5	NW	4
2013-07-03
29	22	22.6	28.2	24.8	22.4	25.4	24	14.7	0	C
2013-07-04
29.5	22	22.8	28.2	25.4	22.4	25.2	24.4	1.2	0	NE	4
2013-07-05
30	22	23.4	29	25.2	23	25.4	25	0	0	NW	6
2013-07-06
29	22	23.4	28	24.4	23	25	24	888	0	NE	4
2013-07-07
27.5	22.5	23.6	26	24.4	23.2	24.4	24	0	4.5	C
2013-07-08
27.5	21.5	22.6	26.4	24.2	22.2	24.4	23.2	3.4	7.4	NE	2
2013-07-09
29.5	21	23	28.2	25.4	22.8	25.2	24.2	14.2	16.4	C
2013-07-10
29.5	21	22.8	27.5	24.2	22.4	24.4	23.6	888	9.1	C
2013-07-11
29	21.5	22.8	28	25.4	22.4	25	23	2	1.2	NE	2
2013-07-12
28.5	21	22.6	27.2	23.2	22.2	25	23	0	0	C
2013-07-13
30	22.5	23.8	29	24.4	23.4	25.2	23.4	0	0	C
2013-07-14
29.5	21.5	22.8	28.4	25.8	22.4	25.2	25.2	14	6.1	C
2013-07-15
28.5	21.5	22.8	27.4	23.8	22.4	24.6	23.6	22.2	9.2	C
2013-07-16
27.5	21	22.6	26.4	24.2	22	24.6	23.6	888	14.7	NE	2
2013-07-17
28	22	23.4	27	25	22.6	25	24.2	0	0	C
2013-07-18
27	21	22.8	26	24.4	22.4	25.2	23	4.2	0	C
2013-07-19
29.5	21.5	23.2	28.2	25.6	22.8	25.4	24.2	0	888	C
2013-07-20
30	22.5	23.8	29.2	25	23.2	25.4	24.2	2.5	888	C
2013-07-21
31.5	22	22.8	30.2	26	22.6	26	24.6	0	0	C
2013-07-22
31.5	21.5	22.4	30	26.2	22.2	26	25.2	20.1	0	NE	2
2013-07-23
29	22	23.8	28	24.8	23.4	25.2	24	888	30.2	NW	6
2013-07-24
30	22	22.8	29	24.6	22.4	25.4	24.2	25	888	NE	2
2013-07-25
26	21.5	23.2	25.2	24.4	22.8	24	23.6	6.6	888	C
2013-07-26
26.5	16	17.8	25	24.6	17	24	24	888	0	C
2013-07-27
28.5	16.5	18.8	27.4	23	17.6	23.6	22.6	0	0	C
2013-07-28
26.5	20	22.2	25.6	24.6	21.8	24	23.6	0	0	C
2013-07-29
31.5	20.5	22.4	29.6	24.8	21.6	25.2	23.8	0	1.1	C
2013-07-30
29.5	21	22.6	28.2	25.2	22.2	25	24.6	888	23.4	NW	4
2013-07-31
28.5	21.5	22.8	27.2	24.8	22.4	25	24.2	19.7	8.3	SE	4
2013-08-01
28.5	22	23.2	27	24.2	22.8	25	23.6	4.2	1.3	C
2013-08-02
30.5	22	23.2	29.2	25.6	22.8	26	24.6	0	0	C
2013-08-03
30.5	21.5	22.8	29	25.2	22.4	26	24.2	9.8	0	C
2013-08-04
32.5	22	23	30.4	27.4	22.6	26	25.2	0	0	NE	4
2013-08-05
30	21.5	23	29	23.8	22.4	26	22.6	16.2	34.9	C
2013-08-06
31.5	22	23.4	29.5	26.4	23	26	25.4	0	0	C
2013-08-07
31	22.5	23.8	29.4	23.8	23.2	25.2	23	0	0	C
2013-08-08
32.5	22	23	31.4	27	22.6	25.2	26.2	0	0	SE	2
2013-08-09
32.5	22.5	24.8	30.6	24.6	24.2	25.8	24.2	0	7.5	C
2013-08-10
31.5	23	23.8	29.8	25.6	23.4	26.4	23.4	1.6	0	NE	4
2013-08-11
26.5	21	22.2	25.5	24.4	22	23.6	23.6	64.2	0	C
2013-08-12
27.5	20.5	22.4	25.6	24.4	22.2	24.2	23.2	0	0	C
2013-08-13
30.5	21.5	23	29	26.2	22.6	25.2	25.2	0	0	NW	2
2013-08-14
29.5	21	22.6	28.4	24.3	22	25.4	23.2	0	12.2	C
2013-08-15
27	20	21.2	26	23.2	20.2	24.4	23	11.7	34.2	C
2013-08-16
27.5	19	20.2	26	23.2	19.6	24.4	22.3	0	0	C
2013-08-17
30.5	19.5	21.6	29.2	24.6	21	25.4	24	0	0	C
2013-08-18
32	22.5	24.2	30.2	25.4	23.4	26	24.2	0	0	C
2013-08-19
29.5	22	23.2	28.2	25.2	22.4	24.4	24	0	0	NW	4
2013-08-20
30.5	21.5	23.4	29	24	22.6	25	23.4	0	0	C
2013-08-21
31.5	21.5	22.4	30	25.2	22.2	25	24.2	2.8	1.5	C
2013-08-22
31	22	22.6	30.2	24.4	22.2	26	24	8.4	0	NW	4
2013-08-23
32	22.5	24.2	31	24.6	23.6	25.5	23.4	0	0	C
2013-08-24
32.5	22.5	24.6	31.4	24.6	23.2	26	23.6	0	34.9	C
2013-08-25
28	21.5	23.8	27	25.2	23.2	24.6	24.4	1.2	0	C
2013-08-26
26	20	21.4	25.4	23	20.6	24.4	22.4	31.2	7.6	C
2013-08-27
28	20	21.4	27.2	24.4	20.6	25.4	23.6	0	2.4	C
2013-08-28
29.5	21	22.2	28.2	24.6	21.4	25.4	23.4	0	0	NE	4
2013-08-29
31	19	20.4	30.2	25.4	19.8	26.2	24	0	0	NE	4
2013-08-30
30.5	22	23.2	29	24.4	22.6	25.2	23.6	0	0	NE	6
2013-08-31
32.5	21.5	23.2	31	24.6	22.6	26	23.4	0	6.7	C
2013-09-01
32	22	23.4	31	26.2	22.8	25.4	24.8	0	0	C
2013-09-02
33	22.5	23.6	32.2	26	23.2	26.2	25.2	0	0	C
2013-09-03
33.5	23	24.4	32.4	26.6	24	25.2	25.4	0	0	C
2013-09-04
34	22.5	24.2	32.5	27.2	23.8	26.4	26.4	0	0	C
2013-09-05
28.5	21.5	22.8	27.2	24.6	22.4	25	24	14.6	0	C
2013-09-06
30.5	22	23	29.2	25.6	22.6	25.4	24	0	0	NE	4
2013-09-07
28.5	21.5	23.1	27	24.4	22.4	25.2	23.2	0	2.4	C
2013-09-08
29.5	20.5	22.8	28.2	25.6	22.2	25	24.4	0	0	C
2013-09-09
29	21.5	23.4	28	23.8	23	25.2	23.2	0	72.4	C
2013-09-10
30	20	22	29.2	25.4	21.8	26	24	41.2	9.7	C
2013-09-11
30	22	23	29	24.6	22.6	25.4	23.2	0	5.1	C
2013-09-12
33.5	21.5	23.2	32.2	25.4	22.8	26.2	24.6	0	0	C
2013-09-13
29	22.5	23.6	28	24.6	23.2	25.2	23.4	0	0	C
2013-09-14
33.5	23	24.2	32.2	26.6	23.8	26	24.8	19.7	0	C
2013-09-15
30.5	23	24	29.4	25.4	23.8	25.6	25	0	15.2	C
2013-09-16
32.5	22.5	23.8	31.2	26.6	23.4	25.4	25.4	888	0	C
2013-09-17
32.5	23	23.8	31	25.8	23.4	25.6	24.6	0	8.6	C
2013-09-18
33.5	22.5	24.6	32.2	27.6	23.6	26.4	25.6	0	0	C
2013-09-19
28.5	22.5	23.6	27.2	24.4	23.2	25	23.6	47.2	10.8	C
2013-09-20
32	22	23.6	31	24.8	22.8	25.2	23.6	0	0	C
2013-09-21
33.5	22	24	32.2	27.4	23	26.4	25.6	0	0	C
2013-09-22
34	23	26	32.6	27.4	25	26.2	25.6	0	0	C
2013-09-23
34	23.5	26.2	32.5	27	25	26.2	25.2	0	0	C
2013-09-24
32.5	23	24.2	31.2	25.2	23.4	26	24.4	24.4	0	NE	4
2013-09-25
30.5	23.5	24.8	29.2	24.4	23.8	25	23.6	0	2.2	C
2013-09-26
[truncated: 193 more rows]
