# Supplementary material for: Out of the net: An agent-based model to study human movements influence on local-scale malaria transmission
Source: PLoS One. 2018 Mar 6;13(3):e0193493. doi: 10.1371/journal.pone.0193493 (PMC5839546; doi:10.1371/journal.pone.0193493)
Supplement: S1 File — (ZIP) [file pone.0193493.s001.zip › S1/TacshaCuraray/nivelNapoMazanBellavista2011-2013.xls]

## Sheet: Hoja1
Rio level (m) 6am	10am	14am	18am
2011-01-01
3.96	3.95	3.94	3.93
2011-01-02
3.91	3.91	3.91	3.9
2011-01-03
3.9	3.99	3.97	3.85
2011-01-04
3.83	3.82	3.8	3.79
2011-01-05
3.75	3.73	3.7	3.68
2011-01-06
3.62	3.6	3.59	3.58
2011-01-07
3.53	3.5	3.47	3.42
2011-01-08
3.35	3.35	3.35	3.36
2011-01-09
3.38	3.4	3.42	3.44
2011-01-10
3.69	3.7	3.72	3.74
2011-01-11
3.8	3.8	3.79	3.78
2011-01-12
3.62	3.59	3.56	3.52
2011-01-13
3.38	3.36	3.33	3.31
2011-01-14
3.32	3.35	3.38	3.41
2011-01-15
3.63	3.7	3.78	3.86
2011-01-16
4.16	4.21	4.27	4.33
2011-01-17
4.5	4.51	4.53	4.55
2011-01-18
4.57	4.58	4.54	4.6
2011-01-19
4.59	4.59	4.58	4.57
2011-01-20
4.5	4.48	4.46	4.43
2011-01-21
4.3	4.27	4.23	4.19
2011-01-22
4.02	3.95	3.92	3.88
2011-01-23
3.78	3.75	3.73	3.71
2011-01-24
3.38	3.33	3.28	3.24
2011-01-25
3.09	3.07	3.05	3.02
2011-01-26
2.84	2.8	2.75	2.73
2011-01-27
2.58	2.55	2.52	2.49
2011-01-28
2.38	2.37	2.36	2.33
2011-01-29
2.3	2.31	2.32	2.34
2011-01-30
2.37	2.37	2.36	2.36
2011-01-31
2.35	2.35	2.35	2.35
2011-02-01
2.26	2.23	2.2	2.17
2011-02-02
2.1	2.09	2.08	2.07
2011-02-03
2.05	2.06	2.08	2.1
2011-02-04
2.19	2.25	2.32	2.4
2011-02-05
2.71	2.75	2.78	2.83
2011-02-06
2.97	2.97	2.97	2.96
2011-02-07
2.95	2.91	2.88	2.5
2011-02-08
2.55	2.54	2.53	2.5
2011-02-09
2.45	2.46	2.47	2.59
2011-02-10
2.6	2.62	2.64	2.66
2011-02-11
2.69	2.69	2.68	2.67
2011-02-12
2.56	2.55	2.53	2.5
2011-02-13
2.45	2.46	2.47	2.47
2011-02-14
2.5	2.51	2.51	2.51
2011-02-15
2.5	2.5	2.49	2.49
2011-02-16
2.45	2.44	2.43	2.42
2011-02-17
2.39	2.38	2.37	2.36
2011-02-18
2.33	2.33	2.32	2.31
2011-02-19
2.33	2.34	2.35	2.36
2011-02-20
2.41	2.41	2.42	2.42
2011-02-21
2.43	2.46	2.49	2.55
2011-02-22
2.71	2.76	2.84	2.95
2011-02-23
3.03	3.02	3.02	3.02
2011-02-24
2.96	2.94	2.92	2.89
2011-02-25
2.8	2.79	2.77	2.75
2011-02-26
2.75	2.76	2.77	2.78
2011-02-27
2.84	2.89	2.95	3
2011-02-28
3.28	3.34	3.43	3.52
2011-03-01
3.71	3.72	3.73	3.75
2011-03-02
3.84	3.84	3.83	3.81
2011-03-03
3.8	3.8	3.8	3.81
2011-03-04
4.02	4.07	4.1	4.15
2011-03-05
4.21	4.21	4.21	4.2
2011-03-06
4.18	4.18	4.18	4.19
2011-03-07
4.21	4.2	4.19	4.18
2011-03-08
4.1	4.07	4.05	4.02
2011-03-09
3.93	3.91	3.89	3.87
2011-03-10
3.82	3.82	3.83	3.85
2011-03-11
3.98	4.03	4.07	4.12
2011-03-12
4.2	4.2	4.19	4.18
2011-03-13
4.1	4.07	4.05	4.03
2011-03-14
3.95	3.95	3.96	3.96
2011-03-15
4.03	4.07	4.12	4.18
2011-03-16
4.32	4.34	4.36	4.38
2011-03-17
4.42	4.41	4.39	4.37
2011-03-18
4.3	4.27	4.26	4.25
2011-03-19
4.2	4.2	4.2	4.19
2011-03-20
4.21	4.21	4.22	4.22
2011-03-21
4.23	4.23	4.24	4.25
2011-03-22
4.37	4.29	4.31	4.33
2011-03-23
4.37	4.38	4.4	4.43
2011-03-24
4.54	4.55	4.56	4.58
2011-03-25
4.63	4.66	4.7	4.74
2011-03-26
4.96	5	5.65	5.16
2011-03-27
5.18	5.21	5.24	5.26
2011-03-28
5.31	5.3	5.29	5.27
2011-03-29
5.26	5.27	5.29	5.33
2011-03-30
5.44	5.47	5.51	5.55
2011-03-31
5.78	5.84	5.95	6.05
2011-04-01
6.28	6.32	6.36	6.4
2011-04-02
6.52	6.52	6.52	6.53
2011-04-03
6.54	6.53	6.53	6.53
2011-04-04
6.53	6.53	6.52	6.51
2011-04-05
6.53	6.53	6.53	6.53
2011-04-06
6.52	6.51	6.5	6.48
2011-04-07
6.43	6.43	6.43	6.44
2011-04-08
6.45	6.45	6.46	6.46
2011-04-09
6.49	6.49	6.5	6.5
2011-04-10
6.57	6.58	6.59	6.61
2011-04-11
6.65	6.67	6.69	6.7
2011-04-12
6.83	6.86	6.89	6.94
2011-04-13
7.05	7.07	7.09	7.12
2011-04-14
7.2	7.21	7.23	7.25
2011-04-15
7.33	7.34	7.35	7.37
2011-04-16
7.4	7.41	7.42	7.43
2011-04-17
7.43	7.42	7.41	7.4
2011-04-18
7.37	7.36	7.34	7.32
2011-04-19
7.32	7.32	7.32	7.33
2011-04-20
7.34	7.34	7.34	7.35
2011-04-21
7.4	7.41	7.43	7.45
2011-04-22
7.51	7.52	7.53	7.55
2011-04-23
7.58	7.58	7.58	7.58
2011-04-24
7.55	7.55	7.54	7.53
2011-04-25
7.51	7.51	7.51	7.5
2011-04-26
7.49	7.49	7.48	7.47
2011-04-27
7.45	7.45	7.45	7.45
2011-04-28
7.4	7.39	7.37	7.35
2011-04-29
7.32	7.31	7.3	7.28
2011-04-30
7.23	7.22	7.2	7.1
2011-05-01
7.14	7.13	7.12	7.11
2011-05-02
7.09	7.1	7.11	7.12
2011-05-03
7.16	7.18	7.2	7.22
2011-05-04
7.3	7.31	7.32	7.33
2011-05-05
7.35	7.37	7.4	7.45
2011-05-06
7.46	7.46	7.46	7.46
2011-05-07
7.46	7.46	7.46	7.45
2011-05-08
7.4	7.4	7.4	7.4
2011-05-09
7.4	7.4	7.41	7.41
2011-05-10
7.43	7.43	7.44	7.45
2011-05-11
7.48	7.48	7.48	7.47
2011-05-12
7.45	7.44	7.43	7.41
2011-05-13
7.37	7.36	7.35	7.33
2011-05-14
7.29	7.29	7.28	7.28
2011-05-15
7.27	7.27	7.26	7.25
2011-05-16
7.23	7.22	7.2	7.19
2011-05-17
7.18	7.16	7.16	7.15
2011-05-18
7.14	7.14	7.14	7.15
2011-05-19
7.2	7.2	7.21	7.22
2011-05-20
7.28	7.3	7.33	7.36
2011-05-21
7.4	7.41	7.42	7.45
2011-05-22
7.46	7.46	7.47	7.47
2011-05-23
7.47	7.47	7.46	7.46
2011-05-24
7.45	7.45	7.44	7.43
2011-05-25
7.38	7.35	7.33	7.31
2011-05-26
7.23	7.19	7.16	7.12
2011-05-27
7.03	7.01	6.98	6.96
2011-05-28
6.86	6.83	6.8	6.77
2011-05-29
6.65	6.64	6.63	6.62
2011-05-30
6.61	6.61	6.61	6.61
2011-05-31
6.62	6.63	6.65	6.67
2011-06-01
6.8	6.83	6.87	6.91
2011-06-02
7.1	7.13	7.16	7.2
2011-06-03
7.29	7.33	7.35	7.37
2011-06-04
7.47	7.49	7.51	7.52
2011-06-05
7.6	7.61	7.62	7.64
2011-06-06
7.71	7.72	7.74	7.76
2011-06-07
7.8	7.81	7.82	7.83
2011-06-08
7.85	7.86	7.87	7.87
2011-06-09
7.87	7.87	7.87	7.88
2011-06-10
7.89	7.89	7.89	7.89
2011-06-11
7.86	7.86	7.85	7.84
2011-06-12
7.81	7.8	7.79	7.77
2011-06-13
7.72	7.71	7.69	7.67
2011-06-14
7.58	7.56	7.54	7.51
2011-06-15
7.41	7.4	7.38	7.35
2011-06-16
7.26	7.23	7.21	7.21
2011-06-17
7.19	7.19	7.19	7.19
2011-06-18
7.2	7.22	7.24	7.26
2011-06-19
7.27	7.27	7.28	7.3
2011-06-20
7.32	7.33	7.34	7.35
2011-06-21
7.4	7.41	7.42	7.43
2011-06-22
7.48	7.49	7.5	7.51
2011-06-23
7.54	7.56	7.58	7.6
2011-06-24
7.63	7.63	7.64	7.65
2011-06-25
7.68	7.68	7.69	7.7
2011-06-26
7.73	7.73	7.73	7.73
2011-06-27
7.73	7.73	7.72	7.72
2011-06-28
7.73	7.73	7.73	7.73
2011-06-29
7.7	7.7	7.69	7.69
2011-06-30
7.68	7.68	7.68	7.67
2011-07-01
7.66	7.66	7.65	7.64
2011-07-02
7.64	7.64	7.64	7.64
2011-07-03
7.63	7.63	7.63	7.63
2011-07-04
7.65	7.65	7.66	7.66
2011-07-05
7.68	7.68	7.68	7.68
2011-07-06
7.68	7.68	7.67	7.66
2011-07-07
7.66	7.65	7.65	7.65
2011-07-08
7.65	7.65	7.65	7.65
2011-07-09
7.65	7.65	7.66	7.67
2011-07-10
7.65	7.66	7.66	7.66
2011-07-11
7.66	7.67	7.68	7.68
2011-07-12
7.71	7.71	7.71	7.71
2011-07-13
7.72	7.72	7.72	7.73
2011-07-14
7.74	7.75	7.75	7.75
2011-07-15
7.75	7.75	7.75	7.75
2011-07-16
7.74	7.74	7.73	7.73
2011-07-17
7.7	7.7	7.7	7.69
2011-07-18
7.66	7.66	7.65	7.64
2011-07-19
7.62	7.61	7.6	7.59
2011-07-20
7.55	7.54	7.52	7.49
2011-07-21
7.42	7.4	7.37	7.35
2011-07-22
7.24	7.21	7.17	7.15
2011-07-23
7.03	7	6.97	6.94
2011-07-24
6.85	6.81	6.78	6.74
2011-07-25
6.65	6.63	6.61	6.59
2011-07-26
6.54	6.51	6.48	6.46
2011-07-27
6.38	6.37	6.36	6.36
2011-07-28
6.36	6.36	6.35	6.35
2011-07-29
6.36	6.35	6.38	6.43
2011-07-30
6.65	6.67	6.7	6.73
2011-07-31
6.79	6.69	6.8	6.81
2011-08-01
6.83	6.83	6.82	6.81
2011-08-02
6.75	6.74	6.72	6.7
2011-08-03
6.69	6.69	6.69	6.69
2011-08-04
6.69	6.68	6.67	6.65
2011-08-05
6.6	6.59	6.58	6.58
2011-08-06
6.52	6.51	6.5	6.49
2011-08-07
6.4	6.37	6.34	6.31
2011-08-08
6.2	6.16	6.12	6.09
2011-08-09
5.98	5.94	5.91	5.88
2011-08-10
5.8	5.78	5.76	5.75
2011-08-11
5.78	5.78	5.78	5.78
2011-08-12
5.8	5.8	5.79	5.76
2011-08-13
5.68	5.64	5.61	5.59
2011-08-14
5.44	5.42	5.4	5.38
2011-08-15
5.3	5.29	5.28	5.26
2011-08-16
5.22	5.2	5.18	5.16
2011-08-17
5.1	5.07	5.04	5.02
2011-08-18
4.88	4.85	4.82	4.79
2011-08-19
4.68	4.65	4.62	4.59
2011-08-20
4.47	4.43	4.38	4.34
2011-08-21
4.25	4.23	4.21	4.19
2011-08-22
4.14	4.12	4.1	4.08
2011-08-23
4.02	4	3.98	3.95
2011-08-24
3.86	3.84	3.82	3.8
2011-08-25
3.74	3.73	3.72	3.7
2011-08-26
3.65	3.65	3.65	3.67
2011-08-27
3.79	3.83	3.86	3.88
2011-08-28
4.02	4.07	4.13	4.19
2011-08-29
4.38	4.41	4.45	4.48
2011-08-30
4.59	4.59	4.59	4.58
2011-08-31
4.35	4.3	4.25	4.21
2011-09-01
4.05	4	3.95	3.9
2011-09-02
3.79	3.78	3.77	3.75
2011-09-03
3.69	3.69	3.69	3.68
2011-09-04
3.66	3.68	3.69	3.71
2011-09-05
3.8	3.83	3.86	3.89
2011-09-06
3.95	3.95	3.95	3.95
2011-09-07
3.96	3.96	3.97	3.98
2011-09-08
4.14	4.19	4.24	4.29
2011-09-09
4.42	4.43	4.44	4.44
2011-09-10
4.45	4.45	4.45	4.44
2011-09-11
4.42	4.39	4.35	4.32
2011-09-12
4.23	4.2	4.17	4.14
2011-09-13
4.08	4.07	4.06	4.05
2011-09-14
4.03	4.03	4.03	4.03
2011-09-15
4.03	4.03	4.03	4.03
2011-09-16
4.04	4.04	4.04	4.04
2011-09-17
4.05	4.08	4.11	4.14
2011-09-18
4.21	4.24	4.27	4.3
2011-09-19
4.5	4.53	4.54	4.6
2011-09-20
4.68	4.68	4.68	4.69
2011-09-21
4.66	4.65	4.65	4.64
2011-09-22
4.6	4.6	4.59	4.59
2011-09-23
4.56	4.55	4.53	4.51
2011-09-24
4.47	4.47	4.47	4.47
2011-09-25
4.46	4.46	4.47	4.48
2011-09-26
4.53	4.53	4.53	4.52
2011-09-27
4.49	4.48	4.47	4.46
2011-09-28
4.44	4.44	4.45	4.46
2011-09-29
4.5	4.51	4.53	4.55
2011-09-30
4.58	4.66	4.71	4.79
2011-10-01
5.18	5.29	5.42	5.53
2011-10-02
5.77	5.79	5.8	5.81
2011-10-03
5.87	5.87	5.86	5.85
2011-10-04
5.79	5.78	5.77	5.74
2011-10-05
5.62	5.59	5.56	5.53
2011-10-06
5.43	5.41	5.38	5.35
2011-10-07
5.24	5.23	5.22	5.21
2011-10-08
5.17	5.19	5.21	5.24
2011-10-09
5.27	5.28	5.29	5.31
2011-10-10
5.35	5.38	5.41	5.44
2011-10-11
5.54	5.54	5.57	5.59
2011-10-12
5.63	5.65	5.67	5.68
2011-10-13
5.75	5.75	5.76	5.77
2011-10-14
5.79	5.79	5.79	5.79
2011-10-15
5.74	5.73	5.31	5.69
2011-10-16
5.62	5.6	5.58	5.55
2011-10-17
5.49	5.46	5.43	5.39
2011-10-18
5.33	5.32	5.31	5.29
2011-10-19
5.23	5.2	5.17	5.15
2011-10-20
5.02	4.98	4.94	4.9
2011-10-21
4.8	4.75	4.69	4.63
2011-10-22
4.37	4.31	4.24	4.18
2011-10-23
4.05	4.02	3.99	3.96
2011-10-24
3.8	3.74	3.7	3.65
2011-10-25
3.48	3.45	3.42	3.39
2011-10-26
3.22	3.19	3.15	3.12
2011-10-27
3.05	3.05	3.04	3.04
2011-10-28
3.03	3.01	2.99	2.98
2011-10-29
2.98	2.98	2.98	2.98
2011-10-30
3.02	3.05	3.07	3.1
2011-10-31
3.1	3.1	3.1	3.1
2011-11-01
3.1	3.1	3.1	3.11
2011-11-02
3.12	3.18	3.24	3.29
2011-11-03
3.49	3.54	3.59	3.63
2011-11-04
3.91	3.91	3.92	3.93
2011-11-05
3.86	3.82	3.78	3.74
2011-11-06
3.62	3.58	3.54	3.49
2011-11-07
3.4	3.38	3.36	3.34
2011-11-08
3.28	3.29	3.3	3.31
2011-11-09
3.46	3.5	3.56	3.6
2011-11-10
3.71	3.71	3.71	3.7
2011-11-11
3.7	3.7	3.7	3.71
2011-11-12
3.73	3.75	3.78	3.8
2011-11-13
3.97	4.05	4.13	4.22
2011-11-14
4.56	4.63	4.71	4.81
2011-11-15
4.97	5.08	5.09	5.1
2011-11-16
5.1	5.12	5.14	5.16
2011-11-17
5.25	5.27	5.3	5.34
2011-11-18
5.44	5.48	5.52	5.56
2011-11-19
5.69	5.72	5.75	5.77
2011-11-20
5.8	5.8	5.8	5.8
2011-11-21
5.83	5.85	5.87	5.9
2011-11-22
5.99	6.01	6.02	6.04
2011-11-23
6.07	6.07	6.07	6.08
2011-11-24
6.04	6.02	6	5.98
2011-11-25
5.93	5.91	5.89	5.87
2011-11-26
5.83	5.81	5.82	5.8
2011-11-27
5.75	5.74	5.73	5.72
2011-11-28
5.77	5.78	5.79	5.8
2011-11-29
5.83	5.85	5.87	5.89
2011-11-30
5.96	5.99	6.02	6.05
2011-12-01
6.11	6.11	6.1	6.08
2011-12-02
5.95	5.9	5.81	5.74
2011-12-03
5.59	5.57	5.56	5.45
2011-12-04
5.32	5.3	5.28	5.25
2011-12-05
5.14	5.11	5.08	5.05
2011-12-06
4.9	4.9	4.9	4.91
2011-12-07
5.05	5.06	5.07	5.08
2011-12-08
5.12	5.13	5.15	5.18
2011-12-09
5.21	5.22	5.23	5.25
2011-12-10
5.11	5.08	5.05	5.02
2011-12-11
4.91	4.89	4.87	4.84
2011-12-12
4.82	4.83	4.86	4.9
2011-12-13
5.08	5.12	5.18	5.25
2011-12-14
5.32	5.32	5.31	5.31
2011-12-15
5.27	5.27	5.26	5.25
2011-12-16
5.02	4.99	4.96	4.93
2011-12-17
4.82	4.82	4.81	4.8
2011-12-18
4.79	4.75	4.71	4.67
2011-12-19
4.66	4.67	4.69	4.71
2011-12-20
4.89	4.95	5.03	5.1
2011-12-21
5.35	5.39	5.44	5.48
2011-12-22
5.61	5.64	5.67	5.7
2011-12-23
5.78	5.8	5.82	5.84
2011-12-24
5.86	5.87	5.88	5.89
2011-12-25
5.9	5.93	5.98	6.04
2011-12-26
6.25	6.3	6.36	6.43
2011-12-27
6.61	6.63	6.66	6.68
2011-12-28
6.79	6.79	6.79	6.8
2011-12-29
6.76	6.76	6.76	6.77
2011-12-30
6.79	6.81	6.83	6.85
2011-12-31
6.97	6.99	7.01	7.04
2012-01-01
7.09	77.11	7.13	7.15
2012-01-02
7.19	7.19	7.2	7.2
2012-01-03
7.21	7.21	7.21	7.2
2012-01-04
7.13	7.12	7.11	7.09
2012-01-05
7.02	7	6.98	6.95
2012-01-06
6.93	6.92	6.91	6.9
2012-01-07
6.88	6.86	6.85	6.84
2012-01-08
6.8	6.78	6.77	6.75
2012-01-09
6.66	6.66	6.65	6.64
2012-01-10
6.75	6.77	6.8	6.83
2012-01-11
6.89	6.89	6.84	6.89
2012-01-12
6.84	6.82	6.8	6.78
2012-01-13
6.74	6.7	6.68	6.66
2012-01-14
6.61	6.62	6.64	6.66
2012-01-15
6.72	6.72	6.72	6.72
2012-01-16
6.71	6.39	6.67	6.64
2012-01-17
6.52	6.5	6.49	6.47
2012-01-18
6.4	6.4	6.4	6.41
2012-01-19
6.44	6.44	6.45	6.45
2012-01-20
6.5	6.5	6.5	6.49
2012-01-21
6.42	6.41	6.4	6.38
2012-01-22
6.33	6.31	6.29	6.27
2012-01-23
6.22	6.2	6.18	6.16
2012-01-24
6.09	6.07	6.04	6.01
2012-01-25
5.9	5.83	5.86	5.84
2012-01-26
5.73	5.74	5.77	5.78
2012-01-27
5.82	5.84	5.86	5.88
2012-01-28
5.84	5.76	5.73	5.7
2012-01-29
5.5	5.4	5.3	5.24
2012-01-30
4.9	4.8	4.75	4.7
2012-01-31
4.5	4.45	4.45	4.4
2012-02-01
4.5	4.55	4.6	4.65
2012-02-02
4.9	4.95	5.01	5.02
2012-02-03
5.05	5.05	5.05	5.05
2012-02-04
4.95	4.93	4.9	4.88
2012-02-05
4.82	4.8	4.79	4.78
2012-02-06
4.7	4.68	4.67	4.65
2012-02-07
4.78	4.78	4.8	4.85
2012-02-08
5.03	5.07	5.12	5.18
2012-02-09
5.32	5.35	5.38	5.4
2012-02-10
5.48	5.5	5.53	5.56
2012-02-11
5.6	5.66	5.72	5.79
2012-02-12
5.92	5.98	6.03	6.05
2012-02-13
6.25	6.29	6.34	6.39
2012-02-14
6.49	6.51	6.53	6.54
2012-02-15
6.61	6.61	6.51	6.6
2012-02-16
6.55	6.52	6.49	999
2012-02-17
6.35	6.31	6.27	6.23
2012-02-18
6.11	6.08	6.05	6.02
2012-02-19
5.91	5.88	5.85	5.82
2012-02-20
5.74	5.71	5.67	5.63
2012-02-21
5.59	5.58	5.57	5.57
2012-02-22
5.59	5.59	5.59	5.58
2012-02-23
5.52	5.49	5.47	5.45
2012-02-24
5.3	5.27	5.24	5.22
2012-02-25
5.2	5.2	5.21	5.22
2012-02-26
5.32	5.35	5.35	5.37
2012-02-27
5.48	5.48	5.48	5.48
2012-02-28
5.47	5.46	5.45	5.44
2012-02-29
5.42	5.4	5.38	5.36
2012-03-01
5.28	5.24	5.21	5.17
2012-03-02
5.05	5.02	4.98	4.95
2012-03-03
4.84	4.83	4.82	4.82
2012-03-04
4.84	4.85	4.86	4.88
2012-03-05
4.9	4.9	4.9	4.9
2012-03-06
4.92	4.93	4.94	4.96
2012-03-07
5.01	5.04	5.07	5.1
2012-03-08
4.44	4.49	5.57	5.65
2012-03-09
5.9	5.93	6.09	6.24
2012-03-10
6.47	6.51	6.58	6.64
2012-03-11
6.75	6.78	6.81	6.84
2012-03-12
6.96	7.01	7.04	7.08
2012-03-13
7.17	7.19	7.21	7.23
2012-03-14
7.28	7.29	7.3	7.31
2012-03-15
7.35	7.36	7.37	7.38
2012-03-16
7.48	7.5	7.54	7.56
2012-03-17
7.65	7.67	7.69	7.7
2012-03-18
7.78	7.79	7.81	7.83
2012-03-19
7.9	7.92	7.94	7.96
2012-03-20
8.01	8.02	8.06	8.06
2012-03-21
8.11	8.12	8.13	8.14
2012-03-22
8.17	8.18	8.19	8.2
2012-03-23
8.21	8.22	8.28	8.23
2012-03-24
8.25	8.26	8.27	8.29
2012-03-25
8.35	8.35	8.35	8.35
2012-03-26
8.36	8.37	8.38	8.38
2012-03-27
8.38	8.38	8.38	8.37
2012-03-28
8.37	8.37	8.37	8.38
2012-03-29
8.4	8.41	8.42	8.43
2012-03-30
8.43	8.43	8.44	8.45
2012-03-31
8.47	8.48	8.48	8.49
2012-04-01
8.51	8.51	8.51	8.51
2012-04-02
8.51	8.51	8.51	8.51
2012-04-03
8.51	8.51	8.51	8.51
2012-04-04
8.5	8.5	8.5	8.51
2012-04-05
8.53	8.53	8.53	8.53
2012-04-06
8.53	8.53	8.53	8.52
2012-04-07
8.5	8.5	8.5	8.5
2012-04-08
8.5	8.5	8.49	8.49
2012-04-09
8.48	8.48	8.48	8.48
2012-04-10
8.48	8.48	8.48	8.48
2012-04-11
8.48	8.48	8.48	8.48
2012-04-12
8.5	8.5	8.5	8.5
2012-04-13
8.49	8.49	8.49	8.49
2012-04-14
8.48	8.48	8.47	8.46
2012-04-15
8.43	8.42	8.41	8.39
2012-04-16
8.35	8.35	8.35	8.36
2012-04-17
8.34	8.34	8.33	8.32
2012-04-18
8.31	8.31	8.31	8.3
2012-04-19
8.37	8.37	8.37	8.36
2012-04-20
8.35	8.35	8.36	8.36
2012-04-21
8.35	8.35	8.34	8.33
2012-04-22
8.32	8.32	8.32	8.31
2012-04-23
8.29	8.29	8.29	8.29
2012-04-24
8.27	8.27	8.26	8.25
2012-04-25
8.23	8.23	8.23	8.23
2012-04-26
8.2	8.2	8.19	8.18
2012-04-27
8.14	8.13	8.12	8.1
2012-04-28
8.04	8.02	8	7.99
2012-04-29
7.94	7.94	7.94	7.93
2012-04-30
7.91	7.9	7.89	7.87
2012-05-01
7.8	7.79	7.78	7.76
2012-05-02
7.71	7.71	7.71	7.7
2012-05-03
7.7	7.68	7.66	7.63
2012-05-04
7.58	7.56	7.54	7.53
2012-05-05
7.47	7.46	7.44	7.43
2012-05-06
7.42	7.42	7.42	7.42
2012-05-07
7.46	7.48	7.5	7.53
2012-05-08
7.59	7.61	7.63	7.65
2012-05-09
7.71	7.73	7.74	7.75
2012-05-10
7.75	7.75	7.76	7.77
2012-05-11
7.8	7.81	7.82	7.83
2012-05-12
7.86	7.86	7.85	7.84
2012-05-13
7.82	7.82	7.82	7.82
2012-05-14
7.82	7.82	7.8	7.8
2012-05-15
7.76	7.75	7.74	7.72
2012-05-16
7.7	7.68	7.65	7.63
2012-05-17
7.6	7.59	7.58	7.56
2012-05-18
7.52	7.5	7.48	7.47
2012-05-19
7.44	7.43	7.43	7.43
2012-05-20
7.46	7.44	7.42	7.44
2012-05-21
7.54	7.53	7.53	7.52
2012-05-22
7.5	7.53	7.57	7.63
2012-05-23
7.7	7.71	7.72	7.72
2012-05-24
7.72	7.72	7.72	7.71
2012-05-25
7.7	7.7	7.71	7.71
2012-05-26
7.67	7.66	7.65	7.64
2012-05-27
7.61	7.6	7.59	7.57
2012-05-28
7.55	7.55	7.54	7.53
2012-05-29
7.5	7.49	7.49	7.48
2012-05-30
7.45	7.43	7.41	7.39
2012-05-31
7.33	7.31	7.29	7.28
2012-06-01
7.2	7.19	7.17	7.15
2012-06-02
7.1	7.1	7.1	7.1
2012-06-03
7.1	7.1	7.1	7.1
2012-06-04
7.09	7.11	7.15	7.15
2012-06-05
7.2	7.2	7.21	7.22
2012-06-06
7.25	7.24	7.23	7.22
2012-06-07
7.21	7.21	7.19	7.19
2012-06-08
7.16	7.16	7.17	7.18
2012-06-09
7.18	7.16	7.14	7.11
2012-06-10
7.04	7.02	6.99	6.99
2012-06-11
6.94	6.91	6.88	6.85
2012-06-12
6.71	6.7	6.69	6.68
2012-06-13
6.71	6.73	6.76	6.79
2012-06-14
6.93	6.96	6.99	7.03
2012-06-15
7.04	7.1	7.15	7.19
2012-06-16
7.29	7.3	7.31	7.33
2012-06-17
7.38	7.39	7.4	7.41
2012-06-18
7.44	7.44	7.43	7.43
2012-06-19
7.43	7.42	7.41	7.39
2012-06-20
7.34	7.32	7.3	7.29
2012-06-21
7.18	7.15	7.11	7.08
2012-06-22
6.94	6.91	6.89	6.86
2012-06-23
6.76	6.71	6.67	6.63
2012-06-24
6.47	6.44	6.39	6.36
2012-06-25
6.28	6.3	6.33	6.33
2012-06-26
6.31	6.27	6.24	6.22
2012-06-27
6.09	6.06	6	5.97
2012-06-28
5.89	5.88	5.87	5.86
2012-06-29
5.84	5.84	5.84	5.84
2012-06-30
5.85	5.86	5.87	5.88
2012-07-01
5.92	5.94	5.96	5.97
2012-07-02
6.04	6.06	6.08	6.11
2012-07-03
6.2	6.23	6.26	6.28
2012-07-04
6.37	6.38	6.39	6.41
2012-07-05
6.47	6.48	6.49	6.5
2012-07-06
6.48	6.47	6.46	6.44
2012-07-07
7.41	6.4	6.4	6.42
2012-07-08
6.41	6.41	6.41	6.4
2012-07-09
6.4	6.4	6.4	6.4
2012-07-10
6.4	6.4	6.4	6.41
2012-07-11
6.43	6.43	6.43	6.42
2012-07-12
6.39	6.39	6.39	6.39
2012-07-13
6.38	6.38	6.37	6.37
2012-07-14
6.35	6.35	6.36	6.38
2012-07-15
6.49	6.51	6.53	6.55
2012-07-16
6.61	6.62	6.63	6.65
2012-07-17
6.7	6.71	6.72	6.73
2012-07-18
6.71	6.7	6.7	6.69
2012-07-19
6.64	6.62	6.59	6.57
2012-07-20
6.49	6.47	6.45	6.42
2012-07-21
6.35	6.34	6.33	6.32
2012-07-22
6.31	6.31	6.31	6.31
2012-07-23
6.33	6.34	6.36	6.38
2012-07-24
6.5	6.53	6.56	6.6
2012-07-25
6.66	6.7	6.74	6.8
2012-07-26
6.89	6.93	6.96	6.98
2012-07-27
7.06	7.06	7.07	7.08
2012-07-28
7.07	7.05	7.03	7.02
2012-07-29
6.94	6.92	6.9	6.88
2012-07-30
6.83	6.79	6.75	6.71
2012-07-31
6.57	6.53	6.49	6.45
2012-08-01
6.25	6.21	6.17	6.12
2012-08-02
5.87	5.83	5.8	5.77
2012-08-03
5.69	5.68	5.66	5.64
2012-08-04
5.64	5.64	5.66	5.66
2012-08-05
5.66	5.66	5.65	5.62
2012-08-06
5.53	5.54	5.55	5.56
2012-08-07
5.4	5.39	5.38	5.36
2012-08-08
5.28	5.24	5.19	5.14
2012-08-09
4.99	4.96	4.9	4.88
2012-08-10
4.74	4.72	4.69	4.67
2012-08-11
4.61	4.61	4.61	4.62
2012-08-12
4.54	4.54	4.53	4.52
2012-08-13
4.44	4.41	4.39	4.38
2012-08-14
4.25	4.23	4.5	4.18
2012-08-15
4.05	4.04	4.03	4.01
2012-08-16
3.95	3.94	3.93	3.93
2012-08-17
3.9	3.9	3.9	3.9
2012-08-18
3.9	3.92	3.95	3.98
2012-08-19
4.04	4.11	4.2	4.3
2012-08-20
4.52	4.56	4.64	4.71
2012-08-21
4.76	4.75	4.74	4.72
2012-08-22
4.65	4.65	4.65	4.66
2012-08-23
4.61	4.59	4.57	4.55
2012-08-24
4.51	4.51	4.51	4.51
2012-08-25
4.49	4.48	4.47	4.46
2012-08-26
4.4	4.39	4.37	4.36
2012-08-27
4.25	4.23	4.2	4.18
2012-08-28
4.09	4.05	4	3.95
2012-08-29
3.88	3.88	3.88	3.87
2012-08-30
3.85	3.85	3.85	3.85
2012-08-31
3.88	3.9	3.92	3.94
2012-09-01
4.09	4.15	4.22	4.29
2012-09-02
4.44	4.55	4.64	4.76
2012-09-03
4.98	5.07	5.14	5.22
2012-09-04
5.52	5.58	5.67	5.75
2012-09-05
5.97	6.03	6.06	6.1
2012-09-06
6.27	6.27	6.28	6.28
2012-09-07
6.33	6.33	6.31	6.3
2012-09-08
6.22	6.2	6.17	6.15
2012-09-09
5.96	5.91	5.87	5.84
2012-09-10
5.68	5.67	5.66	5.65
2012-09-11
5.37	5.32	5.28	5.26
2012-09-12
5.19	5.17	5.15	5.14
2012-09-13
5.1	5.01	4.92	4.86
2012-09-14
4.58	4.55	4.53	4.5
2012-09-15
4.4	4.38	4.36	4.35
2012-09-16
4.25	4.22	4.2	4.18
2012-09-17
4.12	4.1	4.08	4.06
2012-09-18
3.93	3.89	3.85	3.82
2012-09-19
3.84	3.8	3.75	3.71
2012-09-20
3.63	3.63	3.63	3.63
2012-09-21
3.6	3.6	3.61	3.62
2012-09-22
3.62	3.62	3.62	3.6
2012-09-23
3.51	3.49	3.48	3.46
2012-09-24
3.39	3.38	3.36	3.35
2012-09-25
3.31	3.3	3.29	3.29
2012-09-26
3.3	3.33	3.36	3.4
2012-09-27
3.55	3.58	3.62	3.67
2012-09-28
3.79	3.75	3.78	3.8
2012-09-29
3.86	3.9	4	4.15
2012-09-30
4.3	4.32	4.34	4.36
2012-10-01
4.46	4.47	4.48	4.5
2012-10-02
4.45	4.44	4.43	4.4
2012-10-03
4.37	4.39	4.43	4.46
2012-10-04
4.55	4.55	4.54	4.54
2012-10-05
4.54	4.54	4.54	4.54
2012-10-06
4.53	4.5	4.47	4.45
2012-10-07
4.35	4.3	4.34	4.33
2012-10-08
4.36	4.37	4.38	4.4
2012-10-09
4.45	4.44	4.43	4.42
2012-10-10
4.41	4.4	4.39	4.39
2012-10-11
4.35	4.35	4.35	4.35
2012-10-12
4.32	4.33	4.34	4.35
2012-10-13
4.78	4.92	4.96	4.97
2012-10-14
5.37	5.38	5.4	5.42
2012-10-15
5.55	5.54	5.53	5.52
2012-10-16
5.45	5.42	5.39	5.36
2012-10-17
5.25	5.21	5.17	5.14
2012-10-18
4.98	4.97	4.96	4.96
2012-10-19
4.95	4.94	4.93	4.92
2012-10-20
4.9	4.88	4.86	4.84
2012-10-21
4.72	4.68	4.64	4.59
2012-10-22
4.44	4.42	4.4	4.38
2012-10-23
4.31	4.32	4.33	4.34
2012-10-24
4.42	4.42	4.43	4.44
2012-10-25
4.5	4.49	4.48	4.46
2012-10-26
4.4	4.4	4.4	4.41
2012-10-27
4.44	4.47	4.5	4.53
2012-10-28
4.65	4.66	4.67	4.69
2012-10-29
4.63	4.61	4.59	4.57
2012-10-30
4.64	4.66	4.68	4.7
2012-10-31
4.9	4.92	4.95	4.97
2012-11-01
5.05	5.05	5.03	5.01
2012-11-02
4.88	4.84	4.79	4.74
2012-11-03
4.55	4.51	4.48	4.44
2012-11-04
4.26	4.24	4.22	4.19
2012-11-05
4.1	4.08	4.07	4.06
2012-11-06
4.02	4	3.98	3.97
2012-11-07
3.89	3.85	3.8	3.74
2012-11-08
3.64	3.62	3.6	3.57
2012-11-09
3.4	3.46	3.43	3.41
2012-11-10
3.36	3.35	3.34	3.33
2012-11-11
3.31	3.31	3.3	3.3
2012-11-12
3.32	3.32	3.31	3.3
2012-11-13
3.34	3.34	3.35	3.35
2012-11-14
3.37	3.37	3.37	3.36
2012-11-15
3.33	3.33	3.32	3.31
2012-11-16
3.25	3.25	3.24	3.24
2012-11-17
3.23	3.21	3.19	3.17
2012-11-18
3.14	3.15	3.16	3.18
2012-11-19
3.29	3.34	3.38	3.43
2012-11-20
3.55	3.55	3.55	3.56
2012-11-21
3.57	3.57	3.58	3.58
2012-11-22
3.6	3.65	3.69	3.75
2012-11-23
3.83	3.88	3.96	4.02
2012-11-24
4.16	4.2	4.25	4.29
2012-11-25
4.45	4.48	4.51	4.54
2012-11-26
4.57	4.63	4.66	4.68
2012-11-27
4.8	4.83	4.87	4.9
2012-11-28
4.96	4.98	4.99	5
2012-11-29
5	4.99	4.99	4.98
2012-11-30
4.94	4.94	4.93	4.92
2012-12-01
4.47	4.87	4.87	4.86
2012-12-02
4.85	4.85	4.85	4.86
2012-12-03
4.87	4.87	4.86	4.85
2012-12-04
4.82	4.81	4.8	4.78
2012-12-05
4.67	4.64	4.61	4.59
2012-12-06
4.51	4.5	4.49	4.47
2012-12-07
4.41	4.38	4.35	4.33
2012-12-08
4.19	4.16	4.12	4.08
2012-12-09
3.95	3.92	3.9	3.87
2012-12-10
3.75	3.72	3.69	3.66
2012-12-11
3.6	3.6	3.6	3.6
2012-12-12
3.58	3.57	3.56	3.55
2012-12-13
3.53	3.53	3.54	3.55
2012-12-14
3.69	3.73	3.76	3.8
2012-12-15
3.92	3.94	3.97	3.99
2012-12-16
4.07	4.1	4.12	4.15
2012-12-17
4.21	4.21	4.22	4.23
2012-12-18
4.18	4.17	4.16	4.15
2012-12-19
4.12	4.12	4.12	4.13
2012-12-20
4.13	4.14	4.15	4.17
2012-12-21
4.19	4.21	4.23	4.26
2012-12-22
4.28	4.29	4.3	4.31
2012-12-23
4.34	4.36	4.38	4.4
2012-12-24
4.44	4.46	4.48	4.5
2012-12-25
4.61	4.62	4.63	4.64
2012-12-26
4.66	4.66	4.66	4.66
2012-12-27
4.68	4.64	4.7	4.72
2012-12-28
4.81	4.84	4.87	4.9
2012-12-29
5.05	5.09	5.14	5.19
2012-12-30
5.41	5.47	5.53	5.6
2012-12-31
5.7	5.73	5.76	5.79
2013-01-01
5.84	5.86	5.88	5.91
2013-01-02
5.94	5.98	6.05	6.11
2013-01-03
6.31	6.37	6.43	6.5
2013-01-04
6.58	6.59	6.6	6.61
2013-01-05
6.63	6.63	6.63	6.63
2013-01-06
6.61	6.61	6.61	6.61
2013-01-07
6.61	6.61	6.61	6.61
2013-01-08
6.61	6.61	6.61	6.61
2013-01-09
6.63	6.63	6.64	6.65
2013-01-10
6.7	6.72	6.74	6.77
2013-01-11
6.89	6.91	6.93	6.96
2013-01-12
7.03	7.04	7.05	7.06
2013-01-13
7.05	7.04	7.03	7.02
2013-01-14
6.96	6.93	6.9	6.87
2013-01-15
6.76	6.74	6.72	6.69
2013-01-16
6.62	6.59	6.56	6.52
2013-01-17
6.45	6.43	6.41	6.39
2013-01-18
6.35	6.34	6.32	6.3
2013-01-19
6.22	6.19	6.16	6.14
2013-01-20
6.04	6.01	5.98	5.95
2013-01-21
5.91	5.89	5.87	5.85
2013-01-22
5.75	5.73	5.71	5.69
2013-01-23
5.65	5.65	5.65	5.65
2013-01-24
5.66	5.67	5.68	5.7
2013-01-25
5.74	5.74	5.73	5.73
2013-01-26
5.7	5.67	5.64	5.61
2013-01-27
5.4	5.35	5.3	5.25
2013-01-28
5.15	5.14	5.13	5.11
2013-01-29
5.17	5.17	5.18	5.19
2013-01-30
5.23	5.24	5.25	5.26
2013-01-31
5.31	5.31	5.31	5.3
2013-02-01
5.24	5.23	5.22	5.2
2013-02-02
5.15	5.14	5.13	5.11
2013-02-03
5.08	5.07	5.06	5.04
2013-02-04
5.01	4.99	4.97	4.94
2013-02-05
4.9	4.88	4.85	4.82
2013-02-06
4.75	4.7	4.65	4.59
2013-02-07
4.38	4.35	4.31	4.25
2013-02-08
4.13	4.11	4.08	4.06
2013-02-09
3.99	3.99	3.99	3.99
2013-02-10
4.05	4.06	4.07	4.08
2013-02-11
4.12	4.15	4.18	4.2
2013-02-12
4.32	4.35	4.38	4.4
2013-02-13
4.37	4.32	4.28	4.24
2013-02-14
4.15	4.13	4.11	4.09
2013-02-15
4.05	4.05	4.06	4.07
2013-02-16
4.22	4.25	4.28	4.31
2013-02-17
4.48	4.51	4.55	4.59
2013-02-18
4.73	4.75	4.77	4.8
2013-02-19
4.9	4.95	5	5.1
2013-02-20
5.3	5.33	5.36	5.39
2013-02-21
5.47	5.47	5.47	5.49
2013-02-22
5.64	5.67	5.69	5.71
2013-02-23
5.75	5.76	5.77	5.78
2013-02-24
5.8	5.83	5.86	5.89
2013-02-25
6.08	6.15	6.22	6.29
2013-02-26
6.55	6.59	6.63	6.66
2013-02-27
6.82	6.83	6.85	6.87
2013-02-28
6.92	6.94	6.96	6.97
2013-03-01
7.01	7.01	7.02	7.03
2013-03-02
7.11	7.11	7.11	7.1
2013-03-03
7.03	7	7	7
2013-03-04
6.98	7	7.1	7.3
2013-03-05
7.12	7.15	7.18	7.21
2013-03-06
7.34	7.36	7.38	7.41
2013-03-07
7.5	7.52	7.54	7.57
2013-03-08
7.64	7.65	7.67	7.69
2013-03-09
7.74	7.74	7.75	7.76
2013-03-10
7.79	7.79	7.8	7.81
2013-03-11
7.83	7.83	7.83	7.83
2013-03-12
7.81	7.81	7.81	7.8
2013-03-13
7.8	7.8	7.8	7.79
2013-03-14
7.74	7.74	7.72	7.7
2013-03-15
7.65	7.64	7.63	7.61
2013-03-16
7.57	7.58	7.59	7.6
2013-03-17
7.64	7.64	7.63	7.63
2013-03-18
7.6	7.59	7.57	7.55
2013-03-19
7.51	7.5	7.48	7.47
2013-03-20
7.48	7.47	7.46	7.44
2013-03-21
7.43	7.43	7.42	7.42
2013-03-22
7.54	7.55	7.56	7.57
2013-03-23
7.56	7.55	7.53	7.52
2013-03-24
7.54	7.54	7.54	7.53
2013-03-25
7.56	7.56	7.56	7.55
2013-03-26
7.51	7.5	7.49	7.48
2013-03-27
7.47	7.47	7.47	7.47
2013-03-28
7.49	7.48	7.47	7.46
2013-03-29
7.42	7.41	7.4	7.39
2013-03-30
7.34	7.34	7.33	7.32
2013-03-31
7.27	7.26	7.25	7.23
2013-04-01
7.19	7.19	7.19	7.19
2013-04-02
7.2	7.2	7.2	7.21
2013-04-03
7.18	7.18	7.17	7.16
2013-04-04
7.14	7.13	7.12	7.1
2013-04-05
7.05	7.03	7.01	6.99
2013-04-06
6.94	6.94	6.93	6.92
2013-04-07
6.92	6.92	6.93	6.94
2013-04-08
7.05	7.7	7.09	7.11
2013-04-09
7.15	7.16	7.17	7.18
2013-04-10
7.18	7.18	7.18	7.17
2013-04-11
7.12	7.11	7.09	7.07
2013-04-12
6.99	6.97	6.94	6.91
2013-04-13
6.84	6.82	6.8	6.79
2013-04-14
6.75	6.77	6.78	6.8
2013-04-15
6.84	6.86	6.88	6.91
2013-04-16
6.95	6.95	6.96	6.96
2013-04-17
6.91	6.9	6.89	6.87
2013-04-18
6.84	6.84	6.84	6.84
2013-04-19
6.88	6.89	6.9	6.93
2013-04-20
7.01	7.03	7.05	7.08
2013-04-21
7.2	7.23	7.26	7.29
2013-04-22
7.4	7.42	7.44	7.46
2013-04-23
7.53	7.54	7.55	7.57
2013-04-24
7.61	7.61	7.61	7.62
2013-04-25
7.64	7.65	7.65	7.66
2013-04-26
7.69	7.7	7.71	7.72
2013-04-27
7.75	7.76	7.76	7.77
2013-04-28
7.81	7.82	7.82	7.83
2013-04-29
7.85	7.86	7.86	7.87
2013-04-30
7.88	7.88	7.78	7.88
2013-05-01
7.87	7.86	7.85	7.84
2013-05-02
7.79	7.76	7.73	7.7
2013-05-03
7.55	7.5	7.46	7.42
2013-05-04
7.22	7.17	7.12	7.05
2013-05-05
6.9	6.86	6.82	6.78
2013-05-06
6.76	6.71	6.66	6.62
2013-05-07
6.53	6.48	6.45	6.42
2013-05-08
6.31	6.27	6.24	6.2
2013-05-09
6.05	6.04	5.96	5.92
2013-05-10
5.82	5.81	5.8	5.79
2013-05-11
5.76	5.78	8.8	5.82
2013-05-12
5.89	5.89	5.89	5.89
2013-05-13
5.89	5.88	5.87	5.86
2013-05-14
5.81	5.81	5.87	5.8
2013-05-15
5.8	5.8	5.8	5.8
2013-05-16
5.82	5.82	5.83	5.83
2013-05-17
5.8	5.81	5.82	5.82
2013-05-18
5.84	5.86	5.88	5.89
2013-05-19
5.96	5.98	6	6.03
2013-05-20
6.09	6.12	6.16	6.18
2013-05-21
6.29	6.33	6.37	6.41
2013-05-22
6.51	6.53	6.55	6.58
2013-05-23
6.66	6.69	6.71	6.74
2013-05-24
6.8	6.82	6.84	6.87
2013-05-25
6.94	6.96	6.98	7.01
2013-05-26
7.17	7.2	7.23	7.26
2013-05-27
7.27	7.28	7.3	7.31
2013-05-28
7.37	7.38	7.39	7.41
2013-05-29
7.43	7.44	7.44	7.45
2013-05-30
7.46	7.47	7.47	7.47
2013-05-31
7.47	7.47	7.47	7.47
2013-06-01
7.49	7.49	7.49	7.48
2013-06-02
7.47	7.47	7.46	7.46
2013-06-03
7.45	7.43	7.43	7.43
2013-06-04
7.43	7.43	7.42	7.41
2013-06-05
7.37	7.36	7.35	7.34
2013-06-06
7.32	7.32	7.32	7.32
2013-06-07
7.34	7.34	7.34	7.34
2013-06-08
7.34	7.34	7.35	7.35
2013-06-09
7.37	7.38	7.38	7.39
2013-06-10
7.41	7.42	7.43	7.44
2013-06-11
7.48	7.48	7.48	7.49
2013-06-12
7.5	7.5	7.5	7.5
2013-06-13
7.51	7.52	7.53	7.55
2013-06-14
7.6	7.61	7.62	7.64
2013-06-15
7.69	7.7	7.72	7.74
2013-06-16
7.75	7.77	7.79	7.82
2013-06-17
7.86	7.87	7.88	7.89
2013-06-18
7.92	7.93	7.93	7.93
2013-06-19
7.95	7.95	7.96	7.96
2013-06-20
7.98	7.98	7.98	7.98
2013-06-21
7.99	7.99	7.99	8.01
2013-06-22
8.04	8.04	8.04	8.04
2013-06-23
8.05	8.05	8.06	8.07
2013-06-24
8.08	8.08	8.07	8.07
2013-06-25
8.05	8.05	8.04	8.03
2013-06-26
8.01	8	7.99	7.99
2013-06-27
7.97	7.97	7.97	7.99
2013-06-28
7.95	7.94	7.93	7.93
2013-06-29
7.88	7.87	7.86	7.84
2013-06-30
7.79	7.77	7.75	7.73
2013-07-01
7.68	7.67	7.66	7.64
2013-07-02
7.58	7.57	7.56	7.55
2013-07-03
7.53	7.53	7.53	7.53
2013-07-04
7.51	7.5	7.5	7.49
2013-07-05
7.44	7.42	7.4	7.38
2013-07-06
7.33	7.31	7.29	7.28
2013-07-07
7.24	7.24	7.24	7.23
2013-07-08
7.2	7.2	7.19	7.19
2013-07-09
7.18	7.18	7.18	7.18
2013-07-10
7.12	7.11	7.1	7.08
2013-07-11
7.05	7.01	7	6.98
2013-07-12
6.94	6.92	6.89	6.86
2013-07-13
6.8	6.79	6.78	6.78
2013-07-14
6.81	6.82	6.83	6.85
2013-07-15
6.95	6.97	6.99	7.02
2013-07-16
7.11	7.13	7.15	7.18
2013-07-17
7.25	7.26	7.28	7.3
2013-07-18
7.34	7.35	7.36	7.37
2013-07-19
7.38	7.38	7.38	7.38
2013-07-20
7.37	7.36	7.35	7.34
2013-07-21
7.32	7.31	7.3	7.3
2013-07-22
7.3	7.3	7.3	7.3
2013-07-23
7.31	7.31	7.31	7.32
2013-07-24
7.35	7.37	7.39	7.4
2013-07-25
7.42	7.43	7.44	7.45
2013-07-26
7.5	7.51	7.52	7.52
2013-07-27
7.53	7.54	7.54	7.54
2013-07-28
7.52	7.52	7.51	7.5
2013-07-29
7.48	7.48	7.46	7.44
2013-07-30
7.46	7.42	7.38	7.35
2013-07-31
7.27	7.26	7.25	7.23
2013-08-01
7.18	7.18	7.18	7.18
2013-08-02
7.2	7.2	7.19	7.19
2013-08-03
7.11	7.09	7.07	7.04
2013-08-04
6.95	6.94	6.92	6.9
2013-08-05
6.84	6.83	6.82	6.81
2013-08-06
6.78	6.77	6.76	6.75
2013-08-07
6.7	6.69	6.68	6.67
2013-08-08
6.64	6.65	6.64	6.65
2013-08-09
6.68	6.7	6.71	6.72
2013-08-10
6.77	6.79	6.81	6.83
2013-08-11
6.94	6.9	6.96	6.97
2013-08-12
6.98	6.99	6.99	7
2013-08-13
7.02	7.02	7.01	7
2013-08-14
6.97	6.9	6.93	6.91
2013-08-15
6.82	6.8	6.78	6.76
2013-08-16
6.99	6.69	6.7	6.72
2013-08-17
6.8	6.81	6.82	6.81
2013-08-18
6.82	6.82	6.81	6.81
2013-08-19
6.78	6.79	6.79	6.8
2013-08-20
6.8	6.86	6.87	6.89
2013-08-21
6.98	7.01	7.03	7.05
2013-08-22
7.15	7.17	7.19	7.21
2013-08-23
7.26	7.27	7.28	7.29
2013-08-24
7.31	7.32	7.33	7.34
2013-08-25
7.34	7.34	7.34	9.34
2013-08-26
7.33	7.33	7.32	7.31
2013-08-27
7.25	7.21	7.17	7.14
2013-08-28
7.04	7.02	7	6.98
2013-08-29
6.92	6.9	6.87	6.85
2013-08-30
6.79	6.7	6.69	6.68
2013-08-31
6.65	6.64	6.63	6.61
2013-09-01
6.6	6.61	6.63	6.65
2013-09-02
6.7	6.7	6.71	6.72
2013-09-03
6.74	6.74	6.75	6.75
2013-09-04
6.74	6.74	6.74	6.74
2013-09-05
6.7	6.69	6.68	6.66
2013-09-06
6.5	6.46	6.42	6.38
2013-09-07
6.25	6.21	6.17	6.13
2013-09-08
6.05	6.05	6.03	6.02
2013-09-09
5.81	5.79	5.78	5.76
2013-09-10
5.53	5.51	5.49	5.48
2013-09-11
5.41	5.41	5.4	5.39
2013-09-12
5.36	5.34	5.32	5.3
2013-09-13
5.24	5.22	5.21	5.2
2013-09-14
5.17	5.17	5.17	5.17
2013-09-15
5.18	5.2	5.22	5.2
2013-09-16
5.34	5.36	5.38	5.41
2013-09-17
5.47	5.47	5.47	5.46
2013-09-18
5.44	5.42	5.4	5.4
2013-09-19
5.33	5.3	5.28	5.26
2013-09-20
5.19	5.19	5.19	5.19
2013-09-21
5.2	5.2	5.2	5.21
2013-09-22
5.19	5.17	5.15	5.13
2013-09-23
5.05	5.04	5.03	5.03
2013-09-24
4.95	4.93	4.91	4.9
2013-09-25
4.85	4.86	4.87	4.89
2013-09-26
[truncated: 193 more rows]

## Sheet: Hoja2
Sat	Jan	1	1899-12-31	WAT	2011	1 Jan 2011	3.945
Sun	Jan	2	1899-12-31	WAT	2011	2 Jan 2011	3.9075
Mon	Jan	3	1899-12-31	WAT	2011	3 Jan 2011	3.9275
Tue	Jan	4	1899-12-31	WAT	2011	4 Jan 2011	3.81
Wed	Jan	5	1899-12-31	WAT	2011	5 Jan 2011	3.715
Thu	Jan	6	1899-12-31	WAT	2011	6 Jan 2011	3.5975
Fri	Jan	7	1899-12-31	WAT	2011	7 Jan 2011	3.48
Sat	Jan	8	1899-12-31	WAT	2011	8 Jan 2011	3.3525
Sun	Jan	9	1899-12-31	WAT	2011	9 Jan 2011	3.41
Mon	Jan	10	1899-12-31	WAT	2011	10 Jan 2011	3.7125
Tue	Jan	11	1899-12-31	WAT	2011	11 Jan 2011	3.7925
Wed	Jan	12	1899-12-31	WAT	2011	12 Jan 2011	3.5725
Thu	Jan	13	1899-12-31	WAT	2011	13 Jan 2011	3.345
Fri	Jan	14	1899-12-31	WAT	2011	14 Jan 2011	3.365
Sat	Jan	15	1899-12-31	WAT	2011	15 Jan 2011	3.7425
Sun	Jan	16	1899-12-31	WAT	2011	16 Jan 2011	4.2425
Mon	Jan	17	1899-12-31	WAT	2011	17 Jan 2011	4.5225
Tue	Jan	18	1899-12-31	WAT	2011	18 Jan 2011	4.5725
Wed	Jan	19	1899-12-31	WAT	2011	19 Jan 2011	4.5825
Thu	Jan	20	1899-12-31	WAT	2011	20 Jan 2011	4.4675
Fri	Jan	21	1899-12-31	WAT	2011	21 Jan 2011	4.2475
Sat	Jan	22	1899-12-31	WAT	2011	22 Jan 2011	3.9425
Sun	Jan	23	1899-12-31	WAT	2011	23 Jan 2011	3.7425
Mon	Jan	24	1899-12-31	WAT	2011	24 Jan 2011	3.3075
Tue	Jan	25	1899-12-31	WAT	2011	25 Jan 2011	3.0575
Wed	Jan	26	1899-12-31	WAT	2011	26 Jan 2011	2.78
Thu	Jan	27	1899-12-31	WAT	2011	27 Jan 2011	2.535
Fri	Jan	28	1899-12-31	WAT	2011	28 Jan 2011	2.36
Sat	Jan	29	1899-12-31	WAT	2011	29 Jan 2011	2.3175
Sun	Jan	30	1899-12-31	WAT	2011	30 Jan 2011	2.365
Mon	Jan	31	1899-12-31	WAT	2011	31 Jan 2011	2.35
Tue	Feb	1	1899-12-31	WAT	2011	1 Feb 2011	2.215
Wed	Feb	2	1899-12-31	WAT	2011	2 Feb 2011	2.085
Thu	Feb	3	1899-12-31	WAT	2011	3 Feb 2011	2.0725
Fri	Feb	4	1899-12-31	WAT	2011	4 Feb 2011	2.29
Sat	Feb	5	1899-12-31	WAT	2011	5 Feb 2011	2.7675
Sun	Feb	6	1899-12-31	WAT	2011	6 Feb 2011	2.9675
Mon	Feb	7	1899-12-31	WAT	2011	7 Feb 2011	2.81
Tue	Feb	8	1899-12-31	WAT	2011	8 Feb 2011	2.53
Wed	Feb	9	1899-12-31	WAT	2011	9 Feb 2011	2.4925
Thu	Feb	10	1899-12-31	WAT	2011	10 Feb 2011	2.63
Fri	Feb	11	1899-12-31	WAT	2011	11 Feb 2011	2.6825
Sat	Feb	12	1899-12-31	WAT	2011	12 Feb 2011	2.535
Sun	Feb	13	1899-12-31	WAT	2011	13 Feb 2011	2.4625
Mon	Feb	14	1899-12-31	WAT	2011	14 Feb 2011	2.5075
Tue	Feb	15	1899-12-31	WAT	2011	15 Feb 2011	2.495
Wed	Feb	16	1899-12-31	WAT	2011	16 Feb 2011	2.435
Thu	Feb	17	1899-12-31	WAT	2011	17 Feb 2011	2.375
Fri	Feb	18	1899-12-31	WAT	2011	18 Feb 2011	2.3225
Sat	Feb	19	1899-12-31	WAT	2011	19 Feb 2011	2.345
Sun	Feb	20	1899-12-31	WAT	2011	20 Feb 2011	2.415
Mon	Feb	21	1899-12-31	WAT	2011	21 Feb 2011	2.4825
Tue	Feb	22	1899-12-31	WAT	2011	22 Feb 2011	2.815
Wed	Feb	23	1899-12-31	WAT	2011	23 Feb 2011	3.0225
Thu	Feb	24	1899-12-31	WAT	2011	24 Feb 2011	2.9275
Fri	Feb	25	1899-12-31	WAT	2011	25 Feb 2011	2.7775
Sat	Feb	26	1899-12-31	WAT	2011	26 Feb 2011	2.765
Sun	Feb	27	1899-12-31	WAT	2011	27 Feb 2011	2.92
Mon	Feb	28	1899-12-31	WAT	2011	28 Feb 2011	3.3925
Tue	Mar	1	1899-12-31	WAT	2011	1 Mar 2011	3.7275
Wed	Mar	2	1899-12-31	WAT	2011	2 Mar 2011	3.83
Thu	Mar	3	1899-12-31	WAT	2011	3 Mar 2011	3.8025
Fri	Mar	4	1899-12-31	WAT	2011	4 Mar 2011	4.085
Sat	Mar	5	1899-12-31	WAT	2011	5 Mar 2011	4.2075
Sun	Mar	6	1899-12-31	WAT	2011	6 Mar 2011	4.1825
Mon	Mar	7	1899-12-31	WAT	2011	7 Mar 2011	4.195
Tue	Mar	8	1899-12-31	WAT	2011	8 Mar 2011	4.06
Wed	Mar	9	1899-12-31	WAT	2011	9 Mar 2011	3.9
Thu	Mar	10	1899-12-31	WAT	2011	10 Mar 2011	3.83
Fri	Mar	11	1899-12-31	WAT	2011	11 Mar 2011	4.05
Sat	Mar	12	1899-12-31	WAT	2011	12 Mar 2011	4.1925
Sun	Mar	13	1899-12-31	WAT	2011	13 Mar 2011	4.0625
Mon	Mar	14	1899-12-31	WAT	2011	14 Mar 2011	3.955
Tue	Mar	15	1899-12-31	WAT	2011	15 Mar 2011	4.1
Wed	Mar	16	1899-12-31	WAT	2011	16 Mar 2011	4.35
Thu	Mar	17	1899-12-31	WAT	2011	17 Mar 2011	4.3975
Fri	Mar	18	1899-12-31	WAT	2011	18 Mar 2011	4.27
Sat	Mar	19	1899-12-31	WAT	2011	19 Mar 2011	4.1975
Sun	Mar	20	1899-12-31	WAT	2011	20 Mar 2011	4.215
Mon	Mar	21	1899-12-31	WAT	2011	21 Mar 2011	4.2375
Tue	Mar	22	1899-12-31	WAT	2011	22 Mar 2011	4.325
Wed	Mar	23	1899-12-31	WAT	2011	23 Mar 2011	4.395
Thu	Mar	24	1899-12-31	WAT	2011	24 Mar 2011	4.5575
Fri	Mar	25	1899-12-31	WAT	2011	25 Mar 2011	4.6825
Sat	Mar	26	1899-12-31	WAT	2011	26 Mar 2011	5.1925
Sun	Mar	27	1899-12-31	WAT	2011	27 Mar 2011	5.2225
Mon	Mar	28	1899-12-31	WAT	2011	28 Mar 2011	5.2925
Tue	Mar	29	1899-12-31	WAT	2011	29 Mar 2011	5.2875
Wed	Mar	30	1899-12-31	WAT	2011	30 Mar 2011	5.4925
Thu	Mar	31	1899-12-31	WAT	2011	31 Mar 2011	5.905
Fri	Apr	1	1899-12-31	WAT	2011	1 Apr 2011	6.34
Sat	Apr	2	1899-12-31	WAT	2011	2 Apr 2011	6.5225
Sun	Apr	3	1899-12-31	WAT	2011	3 Apr 2011	6.5325
Mon	Apr	4	1899-12-31	WAT	2011	4 Apr 2011	6.5225
Tue	Apr	5	1899-12-31	WAT	2011	5 Apr 2011	6.53
Wed	Apr	6	1899-12-31	WAT	2011	6 Apr 2011	6.5025
Thu	Apr	7	1899-12-31	WAT	2011	7 Apr 2011	6.4325
Fri	Apr	8	1899-12-31	WAT	2011	8 Apr 2011	6.455
Sat	Apr	9	1899-12-31	WAT	2011	9 Apr 2011	6.495
Sun	Apr	10	1899-12-31	WAT	2011	10 Apr 2011	6.5875
Mon	Apr	11	1899-12-31	WAT	2011	11 Apr 2011	6.6775
Tue	Apr	12	1899-12-31	WAT	2011	12 Apr 2011	6.88
Wed	Apr	13	1899-12-31	WAT	2011	13 Apr 2011	7.0825
Thu	Apr	14	1899-12-31	WAT	2011	14 Apr 2011	7.2225
Fri	Apr	15	1899-12-31	WAT	2011	15 Apr 2011	7.3475
Sat	Apr	16	1899-12-31	WAT	2011	16 Apr 2011	7.415
Sun	Apr	17	1899-12-31	WAT	2011	17 Apr 2011	7.415
Mon	Apr	18	1899-12-31	WAT	2011	18 Apr 2011	7.3475
Tue	Apr	19	1899-12-31	WAT	2011	19 Apr 2011	7.3225
Wed	Apr	20	1899-12-31	WAT	2011	20 Apr 2011	7.3425
Thu	Apr	21	1899-12-31	WAT	2011	21 Apr 2011	7.4225
Fri	Apr	22	1899-12-31	WAT	2011	22 Apr 2011	7.5275
Sat	Apr	23	1899-12-31	WAT	2011	23 Apr 2011	7.58
Sun	Apr	24	1899-12-31	WAT	2011	24 Apr 2011	7.5425
Mon	Apr	25	1899-12-31	WAT	2011	25 Apr 2011	7.5075
Tue	Apr	26	1899-12-31	WAT	2011	26 Apr 2011	7.4825
Wed	Apr	27	1899-12-31	WAT	2011	27 Apr 2011	7.45
Thu	Apr	28	1899-12-31	WAT	2011	28 Apr 2011	7.3775
Fri	Apr	29	1899-12-31	WAT	2011	29 Apr 2011	7.3025
Sat	Apr	30	1899-12-31	WAT	2011	30 Apr 2011	7.1875
Sun	May	1	1899-12-31	WAT	2011	1 May 2011	7.125
Mon	May	2	1899-12-31	WAT	2011	2 May 2011	7.105
Tue	May	3	1899-12-31	WAT	2011	3 May 2011	7.19
Wed	May	4	1899-12-31	WAT	2011	4 May 2011	7.315
Thu	May	5	1899-12-31	WAT	2011	5 May 2011	7.3925
Fri	May	6	1899-12-31	WAT	2011	6 May 2011	7.46
Sat	May	7	1899-12-31	WAT	2011	7 May 2011	7.4575
Sun	May	8	1899-12-31	WAT	2011	8 May 2011	7.4
Mon	May	9	1899-12-31	WAT	2011	9 May 2011	7.405
Tue	May	10	1899-12-31	WAT	2011	10 May 2011	7.4375
Wed	May	11	1899-12-31	WAT	2011	11 May 2011	7.4775
Thu	May	12	1899-12-31	WAT	2011	12 May 2011	7.4325
Fri	May	13	1899-12-31	WAT	2011	13 May 2011	7.3525
Sat	May	14	1899-12-31	WAT	2011	14 May 2011	7.285
Sun	May	15	1899-12-31	WAT	2011	15 May 2011	7.2625
Mon	May	16	1899-12-31	WAT	2011	16 May 2011	7.21
Tue	May	17	1899-12-31	WAT	2011	17 May 2011	7.1625
Wed	May	18	1899-12-31	WAT	2011	18 May 2011	7.1425
Thu	May	19	1899-12-31	WAT	2011	19 May 2011	7.2075
Fri	May	20	1899-12-31	WAT	2011	20 May 2011	7.3175
Sat	May	21	1899-12-31	WAT	2011	21 May 2011	7.42
Sun	May	22	1899-12-31	WAT	2011	22 May 2011	7.465
Mon	May	23	1899-12-31	WAT	2011	23 May 2011	7.465
Tue	May	24	1899-12-31	WAT	2011	24 May 2011	7.4425
Wed	May	25	1899-12-31	WAT	2011	25 May 2011	7.3425
Thu	May	26	1899-12-31	WAT	2011	26 May 2011	7.175
Fri	May	27	1899-12-31	WAT	2011	27 May 2011	6.995
Sat	May	28	1899-12-31	WAT	2011	28 May 2011	6.815
Sun	May	29	1899-12-31	WAT	2011	29 May 2011	6.635
Mon	May	30	1899-12-31	WAT	2011	30 May 2011	6.61
Tue	May	31	1899-12-31	WAT	2011	31 May 2011	6.6425
Wed	Jun	1	1899-12-31	WAT	2011	1 Jun 2011	6.8525
Thu	Jun	2	1899-12-31	WAT	2011	2 Jun 2011	7.1475
Fri	Jun	3	1899-12-31	WAT	2011	3 Jun 2011	7.335
Sat	Jun	4	1899-12-31	WAT	2011	4 Jun 2011	7.4975
Sun	Jun	5	1899-12-31	WAT	2011	5 Jun 2011	7.6175
Mon	Jun	6	1899-12-31	WAT	2011	6 Jun 2011	7.7325
Tue	Jun	7	1899-12-31	WAT	2011	7 Jun 2011	7.815
Wed	Jun	8	1899-12-31	WAT	2011	8 Jun 2011	7.8625
Thu	Jun	9	1899-12-31	WAT	2011	9 Jun 2011	7.8725
Fri	Jun	10	1899-12-31	WAT	2011	10 Jun 2011	7.89
Sat	Jun	11	1899-12-31	WAT	2011	11 Jun 2011	7.8525
Sun	Jun	12	1899-12-31	WAT	2011	12 Jun 2011	7.7925
Mon	Jun	13	1899-12-31	WAT	2011	13 Jun 2011	7.6975
Tue	Jun	14	1899-12-31	WAT	2011	14 Jun 2011	7.5475
Wed	Jun	15	1899-12-31	WAT	2011	15 Jun 2011	7.385
Thu	Jun	16	1899-12-31	WAT	2011	16 Jun 2011	7.2275
Fri	Jun	17	1899-12-31	WAT	2011	17 Jun 2011	7.19
Sat	Jun	18	1899-12-31	WAT	2011	18 Jun 2011	7.23
Sun	Jun	19	1899-12-31	WAT	2011	19 Jun 2011	7.28
Mon	Jun	20	1899-12-31	WAT	2011	20 Jun 2011	7.335
Tue	Jun	21	1899-12-31	WAT	2011	21 Jun 2011	7.415
Wed	Jun	22	1899-12-31	WAT	2011	22 Jun 2011	7.495
Thu	Jun	23	1899-12-31	WAT	2011	23 Jun 2011	7.57
Fri	Jun	24	1899-12-31	WAT	2011	24 Jun 2011	7.6375
Sat	Jun	25	1899-12-31	WAT	2011	25 Jun 2011	7.6875
Sun	Jun	26	1899-12-31	WAT	2011	26 Jun 2011	7.73
Mon	Jun	27	1899-12-31	WAT	2011	27 Jun 2011	7.725
Tue	Jun	28	1899-12-31	WAT	2011	28 Jun 2011	7.73
Wed	Jun	29	1899-12-31	WAT	2011	29 Jun 2011	7.695
Thu	Jun	30	1899-12-31	WAT	2011	30 Jun 2011	7.6775
Fri	Jul	1	1899-12-31	WAT	2011	1 Jul 2011	7.6525
Sat	Jul	2	1899-12-31	WAT	2011	2 Jul 2011	7.64
Sun	Jul	3	1899-12-31	WAT	2011	3 Jul 2011	7.63
Mon	Jul	4	1899-12-31	WAT	2011	4 Jul 2011	7.655
Tue	Jul	5	1899-12-31	WAT	2011	5 Jul 2011	7.68
Wed	Jul	6	1899-12-31	WAT	2011	6 Jul 2011	7.6725
Thu	Jul	7	1899-12-31	WAT	2011	7 Jul 2011	7.6525
Fri	Jul	8	1899-12-31	WAT	2011	8 Jul 2011	7.65
Sat	Jul	9	1899-12-31	WAT	2011	9 Jul 2011	7.6575
Sun	Jul	10	1899-12-31	WAT	2011	10 Jul 2011	7.6575
Mon	Jul	11	1899-12-31	WAT	2011	11 Jul 2011	7.6725
Tue	Jul	12	1899-12-31	WAT	2011	12 Jul 2011	7.71
Wed	Jul	13	1899-12-31	WAT	2011	13 Jul 2011	7.7225
Thu	Jul	14	1899-12-31	WAT	2011	14 Jul 2011	7.7475
Fri	Jul	15	1899-12-31	WAT	2011	15 Jul 2011	7.75
Sat	Jul	16	1899-12-31	WAT	2011	16 Jul 2011	7.735
Sun	Jul	17	1899-12-31	WAT	2011	17 Jul 2011	7.6975
Mon	Jul	18	1899-12-31	WAT	2011	18 Jul 2011	7.6525
Tue	Jul	19	1899-12-31	WAT	2011	19 Jul 2011	7.605
Wed	Jul	20	1899-12-31	WAT	2011	20 Jul 2011	7.525
Thu	Jul	21	1899-12-31	WAT	2011	21 Jul 2011	7.385
Fri	Jul	22	1899-12-31	WAT	2011	22 Jul 2011	7.1925
Sat	Jul	23	1899-12-31	WAT	2011	23 Jul 2011	6.985
Sun	Jul	24	1899-12-31	WAT	2011	24 Jul 2011	6.795
Mon	Jul	25	1899-12-31	WAT	2011	25 Jul 2011	6.62
Tue	Jul	26	1899-12-31	WAT	2011	26 Jul 2011	6.4975
Wed	Jul	27	1899-12-31	WAT	2011	27 Jul 2011	6.3675
Thu	Jul	28	1899-12-31	WAT	2011	28 Jul 2011	6.355
Fri	Jul	29	1899-12-31	WAT	2011	29 Jul 2011	6.38
Sat	Jul	30	1899-12-31	WAT	2011	30 Jul 2011	6.6875
Sun	Jul	31	1899-12-31	WAT	2011	31 Jul 2011	6.7725
Mon	Aug	1	1899-12-31	WAT	2011	1 Aug 2011	6.8225
Tue	Aug	2	1899-12-31	WAT	2011	2 Aug 2011	6.7275
Wed	Aug	3	1899-12-31	WAT	2011	3 Aug 2011	6.69
Thu	Aug	4	1899-12-31	WAT	2011	4 Aug 2011	6.6725
Fri	Aug	5	1899-12-31	WAT	2011	5 Aug 2011	6.5875
Sat	Aug	6	1899-12-31	WAT	2011	6 Aug 2011	6.505
Sun	Aug	7	1899-12-31	WAT	2011	7 Aug 2011	6.355
Mon	Aug	8	1899-12-31	WAT	2011	8 Aug 2011	6.1425
Tue	Aug	9	1899-12-31	WAT	2011	9 Aug 2011	5.9275
Wed	Aug	10	1899-12-31	WAT	2011	10 Aug 2011	5.7725
Thu	Aug	11	1899-12-31	WAT	2011	11 Aug 2011	5.78
Fri	Aug	12	1899-12-31	WAT	2011	12 Aug 2011	5.7875
Sat	Aug	13	1899-12-31	WAT	2011	13 Aug 2011	5.63
Sun	Aug	14	1899-12-31	WAT	2011	14 Aug 2011	5.41
Mon	Aug	15	1899-12-31	WAT	2011	15 Aug 2011	5.2825
Tue	Aug	16	1899-12-31	WAT	2011	16 Aug 2011	5.19
Wed	Aug	17	1899-12-31	WAT	2011	17 Aug 2011	5.0575
Thu	Aug	18	1899-12-31	WAT	2011	18 Aug 2011	4.835
Fri	Aug	19	1899-12-31	WAT	2011	19 Aug 2011	4.635
Sat	Aug	20	1899-12-31	WAT	2011	20 Aug 2011	4.405
Sun	Aug	21	1899-12-31	WAT	2011	21 Aug 2011	4.22
Mon	Aug	22	1899-12-31	WAT	2011	22 Aug 2011	4.11
Tue	Aug	23	1899-12-31	WAT	2011	23 Aug 2011	3.9875
Wed	Aug	24	1899-12-31	WAT	2011	24 Aug 2011	3.83
Thu	Aug	25	1899-12-31	WAT	2011	25 Aug 2011	3.7225
Fri	Aug	26	1899-12-31	WAT	2011	26 Aug 2011	3.655
Sat	Aug	27	1899-12-31	WAT	2011	27 Aug 2011	3.84
Sun	Aug	28	1899-12-31	WAT	2011	28 Aug 2011	4.1025
Mon	Aug	29	1899-12-31	WAT	2011	29 Aug 2011	4.43
Tue	Aug	30	1899-12-31	WAT	2011	30 Aug 2011	4.5875
Wed	Aug	31	1899-12-31	WAT	2011	31 Aug 2011	4.2775
Thu	Sep	1	1899-12-31	WAT	2011	1 Sep 2011	3.975
Fri	Sep	2	1899-12-31	WAT	2011	2 Sep 2011	3.7725
Sat	Sep	3	1899-12-31	WAT	2011	3 Sep 2011	3.6875
Sun	Sep	4	1899-12-31	WAT	2011	4 Sep 2011	3.685
Mon	Sep	5	1899-12-31	WAT	2011	5 Sep 2011	3.845
Tue	Sep	6	1899-12-31	WAT	2011	6 Sep 2011	3.95
Wed	Sep	7	1899-12-31	WAT	2011	7 Sep 2011	3.9675
Thu	Sep	8	1899-12-31	WAT	2011	8 Sep 2011	4.215
Fri	Sep	9	1899-12-31	WAT	2011	9 Sep 2011	4.4325
Sat	Sep	10	1899-12-31	WAT	2011	10 Sep 2011	4.4475
Sun	Sep	11	1899-12-31	WAT	2011	11 Sep 2011	4.37
Mon	Sep	12	1899-12-31	WAT	2011	12 Sep 2011	4.185
Tue	Sep	13	1899-12-31	WAT	2011	13 Sep 2011	4.065
Wed	Sep	14	1899-12-31	WAT	2011	14 Sep 2011	4.03
Thu	Sep	15	1899-12-31	WAT	2011	15 Sep 2011	4.03
Fri	Sep	16	1899-12-31	WAT	2011	16 Sep 2011	4.04
Sat	Sep	17	1899-12-31	WAT	2011	17 Sep 2011	4.095
Sun	Sep	18	1899-12-31	WAT	2011	18 Sep 2011	4.255
Mon	Sep	19	1899-12-31	WAT	2011	19 Sep 2011	4.5425
Tue	Sep	20	1899-12-31	WAT	2011	20 Sep 2011	4.6825
Wed	Sep	21	1899-12-31	WAT	2011	21 Sep 2011	4.65
Thu	Sep	22	1899-12-31	WAT	2011	22 Sep 2011	4.595
Fri	Sep	23	1899-12-31	WAT	2011	23 Sep 2011	4.5375
Sat	Sep	24	1899-12-31	WAT	2011	24 Sep 2011	4.47
Sun	Sep	25	1899-12-31	WAT	2011	25 Sep 2011	4.4675
Mon	Sep	26	1899-12-31	WAT	2011	26 Sep 2011	4.5275
Tue	Sep	27	1899-12-31	WAT	2011	27 Sep 2011	4.475
Wed	Sep	28	1899-12-31	WAT	2011	28 Sep 2011	4.4475
Thu	Sep	29	1899-12-31	WAT	2011	29 Sep 2011	4.5225
Fri	Sep	30	1899-12-31	WAT	2011	30 Sep 2011	4.685
Sat	Oct	1	1899-12-31	WAT	2011	1 Oct 2011	5.355
Sun	Oct	2	1899-12-31	WAT	2011	2 Oct 2011	5.7925
Mon	Oct	3	1899-12-31	WAT	2011	3 Oct 2011	5.8625
Tue	Oct	4	1899-12-31	WAT	2011	4 Oct 2011	5.77
Wed	Oct	5	1899-12-31	WAT	2011	5 Oct 2011	5.575
Thu	Oct	6	1899-12-31	WAT	2011	6 Oct 2011	5.3925
Fri	Oct	7	1899-12-31	WAT	2011	7 Oct 2011	5.225
Sat	Oct	8	1899-12-31	WAT	2011	8 Oct 2011	5.2025
Sun	Oct	9	1899-12-31	WAT	2011	9 Oct 2011	5.2875
Mon	Oct	10	1899-12-31	WAT	2011	10 Oct 2011	5.395
Tue	Oct	11	1899-12-31	WAT	2011	11 Oct 2011	5.56
Wed	Oct	12	1899-12-31	WAT	2011	12 Oct 2011	5.6575
Thu	Oct	13	1899-12-31	WAT	2011	13 Oct 2011	5.7575
Fri	Oct	14	1899-12-31	WAT	2011	14 Oct 2011	5.79
Sat	Oct	15	1899-12-31	WAT	2011	15 Oct 2011	5.6175
Sun	Oct	16	1899-12-31	WAT	2011	16 Oct 2011	5.5875
Mon	Oct	17	1899-12-31	WAT	2011	17 Oct 2011	5.4425
Tue	Oct	18	1899-12-31	WAT	2011	18 Oct 2011	5.3125
Wed	Oct	19	1899-12-31	WAT	2011	19 Oct 2011	5.1875
Thu	Oct	20	1899-12-31	WAT	2011	20 Oct 2011	4.96
Fri	Oct	21	1899-12-31	WAT	2011	21 Oct 2011	4.7175
Sat	Oct	22	1899-12-31	WAT	2011	22 Oct 2011	4.275
Sun	Oct	23	1899-12-31	WAT	2011	23 Oct 2011	4.005
Mon	Oct	24	1899-12-31	WAT	2011	24 Oct 2011	3.7225
Tue	Oct	25	1899-12-31	WAT	2011	25 Oct 2011	3.435
Wed	Oct	26	1899-12-31	WAT	2011	26 Oct 2011	3.17
Thu	Oct	27	1899-12-31	WAT	2011	27 Oct 2011	3.045
Fri	Oct	28	1899-12-31	WAT	2011	28 Oct 2011	3.0025
Sat	Oct	29	1899-12-31	WAT	2011	29 Oct 2011	2.98
Sun	Oct	30	1899-12-31	WAT	2011	30 Oct 2011	3.06
Mon	Oct	31	1899-12-31	WAT	2011	31 Oct 2011	3.1
Tue	Nov	1	1899-12-31	WAT	2011	1 Nov 2011	3.1025
Wed	Nov	2	1899-12-31	WAT	2011	2 Nov 2011	3.2075
Thu	Nov	3	1899-12-31	WAT	2011	3 Nov 2011	3.5625
Fri	Nov	4	1899-12-31	WAT	2011	4 Nov 2011	3.9175
Sat	Nov	5	1899-12-31	WAT	2011	5 Nov 2011	3.8
Sun	Nov	6	1899-12-31	WAT	2011	6 Nov 2011	3.5575
Mon	Nov	7	1899-12-31	WAT	2011	7 Nov 2011	3.37
Tue	Nov	8	1899-12-31	WAT	2011	8 Nov 2011	3.295
Wed	Nov	9	1899-12-31	WAT	2011	9 Nov 2011	3.53
Thu	Nov	10	1899-12-31	WAT	2011	10 Nov 2011	3.7075
Fri	Nov	11	1899-12-31	WAT	2011	11 Nov 2011	3.7025
Sat	Nov	12	1899-12-31	WAT	2011	12 Nov 2011	3.765
Sun	Nov	13	1899-12-31	WAT	2011	13 Nov 2011	4.0925
Mon	Nov	14	1899-12-31	WAT	2011	14 Nov 2011	4.6775
Tue	Nov	15	1899-12-31	WAT	2011	15 Nov 2011	5.06
Wed	Nov	16	1899-12-31	WAT	2011	16 Nov 2011	5.13
Thu	Nov	17	1899-12-31	WAT	2011	17 Nov 2011	5.29
Fri	Nov	18	1899-12-31	WAT	2011	18 Nov 2011	5.5
Sat	Nov	19	1899-12-31	WAT	2011	19 Nov 2011	5.7325
Sun	Nov	20	1899-12-31	WAT	2011	20 Nov 2011	5.8
Mon	Nov	21	1899-12-31	WAT	2011	21 Nov 2011	5.8625
Tue	Nov	22	1899-12-31	WAT	2011	22 Nov 2011	6.015
Wed	Nov	23	1899-12-31	WAT	2011	23 Nov 2011	6.0725
Thu	Nov	24	1899-12-31	WAT	2011	24 Nov 2011	6.01
Fri	Nov	25	1899-12-31	WAT	2011	25 Nov 2011	5.9
Sat	Nov	26	1899-12-31	WAT	2011	26 Nov 2011	5.815
Sun	Nov	27	1899-12-31	WAT	2011	27 Nov 2011	5.735
Mon	Nov	28	1899-12-31	WAT	2011	28 Nov 2011	5.785
Tue	Nov	29	1899-12-31	WAT	2011	29 Nov 2011	5.86
Wed	Nov	30	1899-12-31	WAT	2011	30 Nov 2011	6.005
Thu	Dec	1	1899-12-31	WAT	2011	1 Dec 2011	6.1
Fri	Dec	2	1899-12-31	WAT	2011	2 Dec 2011	5.85
Sat	Dec	3	1899-12-31	WAT	2011	3 Dec 2011	5.5425
Sun	Dec	4	1899-12-31	WAT	2011	4 Dec 2011	5.2875
Mon	Dec	5	1899-12-31	WAT	2011	5 Dec 2011	5.095
Tue	Dec	6	1899-12-31	WAT	2011	6 Dec 2011	4.9025
Wed	Dec	7	1899-12-31	WAT	2011	7 Dec 2011	5.065
Thu	Dec	8	1899-12-31	WAT	2011	8 Dec 2011	5.145
Fri	Dec	9	1899-12-31	WAT	2011	9 Dec 2011	5.2275
Sat	Dec	10	1899-12-31	WAT	2011	10 Dec 2011	5.065
Sun	Dec	11	1899-12-31	WAT	2011	11 Dec 2011	4.8775
Mon	Dec	12	1899-12-31	WAT	2011	12 Dec 2011	4.8525
Tue	Dec	13	1899-12-31	WAT	2011	13 Dec 2011	5.1575
Wed	Dec	14	1899-12-31	WAT	2011	14 Dec 2011	5.315
Thu	Dec	15	1899-12-31	WAT	2011	15 Dec 2011	5.2625
Fri	Dec	16	1899-12-31	WAT	2011	16 Dec 2011	4.975
Sat	Dec	17	1899-12-31	WAT	2011	17 Dec 2011	4.8125
Sun	Dec	18	1899-12-31	WAT	2011	18 Dec 2011	4.73
Mon	Dec	19	1899-12-31	WAT	2011	19 Dec 2011	4.6825
Tue	Dec	20	1899-12-31	WAT	2011	20 Dec 2011	4.9925
Wed	Dec	21	1899-12-31	WAT	2011	21 Dec 2011	5.415
Thu	Dec	22	1899-12-31	WAT	2011	22 Dec 2011	5.655
Fri	Dec	23	1899-12-31	WAT	2011	23 Dec 2011	5.81
Sat	Dec	24	1899-12-31	WAT	2011	24 Dec 2011	5.875
Sun	Dec	25	1899-12-31	WAT	2011	25 Dec 2011	5.9625
Mon	Dec	26	1899-12-31	WAT	2011	26 Dec 2011	6.335
Tue	Dec	27	1899-12-31	WAT	2011	27 Dec 2011	6.645
Wed	Dec	28	1899-12-31	WAT	2011	28 Dec 2011	6.7925
Thu	Dec	29	1899-12-31	WAT	2011	29 Dec 2011	6.7625
Fri	Dec	30	1899-12-31	WAT	2011	30 Dec 2011	6.82
Sat	Dec	31	1899-12-31	WAT	2011	31 Dec 2011	7.0025
Sun	Jan	1	1899-12-31	WAT	2012	1 Jan 2012	7.12333
Mon	Jan	2	1899-12-31	WAT	2012	2 Jan 2012	7.195
Tue	Jan	3	1899-12-31	WAT	2012	3 Jan 2012	7.2075
Wed	Jan	4	1899-12-31	WAT	2012	4 Jan 2012	7.1125
Thu	Jan	5	1899-12-31	WAT	2012	5 Jan 2012	6.9875
Fri	Jan	6	1899-12-31	WAT	2012	6 Jan 2012	6.915
Sat	Jan	7	1899-12-31	WAT	2012	7 Jan 2012	6.8575
Sun	Jan	8	1899-12-31	WAT	2012	8 Jan 2012	6.775
Mon	Jan	9	1899-12-31	WAT	2012	9 Jan 2012	6.6525
Tue	Jan	10	1899-12-31	WAT	2012	10 Jan 2012	6.7875
Wed	Jan	11	1899-12-31	WAT	2012	11 Jan 2012	6.8775
Thu	Jan	12	1899-12-31	WAT	2012	12 Jan 2012	6.81
Fri	Jan	13	1899-12-31	WAT	2012	13 Jan 2012	6.695
Sat	Jan	14	1899-12-31	WAT	2012	14 Jan 2012	6.6325
Sun	Jan	15	1899-12-31	WAT	2012	15 Jan 2012	6.72
Mon	Jan	16	1899-12-31	WAT	2012	16 Jan 2012	6.6025
Tue	Jan	17	1899-12-31	WAT	2012	17 Jan 2012	6.495
Wed	Jan	18	1899-12-31	WAT	2012	18 Jan 2012	6.4025
Thu	Jan	19	1899-12-31	WAT	2012	19 Jan 2012	6.445
Fri	Jan	20	1899-12-31	WAT	2012	20 Jan 2012	6.4975
Sat	Jan	21	1899-12-31	WAT	2012	21 Jan 2012	6.4025
Sun	Jan	22	1899-12-31	WAT	2012	22 Jan 2012	6.3
Mon	Jan	23	1899-12-31	WAT	2012	23 Jan 2012	6.19
Tue	Jan	24	1899-12-31	WAT	2012	24 Jan 2012	6.0525
Wed	Jan	25	1899-12-31	WAT	2012	25 Jan 2012	5.8575
Thu	Jan	26	1899-12-31	WAT	2012	26 Jan 2012	5.755
Fri	Jan	27	1899-12-31	WAT	2012	27 Jan 2012	5.85
Sat	Jan	28	1899-12-31	WAT	2012	28 Jan 2012	5.7575
Sun	Jan	29	1899-12-31	WAT	2012	29 Jan 2012	5.36
Mon	Jan	30	1899-12-31	WAT	2012	30 Jan 2012	4.7875
Tue	Jan	31	1899-12-31	WAT	2012	31 Jan 2012	4.45
Wed	Feb	1	1899-12-31	WAT	2012	1 Feb 2012	4.575
Thu	Feb	2	1899-12-31	WAT	2012	2 Feb 2012	4.97
Fri	Feb	3	1899-12-31	WAT	2012	3 Feb 2012	5.05
Sat	Feb	4	1899-12-31	WAT	2012	4 Feb 2012	4.915
Sun	Feb	5	1899-12-31	WAT	2012	5 Feb 2012	4.7975
Mon	Feb	6	1899-12-31	WAT	2012	6 Feb 2012	4.675
Tue	Feb	7	1899-12-31	WAT	2012	7 Feb 2012	4.8025
Wed	Feb	8	1899-12-31	WAT	2012	8 Feb 2012	5.1
Thu	Feb	9	1899-12-31	WAT	2012	9 Feb 2012	5.3625
Fri	Feb	10	1899-12-31	WAT	2012	10 Feb 2012	5.5175
Sat	Feb	11	1899-12-31	WAT	2012	11 Feb 2012	5.6925
Sun	Feb	12	1899-12-31	WAT	2012	12 Feb 2012	5.995
Mon	Feb	13	1899-12-31	WAT	2012	13 Feb 2012	6.3175
Tue	Feb	14	1899-12-31	WAT	2012	14 Feb 2012	6.5175
Wed	Feb	15	1899-12-31	WAT	2012	15 Feb 2012	6.5825
Thu	Feb	16	1899-12-31	WAT	2012	16 Feb 2012	6.52
Fri	Feb	17	1899-12-31	WAT	2012	17 Feb 2012	6.29
Sat	Feb	18	1899-12-31	WAT	2012	18 Feb 2012	6.065
Sun	Feb	19	1899-12-31	WAT	2012	19 Feb 2012	5.865
Mon	Feb	20	1899-12-31	WAT	2012	20 Feb 2012	5.6875
Tue	Feb	21	1899-12-31	WAT	2012	21 Feb 2012	5.5775
Wed	Feb	22	1899-12-31	WAT	2012	22 Feb 2012	5.5875
Thu	Feb	23	1899-12-31	WAT	2012	23 Feb 2012	5.4825
Fri	Feb	24	1899-12-31	WAT	2012	24 Feb 2012	5.2575
Sat	Feb	25	1899-12-31	WAT	2012	25 Feb 2012	5.2075
Sun	Feb	26	1899-12-31	WAT	2012	26 Feb 2012	5.3475
Mon	Feb	27	1899-12-31	WAT	2012	27 Feb 2012	5.48
Tue	Feb	28	1899-12-31	WAT	2012	28 Feb 2012	5.455
Wed	Feb	29	1899-12-31	WAT	2012	29 Feb 2012	5.39
Thu	Mar	1	1899-12-31	WAT	2012	1 Mar 2012	5.225
Fri	Mar	2	1899-12-31	WAT	2012	2 Mar 2012	5
Sat	Mar	3	1899-12-31	WAT	2012	3 Mar 2012	4.8275
Sun	Mar	4	1899-12-31	WAT	2012	4 Mar 2012	4.8575
Mon	Mar	5	1899-12-31	WAT	2012	5 Mar 2012	4.9
Tue	Mar	6	1899-12-31	WAT	2012	6 Mar 2012	4.9375
Wed	Mar	7	1899-12-31	WAT	2012	7 Mar 2012	5.055
Thu	Mar	8	1899-12-31	WAT	2012	8 Mar 2012	5.0375
Fri	Mar	9	1899-12-31	WAT	2012	9 Mar 2012	6.04
Sat	Mar	10	1899-12-31	WAT	2012	10 Mar 2012	6.55
Sun	Mar	11	1899-12-31	WAT	2012	11 Mar 2012	6.795
Mon	Mar	12	1899-12-31	WAT	2012	12 Mar 2012	7.0225
Tue	Mar	13	1899-12-31	WAT	2012	13 Mar 2012	7.2
Wed	Mar	14	1899-12-31	WAT	2012	14 Mar 2012	7.295
Thu	Mar	15	1899-12-31	WAT	2012	15 Mar 2012	7.365
Fri	Mar	16	1899-12-31	WAT	2012	16 Mar 2012	7.52
Sat	Mar	17	1899-12-31	WAT	2012	17 Mar 2012	7.6775
Sun	Mar	18	1899-12-31	WAT	2012	18 Mar 2012	7.8025
Mon	Mar	19	1899-12-31	WAT	2012	19 Mar 2012	7.93
Tue	Mar	20	1899-12-31	WAT	2012	20 Mar 2012	8.0375
Wed	Mar	21	1899-12-31	WAT	2012	21 Mar 2012	8.125
Thu	Mar	22	1899-12-31	WAT	2012	22 Mar 2012	8.185
Fri	Mar	23	1899-12-31	WAT	2012	23 Mar 2012	8.235
Sat	Mar	24	1899-12-31	WAT	2012	24 Mar 2012	8.2675
Sun	Mar	25	1899-12-31	WAT	2012	25 Mar 2012	8.35
Mon	Mar	26	1899-12-31	WAT	2012	26 Mar 2012	8.3725
Tue	Mar	27	1899-12-31	WAT	2012	27 Mar 2012	8.3775
Wed	Mar	28	1899-12-31	WAT	2012	28 Mar 2012	8.3725
Thu	Mar	29	1899-12-31	WAT	2012	29 Mar 2012	8.415
Fri	Mar	30	1899-12-31	WAT	2012	30 Mar 2012	8.4375
Sat	Mar	31	1899-12-31	WAT	2012	31 Mar 2012	8.48
Sun	Apr	1	1899-12-31	WAT	2012	1 Apr 2012	8.51
Mon	Apr	2	1899-12-31	WAT	2012	2 Apr 2012	8.51
Tue	Apr	3	1899-12-31	WAT	2012	3 Apr 2012	8.51
Wed	Apr	4	1899-12-31	WAT	2012	4 Apr 2012	8.5025
Thu	Apr	5	1899-12-31	WAT	2012	5 Apr 2012	8.53
Fri	Apr	6	1899-12-31	WAT	2012	6 Apr 2012	8.5275
Sat	Apr	7	1899-12-31	WAT	2012	7 Apr 2012	8.5
Sun	Apr	8	1899-12-31	WAT	2012	8 Apr 2012	8.495
Mon	Apr	9	1899-12-31	WAT	2012	9 Apr 2012	8.48
Tue	Apr	10	1899-12-31	WAT	2012	10 Apr 2012	8.48
Wed	Apr	11	1899-12-31	WAT	2012	11 Apr 2012	8.48
Thu	Apr	12	1899-12-31	WAT	2012	12 Apr 2012	8.5
Fri	Apr	13	1899-12-31	WAT	2012	13 Apr 2012	8.49
Sat	Apr	14	1899-12-31	WAT	2012	14 Apr 2012	8.4725
Sun	Apr	15	1899-12-31	WAT	2012	15 Apr 2012	8.4125
Mon	Apr	16	1899-12-31	WAT	2012	16 Apr 2012	8.3525
Tue	Apr	17	1899-12-31	WAT	2012	17 Apr 2012	8.3325
Wed	Apr	18	1899-12-31	WAT	2012	18 Apr 2012	8.3075
Thu	Apr	19	1899-12-31	WAT	2012	19 Apr 2012	8.3675
Fri	Apr	20	1899-12-31	WAT	2012	20 Apr 2012	8.355
Sat	Apr	21	1899-12-31	WAT	2012	21 Apr 2012	8.3425
Sun	Apr	22	1899-12-31	WAT	2012	22 Apr 2012	8.3175
Mon	Apr	23	1899-12-31	WAT	2012	23 Apr 2012	8.29
Tue	Apr	24	1899-12-31	WAT	2012	24 Apr 2012	8.2625
Wed	Apr	25	1899-12-31	WAT	2012	25 Apr 2012	8.23
Thu	Apr	26	1899-12-31	WAT	2012	26 Apr 2012	8.1925
Fri	Apr	27	1899-12-31	WAT	2012	27 Apr 2012	8.1225
Sat	Apr	28	1899-12-31	WAT	2012	28 Apr 2012	8.0125
Sun	Apr	29	1899-12-31	WAT	2012	29 Apr 2012	7.9375
Mon	Apr	30	1899-12-31	WAT	2012	30 Apr 2012	7.8925
Tue	May	1	1899-12-31	WAT	2012	1 May 2012	7.7825
Wed	May	2	1899-12-31	WAT	2012	2 May 2012	7.7075
Thu	May	3	1899-12-31	WAT	2012	3 May 2012	7.6675
Fri	May	4	1899-12-31	WAT	2012	4 May 2012	7.5525
Sat	May	5	1899-12-31	WAT	2012	5 May 2012	7.45
Sun	May	6	1899-12-31	WAT	2012	6 May 2012	7.42
Mon	May	7	1899-12-31	WAT	2012	7 May 2012	7.4925
Tue	May	8	1899-12-31	WAT	2012	8 May 2012	7.62
Wed	May	9	1899-12-31	WAT	2012	9 May 2012	7.7325
Thu	May	10	1899-12-31	WAT	2012	10 May 2012	7.7575
Fri	May	11	1899-12-31	WAT	2012	11 May 2012	7.815
Sat	May	12	1899-12-31	WAT	2012	12 May 2012	7.8525
Sun	May	13	1899-12-31	WAT	2012	13 May 2012	7.82
Mon	May	14	1899-12-31	WAT	2012	14 May 2012	7.81
Tue	May	15	1899-12-31	WAT	2012	15 May 2012	7.7425
Wed	May	16	1899-12-31	WAT	2012	16 May 2012	7.665
Thu	May	17	1899-12-31	WAT	2012	17 May 2012	7.5825
Fri	May	18	1899-12-31	WAT	2012	18 May 2012	7.4925
Sat	May	19	1899-12-31	WAT	2012	19 May 2012	7.4325
Sun	May	20	1899-12-31	WAT	2012	20 May 2012	7.44
Mon	May	21	1899-12-31	WAT	2012	21 May 2012	7.53
Tue	May	22	1899-12-31	WAT	2012	22 May 2012	7.5575
Wed	May	23	1899-12-31	WAT	2012	23 May 2012	7.7125
Thu	May	24	1899-12-31	WAT	2012	24 May 2012	7.7175
Fri	May	25	1899-12-31	WAT	2012	25 May 2012	7.705
Sat	May	26	1899-12-31	WAT	2012	26 May 2012	7.655
Sun	May	27	1899-12-31	WAT	2012	27 May 2012	7.5925
Mon	May	28	1899-12-31	WAT	2012	28 May 2012	7.5425
Tue	May	29	1899-12-31	WAT	2012	29 May 2012	7.49
Wed	May	30	1899-12-31	WAT	2012	30 May 2012	7.42
Thu	May	31	1899-12-31	WAT	2012	31 May 2012	7.3025
Fri	Jun	1	1899-12-31	WAT	2012	1 Jun 2012	7.1775
Sat	Jun	2	1899-12-31	WAT	2012	2 Jun 2012	7.1
Sun	Jun	3	1899-12-31	WAT	2012	3 Jun 2012	7.1
Mon	Jun	4	1899-12-31	WAT	2012	4 Jun 2012	7.125
Tue	Jun	5	1899-12-31	WAT	2012	5 Jun 2012	7.2075
Wed	Jun	6	1899-12-31	WAT	2012	6 Jun 2012	7.235
Thu	Jun	7	1899-12-31	WAT	2012	7 Jun 2012	7.2
Fri	Jun	8	1899-12-31	WAT	2012	8 Jun 2012	7.1675
Sat	Jun	9	1899-12-31	WAT	2012	9 Jun 2012	7.1475
Sun	Jun	10	1899-12-31	WAT	2012	10 Jun 2012	7.01
Mon	Jun	11	1899-12-31	WAT	2012	11 Jun 2012	6.895
Tue	Jun	12	1899-12-31	WAT	2012	12 Jun 2012	6.695
Wed	Jun	13	1899-12-31	WAT	2012	13 Jun 2012	6.7475
Thu	Jun	14	1899-12-31	WAT	2012	14 Jun 2012	6.9775
Fri	Jun	15	1899-12-31	WAT	2012	15 Jun 2012	7.12
Sat	Jun	16	1899-12-31	WAT	2012	16 Jun 2012	7.3075
Sun	Jun	17	1899-12-31	WAT	2012	17 Jun 2012	7.395
Mon	Jun	18	1899-12-31	WAT	2012	18 Jun 2012	7.435
Tue	Jun	19	1899-12-31	WAT	2012	19 Jun 2012	7.4125
Wed	Jun	20	1899-12-31	WAT	2012	20 Jun 2012	7.3125
Thu	Jun	21	1899-12-31	WAT	2012	21 Jun 2012	7.13
Fri	Jun	22	1899-12-31	WAT	2012	22 Jun 2012	6.9
Sat	Jun	23	1899-12-31	WAT	2012	23 Jun 2012	6.6925
Sun	Jun	24	1899-12-31	WAT	2012	24 Jun 2012	6.415
Mon	Jun	25	1899-12-31	WAT	2012	25 Jun 2012	6.31
Tue	Jun	26	1899-12-31	WAT	2012	26 Jun 2012	6.26
Wed	Jun	27	1899-12-31	WAT	2012	27 Jun 2012	6.03
Thu	Jun	28	1899-12-31	WAT	2012	28 Jun 2012	5.875
Fri	Jun	29	1899-12-31	WAT	2012	29 Jun 2012	5.84
Sat	Jun	30	1899-12-31	WAT	2012	30 Jun 2012	5.865
Sun	Jul	1	1899-12-31	WAT	2012	1 Jul 2012	5.9475
Mon	Jul	2	1899-12-31	WAT	2012	2 Jul 2012	6.0725
Tue	Jul	3	1899-12-31	WAT	2012	3 Jul 2012	6.2425
Wed	Jul	4	1899-12-31	WAT	2012	4 Jul 2012	6.3875
Thu	Jul	5	1899-12-31	WAT	2012	5 Jul 2012	6.485
Fri	Jul	6	1899-12-31	WAT	2012	6 Jul 2012	6.4625
Sat	Jul	7	1899-12-31	WAT	2012	7 Jul 2012	6.6575
Sun	Jul	8	1899-12-31	WAT	2012	8 Jul 2012	6.4075
Mon	Jul	9	1899-12-31	WAT	2012	9 Jul 2012	6.4
Tue	Jul	10	1899-12-31	WAT	2012	10 Jul 2012	6.4025
Wed	Jul	11	1899-12-31	WAT	2012	11 Jul 2012	6.4275
Thu	Jul	12	1899-12-31	WAT	2012	12 Jul 2012	6.39
Fri	Jul	13	1899-12-31	WAT	2012	13 Jul 2012	6.375
Sat	Jul	14	1899-12-31	WAT	2012	14 Jul 2012	6.36
Sun	Jul	15	1899-12-31	WAT	2012	15 Jul 2012	6.52
Mon	Jul	16	1899-12-31	WAT	2012	16 Jul 2012	6.6275
Tue	Jul	17	1899-12-31	WAT	2012	17 Jul 2012	6.715
Wed	Jul	18	1899-12-31	WAT	2012	18 Jul 2012	6.7
Thu	Jul	19	1899-12-31	WAT	2012	19 Jul 2012	6.605
Fri	Jul	20	1899-12-31	WAT	2012	20 Jul 2012	6.4575
Sat	Jul	21	1899-12-31	WAT	2012	21 Jul 2012	6.335
Sun	Jul	22	1899-12-31	WAT	2012	22 Jul 2012	6.31
Mon	Jul	23	1899-12-31	WAT	2012	23 Jul 2012	6.3525
Tue	Jul	24	1899-12-31	WAT	2012	24 Jul 2012	6.5475
Wed	Jul	25	1899-12-31	WAT	2012	25 Jul 2012	6.725
Thu	Jul	26	1899-12-31	WAT	2012	26 Jul 2012	6.94
Fri	Jul	27	1899-12-31	WAT	2012	27 Jul 2012	7.0675
Sat	Jul	28	1899-12-31	WAT	2012	28 Jul 2012	7.0425
Sun	Jul	29	1899-12-31	WAT	2012	29 Jul 2012	6.91
Mon	Jul	30	1899-12-31	WAT	2012	30 Jul 2012	6.77
Tue	Jul	31	1899-12-31	WAT	2012	31 Jul 2012	6.51
Wed	Aug	1	1899-12-31	WAT	2012	1 Aug 2012	6.1875
Thu	Aug	2	1899-12-31	WAT	2012	2 Aug 2012	5.8175
Fri	Aug	3	1899-12-31	WAT	2012	3 Aug 2012	5.6675
Sat	Aug	4	1899-12-31	WAT	2012	4 Aug 2012	5.65
Sun	Aug	5	1899-12-31	WAT	2012	5 Aug 2012	5.6475
Mon	Aug	6	1899-12-31	WAT	2012	6 Aug 2012	5.545
Tue	Aug	7	1899-12-31	WAT	2012	7 Aug 2012	5.3825
Wed	Aug	8	1899-12-31	WAT	2012	8 Aug 2012	5.2125
Thu	Aug	9	1899-12-31	WAT	2012	9 Aug 2012	4.9325
Fri	Aug	10	1899-12-31	WAT	2012	10 Aug 2012	4.705
Sat	Aug	11	1899-12-31	WAT	2012	11 Aug 2012	4.6125
Sun	Aug	12	1899-12-31	WAT	2012	12 Aug 2012	4.5325
Mon	Aug	13	1899-12-31	WAT	2012	13 Aug 2012	4.405
Tue	Aug	14	1899-12-31	WAT	2012	14 Aug 2012	4.29
Wed	Aug	15	1899-12-31	WAT	2012	15 Aug 2012	4.0325
Thu	Aug	16	1899-12-31	WAT	2012	16 Aug 2012	3.9375
Fri	Aug	17	1899-12-31	WAT	2012	17 Aug 2012	3.9
Sat	Aug	18	1899-12-31	WAT	2012	18 Aug 2012	3.9375
Sun	Aug	19	1899-12-31	WAT	2012	19 Aug 2012	4.1625
Mon	Aug	20	1899-12-31	WAT	2012	20 Aug 2012	4.6075
Tue	Aug	21	1899-12-31	WAT	2012	21 Aug 2012	4.7425
Wed	Aug	22	1899-12-31	WAT	2012	22 Aug 2012	4.6525
Thu	Aug	23	1899-12-31	WAT	2012	23 Aug 2012	4.58
Fri	Aug	24	1899-12-31	WAT	2012	24 Aug 2012	4.51
Sat	Aug	25	1899-12-31	WAT	2012	25 Aug 2012	4.475
Sun	Aug	26	1899-12-31	WAT	2012	26 Aug 2012	4.38
Mon	Aug	27	1899-12-31	WAT	2012	27 Aug 2012	4.215
Tue	Aug	28	1899-12-31	WAT	2012	28 Aug 2012	4.0225
Wed	Aug	29	1899-12-31	WAT	2012	29 Aug 2012	3.8775
Thu	Aug	30	1899-12-31	WAT	2012	30 Aug 2012	3.85
Fri	Aug	31	1899-12-31	WAT	2012	31 Aug 2012	3.91
Sat	Sep	1	1899-12-31	WAT	2012	1 Sep 2012	4.1875
Sun	Sep	2	1899-12-31	WAT	2012	2 Sep 2012	4.5975
Mon	Sep	3	1899-12-31	WAT	2012	3 Sep 2012	5.1025
Tue	Sep	4	1899-12-31	WAT	2012	4 Sep 2012	5.63
Wed	Sep	5	1899-12-31	WAT	2012	5 Sep 2012	6.04
Thu	Sep	6	1899-12-31	WAT	2012	6 Sep 2012	6.275
Fri	Sep	7	1899-12-31	WAT	2012	7 Sep 2012	6.3175
Sat	Sep	8	1899-12-31	WAT	2012	8 Sep 2012	6.185
Sun	Sep	9	1899-12-31	WAT	2012	9 Sep 2012	5.895
Mon	Sep	10	1899-12-31	WAT	2012	10 Sep 2012	5.665
Tue	Sep	11	1899-12-31	WAT	2012	11 Sep 2012	5.3075
Wed	Sep	12	1899-12-31	WAT	2012	12 Sep 2012	5.1625
Thu	Sep	13	1899-12-31	WAT	2012	13 Sep 2012	4.9725
Fri	Sep	14	1899-12-31	WAT	2012	14 Sep 2012	4.54
Sat	Sep	15	1899-12-31	WAT	2012	15 Sep 2012	4.3725
Sun	Sep	16	1899-12-31	WAT	2012	16 Sep 2012	4.2125
Mon	Sep	17	1899-12-31	WAT	2012	17 Sep 2012	4.09
Tue	Sep	18	1899-12-31	WAT	2012	18 Sep 2012	3.8725
Wed	Sep	19	1899-12-31	WAT	2012	19 Sep 2012	3.775
Thu	Sep	20	1899-12-31	WAT	2012	20 Sep 2012	3.63
Fri	Sep	21	1899-12-31	WAT	2012	21 Sep 2012	3.6075
Sat	Sep	22	1899-12-31	WAT	2012	22 Sep 2012	3.615
Sun	Sep	23	1899-12-31	WAT	2012	23 Sep 2012	3.485
Mon	Sep	24	1899-12-31	WAT	2012	24 Sep 2012	3.37
Tue	Sep	25	1899-12-31	WAT	2012	25 Sep 2012	3.2975
Wed	Sep	26	1899-12-31	WAT	2012	26 Sep 2012	3.3475
Thu	Sep	27	1899-12-31	WAT	2012	27 Sep 2012	3.605
Fri	Sep	28	1899-12-31	WAT	2012	28 Sep 2012	3.78
Sat	Sep	29	1899-12-31	WAT	2012	29 Sep 2012	3.9775
Sun	Sep	30	1899-12-31	WAT	2012	30 Sep 2012	4.33
Mon	Oct	1	1899-12-31	WAT	2012	1 Oct 2012	4.4775
Tue	Oct	2	1899-12-31	WAT	2012	2 Oct 2012	4.43
Wed	Oct	3	1899-12-31	WAT	2012	3 Oct 2012	4.4125
Thu	Oct	4	1899-12-31	WAT	2012	4 Oct 2012	4.545
Fri	Oct	5	1899-12-31	WAT	2012	5 Oct 2012	4.54
Sat	Oct	6	1899-12-31	WAT	2012	6 Oct 2012	4.4875
Sun	Oct	7	1899-12-31	WAT	2012	7 Oct 2012	4.33
Mon	Oct	8	1899-12-31	WAT	2012	8 Oct 2012	4.3775
Tue	Oct	9	1899-12-31	WAT	2012	9 Oct 2012	4.435
Wed	Oct	10	1899-12-31	WAT	2012	10 Oct 2012	4.3975
Thu	Oct	11	1899-12-31	WAT	2012	11 Oct 2012	4.35
Fri	Oct	12	1899-12-31	WAT	2012	12 Oct 2012	4.335
Sat	Oct	13	1899-12-31	WAT	2012	13 Oct 2012	4.9075
Sun	Oct	14	1899-12-31	WAT	2012	14 Oct 2012	5.3925
Mon	Oct	15	1899-12-31	WAT	2012	15 Oct 2012	5.535
Tue	Oct	16	1899-12-31	WAT	2012	16 Oct 2012	5.405
Wed	Oct	17	1899-12-31	WAT	2012	17 Oct 2012	5.1925
Thu	Oct	18	1899-12-31	WAT	2012	18 Oct 2012	4.9675
Fri	Oct	19	1899-12-31	WAT	2012	19 Oct 2012	4.935
Sat	Oct	20	1899-12-31	WAT	2012	20 Oct 2012	4.87
Sun	Oct	21	1899-12-31	WAT	2012	21 Oct 2012	4.6575
Mon	Oct	22	1899-12-31	WAT	2012	22 Oct 2012	4.41
Tue	Oct	23	1899-12-31	WAT	2012	23 Oct 2012	4.325
Wed	Oct	24	1899-12-31	WAT	2012	24 Oct 2012	4.4275
Thu	Oct	25	1899-12-31	WAT	2012	25 Oct 2012	4.4825
Fri	Oct	26	1899-12-31	WAT	2012	26 Oct 2012	4.4025
Sat	Oct	27	1899-12-31	WAT	2012	27 Oct 2012	4.485
Sun	Oct	28	1899-12-31	WAT	2012	28 Oct 2012	4.6675
Mon	Oct	29	1899-12-31	WAT	2012	29 Oct 2012	4.6
Tue	Oct	30	1899-12-31	WAT	2012	30 Oct 2012	4.67
Wed	Oct	31	1899-12-31	WAT	2012	31 Oct 2012	4.935
Thu	Nov	1	1899-12-31	WAT	2012	1 Nov 2012	5.035
Fri	Nov	2	1899-12-31	WAT	2012	2 Nov 2012	4.8125
Sat	Nov	3	1899-12-31	WAT	2012	3 Nov 2012	4.495
Sun	Nov	4	1899-12-31	WAT	2012	4 Nov 2012	4.2275
Mon	Nov	5	1899-12-31	WAT	2012	5 Nov 2012	4.0775
Tue	Nov	6	1899-12-31	WAT	2012	6 Nov 2012	3.9925
Wed	Nov	7	1899-12-31	WAT	2012	7 Nov 2012	3.82
Thu	Nov	8	1899-12-31	WAT	2012	8 Nov 2012	3.6075
Fri	Nov	9	1899-12-31	WAT	2012	9 Nov 2012	3.425
Sat	Nov	10	1899-12-31	WAT	2012	10 Nov 2012	3.345
Sun	Nov	11	1899-12-31	WAT	2012	11 Nov 2012	3.305
Mon	Nov	12	1899-12-31	WAT	2012	12 Nov 2012	3.3125
Tue	Nov	13	1899-12-31	WAT	2012	13 Nov 2012	3.345
Wed	Nov	14	1899-12-31	WAT	2012	14 Nov 2012	3.3675
Thu	Nov	15	1899-12-31	WAT	2012	15 Nov 2012	3.3225
Fri	Nov	16	1899-12-31	WAT	2012	16 Nov 2012	3.245
Sat	Nov	17	1899-12-31	WAT	2012	17 Nov 2012	3.2
Sun	Nov	18	1899-12-31	WAT	2012	18 Nov 2012	3.1575
Mon	Nov	19	1899-12-31	WAT	2012	19 Nov 2012	3.36
Tue	Nov	20	1899-12-31	WAT	2012	20 Nov 2012	3.5525
Wed	Nov	21	1899-12-31	WAT	2012	21 Nov 2012	3.575
Thu	Nov	22	1899-12-31	WAT	2012	22 Nov 2012	3.6725
Fri	Nov	23	1899-12-31	WAT	2012	23 Nov 2012	3.9225
Sat	Nov	24	1899-12-31	WAT	2012	24 Nov 2012	4.225
Sun	Nov	25	1899-12-31	WAT	2012	25 Nov 2012	4.495
Mon	Nov	26	1899-12-31	WAT	2012	26 Nov 2012	4.635
Tue	Nov	27	1899-12-31	WAT	2012	27 Nov 2012	4.85
Wed	Nov	28	1899-12-31	WAT	2012	28 Nov 2012	4.9825
Thu	Nov	29	1899-12-31	WAT	2012	29 Nov 2012	4.99
Fri	Nov	30	1899-12-31	WAT	2012	30 Nov 2012	4.9325
Sat	Dec	1	1899-12-31	WAT	2012	1 Dec 2012	4.7675
Sun	Dec	2	1899-12-31	WAT	2012	2 Dec 2012	4.8525
Mon	Dec	3	1899-12-31	WAT	2012	3 Dec 2012	4.8625
Tue	Dec	4	1899-12-31	WAT	2012	4 Dec 2012	4.8025
Wed	Dec	5	1899-12-31	WAT	2012	5 Dec 2012	4.6275
Thu	Dec	6	1899-12-31	WAT	2012	6 Dec 2012	4.4925
Fri	Dec	7	1899-12-31	WAT	2012	7 Dec 2012	4.3675
Sat	Dec	8	1899-12-31	WAT	2012	8 Dec 2012	4.1375
Sun	Dec	9	1899-12-31	WAT	2012	9 Dec 2012	3.91
Mon	Dec	10	1899-12-31	WAT	2012	10 Dec 2012	3.705
Tue	Dec	11	1899-12-31	WAT	2012	11 Dec 2012	3.6
Wed	Dec	12	1899-12-31	WAT	2012	12 Dec 2012	3.565
Thu	Dec	13	1899-12-31	WAT	2012	13 Dec 2012	3.5375
Fri	Dec	14	1899-12-31	WAT	2012	14 Dec 2012	3.745
Sat	Dec	15	1899-12-31	WAT	2012	15 Dec 2012	3.955
Sun	Dec	16	1899-12-31	WAT	2012	16 Dec 2012	4.11
Mon	Dec	17	1899-12-31	WAT	2012	17 Dec 2012	4.2175
Tue	Dec	18	1899-12-31	WAT	2012	18 Dec 2012	4.165
Wed	Dec	19	1899-12-31	WAT	2012	19 Dec 2012	4.1225
Thu	Dec	20	1899-12-31	WAT	2012	20 Dec 2012	4.1475
Fri	Dec	21	1899-12-31	WAT	2012	21 Dec 2012	4.2225
Sat	Dec	22	1899-12-31	WAT	2012	22 Dec 2012	4.295
Sun	Dec	23	1899-12-31	WAT	2012	23 Dec 2012	4.37
Mon	Dec	24	1899-12-31	WAT	2012	24 Dec 2012	4.47
Tue	Dec	25	1899-12-31	WAT	2012	25 Dec 2012	4.625
Wed	Dec	26	1899-12-31	WAT	2012	26 Dec 2012	4.66
Thu	Dec	27	1899-12-31	WAT	2012	27 Dec 2012	4.685
Fri	Dec	28	1899-12-31	WAT	2012	28 Dec 2012	4.855
Sat	Dec	29	1899-12-31	WAT	2012	29 Dec 2012	5.1175
Sun	Dec	30	1899-12-31	WAT	2012	30 Dec 2012	5.5025
Mon	Dec	31	1899-12-31	WAT	2012	31 Dec 2012	5.745
Tue	Jan	1	1899-12-31	WAT	2013	1 Jan 2013	5.8725
Wed	Jan	2	1899-12-31	WAT	2013	2 Jan 2013	6.02
Thu	Jan	3	1899-12-31	WAT	2013	3 Jan 2013	6.4025
Fri	Jan	4	1899-12-31	WAT	2013	4 Jan 2013	6.595
Sat	Jan	5	1899-12-31	WAT	2013	5 Jan 2013	6.63
Sun	Jan	6	1899-12-31	WAT	2013	6 Jan 2013	6.61
Mon	Jan	7	1899-12-31	WAT	2013	7 Jan 2013	6.61
Tue	Jan	8	1899-12-31	WAT	2013	8 Jan 2013	6.61
Wed	Jan	9	1899-12-31	WAT	2013	9 Jan 2013	6.6375
Thu	Jan	10	1899-12-31	WAT	2013	10 Jan 2013	6.7325
Fri	Jan	11	1899-12-31	WAT	2013	11 Jan 2013	6.9225
Sat	Jan	12	1899-12-31	WAT	2013	12 Jan 2013	7.045
Sun	Jan	13	1899-12-31	WAT	2013	13 Jan 2013	7.035
Mon	Jan	14	1899-12-31	WAT	2013	14 Jan 2013	6.915
Tue	Jan	15	1899-12-31	WAT	2013	15 Jan 2013	6.7275
Wed	Jan	16	1899-12-31	WAT	2013	16 Jan 2013	6.5725
Thu	Jan	17	1899-12-31	WAT	2013	17 Jan 2013	6.42
Fri	Jan	18	1899-12-31	WAT	2013	18 Jan 2013	6.3275
Sat	Jan	19	1899-12-31	WAT	2013	19 Jan 2013	6.1775
Sun	Jan	20	1899-12-31	WAT	2013	20 Jan 2013	5.995
Mon	Jan	21	1899-12-31	WAT	2013	21 Jan 2013	5.88
Tue	Jan	22	1899-12-31	WAT	2013	22 Jan 2013	5.72
Wed	Jan	23	1899-12-31	WAT	2013	23 Jan 2013	5.65
Thu	Jan	24	1899-12-31	WAT	2013	24 Jan 2013	5.6775
Fri	Jan	25	1899-12-31	WAT	2013	25 Jan 2013	5.735
Sat	Jan	26	1899-12-31	WAT	2013	26 Jan 2013	5.655
Sun	Jan	27	1899-12-31	WAT	2013	27 Jan 2013	5.325
Mon	Jan	28	1899-12-31	WAT	2013	28 Jan 2013	5.1325
Tue	Jan	29	1899-12-31	WAT	2013	29 Jan 2013	5.1775
Wed	Jan	30	1899-12-31	WAT	2013	30 Jan 2013	5.245
Thu	Jan	31	1899-12-31	WAT	2013	31 Jan 2013	5.3075
Fri	Feb	1	1899-12-31	WAT	2013	1 Feb 2013	5.2225
Sat	Feb	2	1899-12-31	WAT	2013	2 Feb 2013	5.1325
Sun	Feb	3	1899-12-31	WAT	2013	3 Feb 2013	5.0625
Mon	Feb	4	1899-12-31	WAT	2013	4 Feb 2013	4.9775
Tue	Feb	5	1899-12-31	WAT	2013	5 Feb 2013	4.8625
Wed	Feb	6	1899-12-31	WAT	2013	6 Feb 2013	4.6725
Thu	Feb	7	1899-12-31	WAT	2013	7 Feb 2013	4.3225
Fri	Feb	8	1899-12-31	WAT	2013	8 Feb 2013	4.095
Sat	Feb	9	1899-12-31	WAT	2013	9 Feb 2013	3.99
Sun	Feb	10	1899-12-31	WAT	2013	10 Feb 2013	4.065
Mon	Feb	11	1899-12-31	WAT	2013	11 Feb 2013	4.1625
Tue	Feb	12	1899-12-31	WAT	2013	12 Feb 2013	4.3625
Wed	Feb	13	1899-12-31	WAT	2013	13 Feb 2013	4.3025
Thu	Feb	14	1899-12-31	WAT	2013	14 Feb 2013	4.12
Fri	Feb	15	1899-12-31	WAT	2013	15 Feb 2013	4.0575
Sat	Feb	16	1899-12-31	WAT	2013	16 Feb 2013	4.265
Sun	Feb	17	1899-12-31	WAT	2013	17 Feb 2013	4.5325
Mon	Feb	18	1899-12-31	WAT	2013	18 Feb 2013	4.7625
Tue	Feb	19	1899-12-31	WAT	2013	19 Feb 2013	4.9875
Wed	Feb	20	1899-12-31	WAT	2013	20 Feb 2013	5.345
Thu	Feb	21	1899-12-31	WAT	2013	21 Feb 2013	5.475
Fri	Feb	22	1899-12-31	WAT	2013	22 Feb 2013	5.6775
Sat	Feb	23	1899-12-31	WAT	2013	23 Feb 2013	5.765
Sun	Feb	24	1899-12-31	WAT	2013	24 Feb 2013	5.845
Mon	Feb	25	1899-12-31	WAT	2013	25 Feb 2013	6.185
Tue	Feb	26	1899-12-31	WAT	2013	26 Feb 2013	6.6075
Wed	Feb	27	1899-12-31	WAT	2013	27 Feb 2013	6.8425
Thu	Feb	28	1899-12-31	WAT	2013	28 Feb 2013	6.9475
Fri	Mar	1	1899-12-31	WAT	2013	1 Mar 2013	7.0175
Sat	Mar	2	1899-12-31	WAT	2013	2 Mar 2013	7.1075
Sun	Mar	3	1899-12-31	WAT	2013	3 Mar 2013	7.0075
Mon	Mar	4	1899-12-31	WAT	2013	4 Mar 2013	7.095
Tue	Mar	5	1899-12-31	WAT	2013	5 Mar 2013	7.165
Wed	Mar	6	1899-12-31	WAT	2013	6 Mar 2013	7.3725
Thu	Mar	7	1899-12-31	WAT	2013	7 Mar 2013	7.5325
Fri	Mar	8	1899-12-31	WAT	2013	8 Mar 2013	7.6625
Sat	Mar	9	1899-12-31	WAT	2013	9 Mar 2013	7.7475
Sun	Mar	10	1899-12-31	WAT	2013	10 Mar 2013	7.7975
Mon	Mar	11	1899-12-31	WAT	2013	11 Mar 2013	7.83
Tue	Mar	12	1899-12-31	WAT	2013	12 Mar 2013	7.8075
Wed	Mar	13	1899-12-31	WAT	2013	13 Mar 2013	7.7975
Thu	Mar	14	1899-12-31	WAT	2013	14 Mar 2013	7.725
Fri	Mar	15	1899-12-31	WAT	2013	15 Mar 2013	7.6325
Sat	Mar	16	1899-12-31	WAT	2013	16 Mar 2013	7.585
Sun	Mar	17	1899-12-31	WAT	2013	17 Mar 2013	7.635
Mon	Mar	18	1899-12-31	WAT	2013	18 Mar 2013	7.5775
Tue	Mar	19	1899-12-31	WAT	2013	19 Mar 2013	7.49
Wed	Mar	20	1899-12-31	WAT	2013	20 Mar 2013	7.4625
Thu	Mar	21	1899-12-31	WAT	2013	21 Mar 2013	7.425
Fri	Mar	22	1899-12-31	WAT	2013	22 Mar 2013	7.555
Sat	Mar	23	1899-12-31	WAT	2013	23 Mar 2013	7.54
Sun	Mar	24	1899-12-31	WAT	2013	24 Mar 2013	7.5375
Mon	Mar	25	1899-12-31	WAT	2013	25 Mar 2013	7.5575
Tue	Mar	26	1899-12-31	WAT	2013	26 Mar 2013	7.495
Wed	Mar	27	1899-12-31	WAT	2013	27 Mar 2013	7.47
Thu	Mar	28	1899-12-31	WAT	2013	28 Mar 2013	7.475
Fri	Mar	29	1899-12-31	WAT	2013	29 Mar 2013	7.405
Sat	Mar	30	1899-12-31	WAT	2013	30 Mar 2013	7.3325
Sun	Mar	31	1899-12-31	WAT	2013	31 Mar 2013	7.2525
Mon	Apr	1	1899-12-31	WAT	2013	1 Apr 2013	7.19
Tue	Apr	2	1899-12-31	WAT	2013	2 Apr 2013	7.2025
Wed	Apr	3	1899-12-31	WAT	2013	3 Apr 2013	7.1725
Thu	Apr	4	1899-12-31	WAT	2013	4 Apr 2013	7.1225
Fri	Apr	5	1899-12-31	WAT	2013	5 Apr 2013	7.02
Sat	Apr	6	1899-12-31	WAT	2013	6 Apr 2013	6.9325
Sun	Apr	7	1899-12-31	WAT	2013	7 Apr 2013	6.9275
Mon	Apr	8	1899-12-31	WAT	2013	8 Apr 2013	7.2375
Tue	Apr	9	1899-12-31	WAT	2013	9 Apr 2013	7.165
Wed	Apr	10	1899-12-31	WAT	2013	10 Apr 2013	7.1775
Thu	Apr	11	1899-12-31	WAT	2013	11 Apr 2013	7.0975
Fri	Apr	12	1899-12-31	WAT	2013	12 Apr 2013	6.9525
Sat	Apr	13	1899-12-31	WAT	2013	13 Apr 2013	6.8125
Sun	Apr	14	1899-12-31	WAT	2013	14 Apr 2013	6.775
Mon	Apr	15	1899-12-31	WAT	2013	15 Apr 2013	6.8725
Tue	Apr	16	1899-12-31	WAT	2013	16 Apr 2013	6.955
Wed	Apr	17	1899-12-31	WAT	2013	17 Apr 2013	6.8925
Thu	Apr	18	1899-12-31	WAT	2013	18 Apr 2013	6.84
Fri	Apr	19	1899-12-31	WAT	2013	19 Apr 2013	6.9
Sat	Apr	20	1899-12-31	WAT	2013	20 Apr 2013	7.0425
Sun	Apr	21	1899-12-31	WAT	2013	21 Apr 2013	7.245
Mon	Apr	22	1899-12-31	WAT	2013	22 Apr 2013	7.43
Tue	Apr	23	1899-12-31	WAT	2013	23 Apr 2013	7.5475
Wed	Apr	24	1899-12-31	WAT	2013	24 Apr 2013	7.6125
Thu	Apr	25	1899-12-31	WAT	2013	25 Apr 2013	7.65
Fri	Apr	26	1899-12-31	WAT	2013	26 Apr 2013	7.705
Sat	Apr	27	1899-12-31	WAT	2013	27 Apr 2013	7.76
Sun	Apr	28	1899-12-31	WAT	2013	28 Apr 2013	7.82
Mon	Apr	29	1899-12-31	WAT	2013	29 Apr 2013	7.86
Tue	Apr	30	1899-12-31	WAT	2013	30 Apr 2013	7.855
Wed	May	1	1899-12-31	WAT	2013	1 May 2013	7.855
Thu	May	2	1899-12-31	WAT	2013	2 May 2013	7.745
Fri	May	3	1899-12-31	WAT	2013	3 May 2013	7.4825
Sat	May	4	1899-12-31	WAT	2013	4 May 2013	7.14
Sun	May	5	1899-12-31	WAT	2013	5 May 2013	6.84
Mon	May	6	1899-12-31	WAT	2013	6 May 2013	6.6875
Tue	May	7	1899-12-31	WAT	2013	7 May 2013	6.47
Wed	May	8	1899-12-31	WAT	2013	8 May 2013	6.255
Thu	May	9	1899-12-31	WAT	2013	9 May 2013	5.9925
Fri	May	10	1899-12-31	WAT	2013	10 May 2013	5.805
Sat	May	11	1899-12-31	WAT	2013	11 May 2013	6.54
Sun	May	12	1899-12-31	WAT	2013	12 May 2013	5.89
Mon	May	13	1899-12-31	WAT	2013	13 May 2013	5.875
Tue	May	14	1899-12-31	WAT	2013	14 May 2013	5.8225
Wed	May	15	1899-12-31	WAT	2013	15 May 2013	5.8
Thu	May	16	1899-12-31	WAT	2013	16 May 2013	5.825
Fri	May	17	1899-12-31	WAT	2013	17 May 2013	5.8125
Sat	May	18	1899-12-31	WAT	2013	18 May 2013	5.8675
Sun	May	19	1899-12-31	WAT	2013	19 May 2013	5.9925
Mon	May	20	1899-12-31	WAT	2013	20 May 2013	6.1375
Tue	May	21	1899-12-31	WAT	2013	21 May 2013	6.35
Wed	May	22	1899-12-31	WAT	2013	22 May 2013	6.5425
Thu	May	23	1899-12-31	WAT	2013	23 May 2013	6.7
Fri	May	24	1899-12-31	WAT	2013	24 May 2013	6.8325
Sat	May	25	1899-12-31	WAT	2013	25 May 2013	6.9725
Sun	May	26	1899-12-31	WAT	2013	26 May 2013	7.215
Mon	May	27	1899-12-31	WAT	2013	27 May 2013	7.29
Tue	May	28	1899-12-31	WAT	2013	28 May 2013	7.3875
Wed	May	29	1899-12-31	WAT	2013	29 May 2013	7.44
Thu	May	30	1899-12-31	WAT	2013	30 May 2013	7.4675
Fri	May	31	1899-12-31	WAT	2013	31 May 2013	7.47
Sat	Jun	1	1899-12-31	WAT	2013	1 Jun 2013	7.4875
Sun	Jun	2	1899-12-31	WAT	2013	2 Jun 2013	7.465
Mon	Jun	3	1899-12-31	WAT	2013	3 Jun 2013	7.435
Tue	Jun	4	1899-12-31	WAT	2013	4 Jun 2013	7.4225
Wed	Jun	5	1899-12-31	WAT	2013	5 Jun 2013	7.355
Thu	Jun	6	1899-12-31	WAT	2013	6 Jun 2013	7.32
Fri	Jun	7	1899-12-31	WAT	2013	7 Jun 2013	7.34
Sat	Jun	8	1899-12-31	WAT	2013	8 Jun 2013	7.345
Sun	Jun	9	1899-12-31	WAT	2013	9 Jun 2013	7.38
Mon	Jun	10	1899-12-31	WAT	2013	10 Jun 2013	7.425
Tue	Jun	11	1899-12-31	WAT	2013	11 Jun 2013	7.4825
Wed	Jun	12	1899-12-31	WAT	2013	12 Jun 2013	7.5
Thu	Jun	13	1899-12-31	WAT	2013	13 Jun 2013	7.5275
Fri	Jun	14	1899-12-31	WAT	2013	14 Jun 2013	7.6175
Sat	Jun	15	1899-12-31	WAT	2013	15 Jun 2013	7.7125
Sun	Jun	16	1899-12-31	WAT	2013	16 Jun 2013	7.7825
Mon	Jun	17	1899-12-31	WAT	2013	17 Jun 2013	7.875
Tue	Jun	18	1899-12-31	WAT	2013	18 Jun 2013	7.9275
Wed	Jun	19	1899-12-31	WAT	2013	19 Jun 2013	7.955
Thu	Jun	20	1899-12-31	WAT	2013	20 Jun 2013	7.98
Fri	Jun	21	1899-12-31	WAT	2013	21 Jun 2013	7.995
Sat	Jun	22	1899-12-31	WAT	2013	22 Jun 2013	8.04
Sun	Jun	23	1899-12-31	WAT	2013	23 Jun 2013	8.0575
Mon	Jun	24	1899-12-31	WAT	2013	24 Jun 2013	8.075
Tue	Jun	25	1899-12-31	WAT	2013	25 Jun 2013	8.0425
Wed	Jun	26	1899-12-31	WAT	2013	26 Jun 2013	7.9975
Thu	Jun	27	1899-12-31	WAT	2013	27 Jun 2013	7.975
Fri	Jun	28	1899-12-31	WAT	2013	28 Jun 2013	7.9375
Sat	Jun	29	1899-12-31	WAT	2013	29 Jun 2013	7.8625
Sun	Jun	30	1899-12-31	WAT	2013	30 Jun 2013	7.76
Mon	Jul	1	1899-12-31	WAT	2013	1 Jul 2013	7.6625
Tue	Jul	2	1899-12-31	WAT	2013	2 Jul 2013	7.565
Wed	Jul	3	1899-12-31	WAT	2013	3 Jul 2013	7.53
Thu	Jul	4	1899-12-31	WAT	2013	4 Jul 2013	7.5
Fri	Jul	5	1899-12-31	WAT	2013	5 Jul 2013	7.41
Sat	Jul	6	1899-12-31	WAT	2013	6 Jul 2013	7.3025
Sun	Jul	7	1899-12-31	WAT	2013	7 Jul 2013	7.2375
Mon	Jul	8	1899-12-31	WAT	2013	8 Jul 2013	7.195
Tue	Jul	9	1899-12-31	WAT	2013	9 Jul 2013	7.18
Wed	Jul	10	1899-12-31	WAT	2013	10 Jul 2013	7.1025
Thu	Jul	11	1899-12-31	WAT	2013	11 Jul 2013	7.01
Fri	Jul	12	1899-12-31	WAT	2013	12 Jul 2013	6.9025
Sat	Jul	13	1899-12-31	WAT	2013	13 Jul 2013	6.7875
Sun	Jul	14	1899-12-31	WAT	2013	14 Jul 2013	6.8275
Mon	Jul	15	1899-12-31	WAT	2013	15 Jul 2013	6.9825
Tue	Jul	16	1899-12-31	WAT	2013	16 Jul 2013	7.1425
Wed	Jul	17	1899-12-31	WAT	2013	17 Jul 2013	7.2725
Thu	Jul	18	1899-12-31	WAT	2013	18 Jul 2013	7.355
Fri	Jul	19	1899-12-31	WAT	2013	19 Jul 2013	7.38
Sat	Jul	20	1899-12-31	WAT	2013	20 Jul 2013	7.355
Sun	Jul	21	1899-12-31	WAT	2013	21 Jul 2013	7.3075
Mon	Jul	22	1899-12-31	WAT	2013	22 Jul 2013	7.3
Tue	Jul	23	1899-12-31	WAT	2013	23 Jul 2013	7.3125
Wed	Jul	24	1899-12-31	WAT	2013	24 Jul 2013	7.3775
Thu	Jul	25	1899-12-31	WAT	2013	25 Jul 2013	7.435
Fri	Jul	26	1899-12-31	WAT	2013	26 Jul 2013	7.5125
Sat	Jul	27	1899-12-31	WAT	2013	27 Jul 2013	7.5375
Sun	Jul	28	1899-12-31	WAT	2013	28 Jul 2013	7.5125
Mon	Jul	29	1899-12-31	WAT	2013	29 Jul 2013	7.465
Tue	Jul	30	1899-12-31	WAT	2013	30 Jul 2013	7.4025
Wed	Jul	31	1899-12-31	WAT	2013	31 Jul 2013	7.2525
Thu	Aug	1	1899-12-31	WAT	2013	1 Aug 2013	7.18
Fri	Aug	2	1899-12-31	WAT	2013	2 Aug 2013	7.195
Sat	Aug	3	1899-12-31	WAT	2013	3 Aug 2013	7.0775
Sun	Aug	4	1899-12-31	WAT	2013	4 Aug 2013	6.9275
Mon	Aug	5	1899-12-31	WAT	2013	5 Aug 2013	6.825
Tue	Aug	6	1899-12-31	WAT	2013	6 Aug 2013	6.765
Wed	Aug	7	1899-12-31	WAT	2013	7 Aug 2013	6.685
Thu	Aug	8	1899-12-31	WAT	2013	8 Aug 2013	6.645
Fri	Aug	9	1899-12-31	WAT	2013	9 Aug 2013	6.7025
Sat	Aug	10	1899-12-31	WAT	2013	10 Aug 2013	6.8
Sun	Aug	11	1899-12-31	WAT	2013	11 Aug 2013	6.9425
Mon	Aug	12	1899-12-31	WAT	2013	12 Aug 2013	6.99
Tue	Aug	13	1899-12-31	WAT	2013	13 Aug 2013	7.0125
Wed	Aug	14	1899-12-31	WAT	2013	14 Aug 2013	6.9275
Thu	Aug	15	1899-12-31	WAT	2013	15 Aug 2013	6.79
Fri	Aug	16	1899-12-31	WAT	2013	16 Aug 2013	6.775
Sat	Aug	17	1899-12-31	WAT	2013	17 Aug 2013	6.81
Sun	Aug	18	1899-12-31	WAT	2013	18 Aug 2013	6.815
Mon	Aug	19	1899-12-31	WAT	2013	19 Aug 2013	6.79
Tue	Aug	20	1899-12-31	WAT	2013	20 Aug 2013	6.855
Wed	Aug	21	1899-12-31	WAT	2013	21 Aug 2013	7.0175
Thu	Aug	22	1899-12-31	WAT	2013	22 Aug 2013	7.18
Fri	Aug	23	1899-12-31	WAT	2013	23 Aug 2013	7.275
Sat	Aug	24	1899-12-31	WAT	2013	24 Aug 2013	7.325
Sun	Aug	25	1899-12-31	WAT	2013	25 Aug 2013	7.84
Mon	Aug	26	1899-12-31	WAT	2013	26 Aug 2013	7.3225
Tue	Aug	27	1899-12-31	WAT	2013	27 Aug 2013	7.1925
Wed	Aug	28	1899-12-31	WAT	2013	28 Aug 2013	7.01
Thu	Aug	29	1899-12-31	WAT	2013	29 Aug 2013	6.885
Fri	Aug	30	1899-12-31	WAT	2013	30 Aug 2013	6.715
Sat	Aug	31	1899-12-31	WAT	2013	31 Aug 2013	6.6325
Sun	Sep	1	1899-12-31	WAT	2013	1 Sep 2013	6.6225
Mon	Sep	2	1899-12-31	WAT	2013	2 Sep 2013	6.7075
Tue	Sep	3	1899-12-31	WAT	2013	3 Sep 2013	6.745
Wed	Sep	4	1899-12-31	WAT	2013	4 Sep 2013	6.74
Thu	Sep	5	1899-12-31	WAT	2013	5 Sep 2013	6.6825
Fri	Sep	6	1899-12-31	WAT	2013	6 Sep 2013	6.44
Sat	Sep	7	1899-12-31	WAT	2013	7 Sep 2013	6.19
Sun	Sep	8	1899-12-31	WAT	2013	8 Sep 2013	6.0375
Mon	Sep	9	1899-12-31	WAT	2013	9 Sep 2013	5.785
Tue	Sep	10	1899-12-31	WAT	2013	10 Sep 2013	5.5025
Wed	Sep	11	1899-12-31	WAT	2013	11 Sep 2013	5.4025
Thu	Sep	12	1899-12-31	WAT	2013	12 Sep 2013	5.33
Fri	Sep	13	1899-12-31	WAT	2013	13 Sep 2013	5.2175
Sat	Sep	14	1899-12-31	WAT	2013	14 Sep 2013	5.17
Sun	Sep	15	1899-12-31	WAT	2013	15 Sep 2013	5.2
Mon	Sep	16	1899-12-31	WAT	2013	16 Sep 2013	5.3725
Tue	Sep	17	1899-12-31	WAT	2013	17 Sep 2013	5.4675
Wed	Sep	18	1899-12-31	WAT	2013	18 Sep 2013	5.415
Thu	Sep	19	1899-12-31	WAT	2013	19 Sep 2013	5.2925
Fri	Sep	20	1899-12-31	WAT	2013	20 Sep 2013	5.19
Sat	Sep	21	1899-12-31	WAT	2013	21 Sep 2013	5.2025
Sun	Sep	22	1899-12-31	WAT	2013	22 Sep 2013	5.16
Mon	Sep	23	1899-12-31	WAT	2013	23 Sep 2013	5.0375
Tue	Sep	24	1899-12-31	WAT	2013	24 Sep 2013	4.9225
Wed	Sep	25	1899-12-31	WAT	2013	25 Sep 2013	4.8675
Thu	Sep	26	1899-12-31	WAT	2013	26 Sep 2013	5.025
Fri	Sep	27	1899-12-31	WAT	2013	27 Sep 2013	5.07
Sat	Sep	28	1899-12-31	WAT	2013	28 Sep 2013	5.015
Sun	Sep	29	1899-12-31	WAT	2013	29 Sep 2013	4.88
Mon	Sep	30	1899-12-31	WAT	2013	30 Sep 2013	4.7475
Tue	Oct	1	1899-12-31	WAT	2013	1 Oct 2013	4.9225
Wed	Oct	2	1899-12-31	WAT	2013	2 Oct 2013	5.235
Thu	Oct	3	1899-12-31	WAT	2013	3 Oct 2013	5.495
Fri	Oct	4	1899-12-31	WAT	2013	4 Oct 2013	5.5325
Sat	Oct	5	1899-12-31	WAT	2013	5 Oct 2013	5.585
Sun	Oct	6	1899-12-31	WAT	2013	6 Oct 2013	5.59
Mon	Oct	7	1899-12-31	WAT	2013	7 Oct 2013	5.5525
Tue	Oct	8	1899-12-31	WAT	2013	8 Oct 2013	5.4925
Wed	Oct	9	1899-12-31	WAT	2013	9 Oct 2013	5.475
Thu	Oct	10	1899-12-31	WAT	2013	10 Oct 2013	5.6675
Fri	Oct	11	1899-12-31	WAT	2013	11 Oct 2013	5.83
Sat	Oct	12	1899-12-31	WAT	2013	12 Oct 2013	5.7075
Sun	Oct	13	1899-12-31	WAT	2013	13 Oct 2013	5.5325
Mon	Oct	14	1899-12-31	WAT	2013	14 Oct 2013	5.2725
Tue	Oct	15	1899-12-31	WAT	2013	15 Oct 2013	5.045
Wed	Oct	16	1899-12-31	WAT	2013	16 Oct 2013	5.275
Thu	Oct	17	1899-12-31	WAT	2013	17 Oct 2013	5.3475
Fri	Oct	18	1899-12-31	WAT	2013	18 Oct 2013	5.34
Sat	Oct	19	1899-12-31	WAT	2013	19 Oct 2013	5.3525
Sun	Oct	20	1899-12-31	WAT	2013	20 Oct 2013	5.395
Mon	Oct	21	1899-12-31	WAT	2013	21 Oct 2013	5.46
Tue	Oct	22	1899-12-31	WAT	2013	22 Oct 2013	5.5075
Wed	Oct	23	1899-12-31	WAT	2013	23 Oct 2013	5.49
Thu	Oct	24	1899-12-31	WAT	2013	24 Oct 2013	5.3675
Fri	Oct	25	1899-12-31	WAT	2013	25 Oct 2013	5.1125
Sat	Oct	26	1899-12-31	WAT	2013	26 Oct 2013	4.8925
Sun	Oct	27	1899-12-31	WAT	2013	27 Oct 2013	4.6725
Mon	Oct	28	1899-12-31	WAT	2013	28 Oct 2013	4.5475
Tue	Oct	29	1899-12-31	WAT	2013	29 Oct 2013	4.7025
Wed	Oct	30	1899-12-31	WAT	2013	30 Oct 2013	4.8125
Thu	Oct	31	1899-12-31	WAT	2013	31 Oct 2013	4.8925
Fri	Nov	1	1899-12-31	WAT	2013	1 Nov 2013	4.7375
Sat	Nov	2	1899-12-31	WAT	2013	2 Nov 2013	4.46
Sun	Nov	3	1899-12-31	WAT	2013	3 Nov 2013	4.335
Mon	Nov	4	1899-12-31	WAT	2013	4 Nov 2013	4.26
Tue	Nov	5	1899-12-31	WAT	2013	5 Nov 2013	4.26
Wed	Nov	6	1899-12-31	WAT	2013	6 Nov 2013	4.32
Thu	Nov	7	1899-12-31	WAT	2013	7 Nov 2013	4.2475
Fri	Nov	8	1899-12-31	WAT	2013	8 Nov 2013	4.15
Sat	Nov	9	1899-12-31	WAT	2013	9 Nov 2013	4.1625
Sun	Nov	10	1899-12-31	WAT	2013	10 Nov 2013	4.1975
Mon	Nov	11	1899-12-31	WAT	2013	11 Nov 2013	4.3275
Tue	Nov	12	1899-12-31	WAT	2013	12 Nov 2013	4.26
Wed	Nov	13	1899-12-31	WAT	2013	13 Nov 2013	4.145
Thu	Nov	14	1899-12-31	WAT	2013	14 Nov 2013	4.1925
Fri	Nov	15	1899-12-31	WAT	2013	15 Nov 2013	4.2625
Sat	Nov	16	1899-12-31	WAT	2013	16 Nov 2013	4.33
Sun	Nov	17	1899-12-31	WAT	2013	17 Nov 2013	4.3725
Mon	Nov	18	1899-12-31	WAT	2013	18 Nov 2013	4.57
Tue	Nov	19	1899-12-31	WAT	2013	19 Nov 2013	4.8175
Wed	Nov	20	1899-12-31	WAT	2013	20 Nov 2013	5.2675
Thu	Nov	21	1899-12-31	WAT	2013	21 Nov 2013	5.525
Fri	Nov	22	1899-12-31	WAT	2013	22 Nov 2013	5.63
Sat	Nov	23	1899-12-31	WAT	2013	23 Nov 2013	5.3775
Sun	Nov	24	1899-12-31	WAT	2013	24 Nov 2013	5.1325
Mon	Nov	25	1899-12-31	WAT	2013	25 Nov 2013	5.05
Tue	Nov	26	1899-12-31	WAT	2013	26 Nov 2013	4.98
Wed	Nov	27	1899-12-31	WAT	2013	27 Nov 2013	4.98
Thu	Nov	28	1899-12-31	WAT	2013	28 Nov 2013	4.9575
Fri	Nov	29	1899-12-31	WAT	2013	29 Nov 2013	4.835
Sat	Nov	30	1899-12-31	WAT	2013	30 Nov 2013	4.52
Sun	Dec	1	1899-12-31	WAT	2013	1 Dec 2013	4.4025
Mon	Dec	2	1899-12-31	WAT	2013	2 Dec 2013	4.5
Tue	Dec	3	1899-12-31	WAT	2013	3 Dec 2013	4.77
Wed	Dec	4	1899-12-31	WAT	2013	4 Dec 2013	4.9625
Thu	Dec	5	1899-12-31	WAT	2013	5 Dec 2013	5.04
Fri	Dec	6	1899-12-31	WAT	2013	6 Dec 2013	5.0925
Sat	Dec	7	1899-12-31	WAT	2013	7 Dec 2013	5.1325
Sun	Dec	8	1899-12-31	WAT	2013	8 Dec 2013	5.1425
Mon	Dec	9	1899-12-31	WAT	2013	9 Dec 2013	5.1975
Tue	Dec	10	1899-12-31	WAT	2013	10 Dec 2013	5.2675
Wed	Dec	11	1899-12-31	WAT	2013	11 Dec 2013	5.3075
Thu	Dec	12	1899-12-31	WAT	2013	12 Dec 2013	5.2975
Fri	Dec	13	1899-12-31	WAT	2013	13 Dec 2013	5.2425
Sat	Dec	14	1899-12-31	WAT	2013	14 Dec 2013	5.135
Sun	Dec	15	1899-12-31	WAT	2013	15 Dec 2013	5.0925
Mon	Dec	16	1899-12-31	WAT	2013	16 Dec 2013	5.2275
Tue	Dec	17	1899-12-31	WAT	2013	17 Dec 2013	5.365
Wed	Dec	18	1899-12-31	WAT	2013	18 Dec 2013	5.355
Thu	Dec	19	1899-12-31	WAT	2013	19 Dec 2013	5.2675
Fri	Dec	20	1899-12-31	WAT	2013	20 Dec 2013	5.1725
Sat	Dec	21	1899-12-31	WAT	2013	21 Dec 2013	5.0225
Sun	Dec	22	1899-12-31	WAT	2013	22 Dec 2013	4.8725
Mon	Dec	23	1899-12-31	WAT	2013	23 Dec 2013	4.715
Tue	Dec	24	1899-12-31	WAT	2013	24 Dec 2013	4.5725
Wed	Dec	25	1899-12-31	WAT	2013	25 Dec 2013	4.485
Thu	Dec	26	1899-12-31	WAT	2013	26 Dec 2013	4.445
Fri	Dec	27	1899-12-31	WAT	2013	27 Dec 2013	4.6575
Sat	Dec	28	1899-12-31	WAT	2013	28 Dec 2013	4.575
Sun	Dec	29	1899-12-31	WAT	2013	29 Dec 2013	4.1925
Mon	Dec	30	1899-12-31	WAT	2013	30 Dec 2013	4
Tue	Dec	31	1899-12-31	WAT	2013	31 Dec 2013	3.7325
