# Supplementary material for: Out of the net: An agent-based model to study human movements influence on local-scale malaria transmission
Source: PLoS One. 2018 Mar 6;13(3):e0193493. doi: 10.1371/journal.pone.0193493 (PMC5839546; doi:10.1371/journal.pone.0193493)
Supplement: S2 File — (ZIP) [file pone.0193493.s002.zip]

Archive with 1,019 entries (946 files):
- S2/
- S2/all_jar/
- S2/CHANGES
- S2/docs/
- S2/docs/classdocs/
- S2/docs/classdocs/allclasses-frame.html
- S2/docs/classdocs/allclasses-noframe.html
- S2/docs/classdocs/constant-values.html
- S2/docs/classdocs/deprecated-list.html
- S2/docs/classdocs/ec/
- S2/docs/classdocs/ec/util/
- S2/docs/classdocs/help-doc.html
- S2/docs/classdocs/index-all.html
- S2/docs/classdocs/index.html
- S2/docs/classdocs/overview-frame.html
- S2/docs/classdocs/overview-summary.html
- S2/docs/classdocs/overview-tree.html
- S2/docs/classdocs/package-list
- S2/docs/classdocs/resources/
- S2/docs/classdocs/serialized-form.html
- S2/docs/classdocs/sim/
- S2/docs/classdocs/sim/display/
- S2/docs/classdocs/sim/display3d/
- S2/docs/classdocs/sim/engine/
- S2/docs/classdocs/sim/field/
- S2/docs/classdocs/sim/field/continuous/
- S2/docs/classdocs/sim/field/grid/
- S2/docs/classdocs/sim/field/network/
- S2/docs/classdocs/sim/portrayal/
- S2/docs/classdocs/sim/portrayal/continuous/
- S2/docs/classdocs/sim/portrayal/grid/
- S2/docs/classdocs/sim/portrayal/network/
- S2/docs/classdocs/sim/portrayal/simple/
- S2/docs/classdocs/sim/portrayal3d/
- S2/docs/classdocs/sim/portrayal3d/continuous/
- S2/docs/classdocs/sim/portrayal3d/grid/
- S2/docs/classdocs/sim/portrayal3d/grid/quad/
- S2/docs/classdocs/sim/portrayal3d/simple/
- S2/docs/classdocs/sim/util/
- S2/docs/classdocs/sim/util/gui/
- S2/docs/classdocs/sim/util/media/
- S2/docs/classdocs/sim/util/media/chart/
- S2/docs/classdocs/stylesheet.css
- S2/docs/howto.html
- S2/docs/index.html
- S2/docs/Java3D.pdf
- S2/docs/manual.pdf
- S2/docs/notes.html
- S2/docs/overview.html
- S2/docs/SimulatorLayout.pdf
- S2/docs/tutorial0/
- S2/ec/
- S2/ec/README
- S2/ec/util/
- S2/ec/util/MersenneTwisterFast.class
- S2/ec/util/MersenneTwisterFast.java
- S2/ec/util/README
- S2/ignoreme.bat
- S2/jar/
- S2/jar/mason.16.jar_old
- S2/jar/README
- S2/LICENSE
- S2/Makefile
- S2/README
- S2/sim/
- S2/sim/app/
- S2/sim/app/AmaSim/
- S2/sim/app/AmaSim/.settings/
- S2/sim/app/AmaSim/.settings/org.eclipse.jdt.core.prefs
- S2/sim/app/AmaSim/.settings/org.eclipse.jpt.core.prefs
- S2/sim/app/AmaSim/.settings/org.eclipse.wst.common.project.facet.core.prefs.xml
- S2/sim/app/AmaSim/.settings/org.eclipse.wst.common.project.facet.core.xml
- S2/sim/app/AmaSim/Activity.java
- S2/sim/app/AmaSim/ActivityComparator.java
- S2/sim/app/AmaSim/AgeSegment.java
- S2/sim/app/AmaSim/AmaSim.java
- S2/sim/app/AmaSim/AmaSimWithUI.java
- S2/sim/app/AmaSim/AmaSimWorld.java
- S2/sim/app/AmaSim/Animal.java
- S2/sim/app/AmaSim/BicubicInterpolator.java
- S2/sim/app/AmaSim/BilinearInterpolator.java
- S2/sim/app/AmaSim/build/
- S2/sim/app/AmaSim/build/classes/
- S2/sim/app/AmaSim/build/classes/META-INF/
- S2/sim/app/AmaSim/build/classes/META-INF/persistence.xml
- S2/sim/app/AmaSim/Cluster.java
- S2/sim/app/AmaSim/Community.java
- S2/sim/app/AmaSim/compile.sh
- S2/sim/app/AmaSim/compile_and_run.sh
- S2/sim/app/AmaSim/compile_and_run_analysis.sh
- S2/sim/app/AmaSim/compile_and_run_one_sim.sh
- S2/sim/app/AmaSim/compile_and_run_single.sh
- S2/sim/app/AmaSim/CoverPixel.java
- S2/sim/app/AmaSim/DoAnalysis.java
- S2/sim/app/AmaSim/DoAnalysisHouseholds.java
- S2/sim/app/AmaSim/DoAnalysisHumans.java
- S2/sim/app/AmaSim/DoAnalysisPixelsHuman.java
- S2/sim/app/AmaSim/DoAnalysisPixelsHumanTime.java
- S2/sim/app/AmaSim/DoAnalysisPixelsMosquito.java
- S2/sim/app/AmaSim/DoAnalysisShp.java
- S2/sim/app/AmaSim/Household.java
- S2/sim/app/AmaSim/HouseholdsGenerator.java
- S2/sim/app/AmaSim/Human.java
- S2/sim/app/AmaSim/HumanSchedule.java
- S2/sim/app/AmaSim/HumansGenerator.java
- S2/sim/app/AmaSim/icon.png
- S2/sim/app/AmaSim/index.html
- S2/sim/app/AmaSim/InitializeLayers.java
- S2/sim/app/AmaSim/InitializePixelMosquitosGrid.java
- S2/sim/app/AmaSim/input_data/
- S2/sim/app/AmaSim/launch.bat
- S2/sim/app/AmaSim/LayersDynamics.java
- S2/sim/app/AmaSim/MalariaData.java
- S2/sim/app/AmaSim/manifest.txt
- S2/sim/app/AmaSim/MeteoData.java
- S2/sim/app/AmaSim/Mosquito.java
- S2/sim/app/AmaSim/MosquitosGenerator.java
- S2/sim/app/AmaSim/outputs/
- S2/sim/app/AmaSim/paramsFiles/
- S2/sim/app/AmaSim/paramsFiles/changeComms.sh
- S2/sim/app/AmaSim/paramsFiles/Comm0/
- S2/sim/app/AmaSim/paramsFiles/Comm0/calibratedNoMovementNoProtected.params
- S2/sim/app/AmaSim/paramsFiles/Comm0/firstSim.params
- S2/sim/app/AmaSim/paramsFiles/Comm0/highRisk1.params
- S2/sim/app/AmaSim/paramsFiles/Comm0/highRisk100Prot.params
- S2/sim/app/AmaSim/paramsFiles/Comm0/highRisk1100Prot.params
- S2/sim/app/AmaSim/paramsFiles/Comm0/highRisk1300Prot.params
- S2/sim/app/AmaSim/paramsFiles/Comm0/highRisk1500Prot.params
- S2/sim/app/AmaSim/paramsFiles/Comm0/highRisk1Households.params
- S2/sim/app/AmaSim/paramsFiles/Comm0/highRisk2.params
- S2/sim/app/AmaSim/paramsFiles/Comm0/highRisk2Households.params
- S2/sim/app/AmaSim/paramsFiles/Comm0/highRisk300Prot.params
- S2/sim/app/AmaSim/paramsFiles/Comm0/highRisk500Prot.params
- S2/sim/app/AmaSim/paramsFiles/Comm0/highRisk50Prot.params
- S2/sim/app/AmaSim/paramsFiles/Comm0/highRisk700Prot.params
- S2/sim/app/AmaSim/paramsFiles/Comm0/highRisk900Prot.params
- S2/sim/app/AmaSim/paramsFiles/Comm0/highRiskFarmers.params
- S2/sim/app/AmaSim/paramsFiles/Comm0/oldtemplate.params
- S2/sim/app/AmaSim/paramsFiles/Comm0/template.params
- S2/sim/app/AmaSim/paramsFiles/Comm0/template_speedy.params
- S2/sim/app/AmaSim/paramsFiles/firstSim.params
- S2/sim/app/AmaSim/paramsFiles/template.params
- S2/sim/app/AmaSim/Place.java
- S2/sim/app/AmaSim/Plasmodium.java
- S2/sim/app/AmaSim/ReadDailyActivities.java
- S2/sim/app/AmaSim/ReadInput.java
- S2/sim/app/AmaSim/ReadMalariaPrevalence.java
- S2/sim/app/AmaSim/README
- S2/sim/app/AmaSim/README.md
- S2/sim/app/AmaSim/ReadNapoRiverLevels.java
- S2/sim/app/AmaSim/ReadShp.java
- S2/sim/app/AmaSim/ReadXlsMeteo.java
- S2/sim/app/AmaSim/ShapeFileEditor.java
- S2/sim/app/AmaSim/src/
- S2/sim/app/AmaSim/src/AmaSim.java
- S2/sim/app/AmaSim/src/AmaSimWithUI.java
- S2/sim/app/AmaSim/src/Animal.java
- S2/sim/app/AmaSim/src/BicubicInterpolator.java
- S2/sim/app/AmaSim/src/BilinearInterpolator.java
- S2/sim/app/AmaSim/src/CoverPixel.java
- S2/sim/app/AmaSim/src/DoAnalysis.java
- S2/sim/app/AmaSim/src/DoAnalysisHouseholds.java
- S2/sim/app/AmaSim/src/Household.java
- S2/sim/app/AmaSim/src/HouseholdsGenerator.java
- S2/sim/app/AmaSim/src/Human.java
- S2/sim/app/AmaSim/src/ignoreme.bat
- S2/sim/app/AmaSim/src/InitializeLayers.java
- S2/sim/app/AmaSim/src/InitializePixelMosquitosGrid.java
- S2/sim/app/AmaSim/src/LayersDynamics.java
- S2/sim/app/AmaSim/src/META-INF/
- S2/sim/app/AmaSim/src/META-INF/persistence.xml
- S2/sim/app/AmaSim/src/MeteoData.java
- S2/sim/app/AmaSim/src/Mosquito.java
- S2/sim/app/AmaSim/src/MosquitosGenerator.java
- S2/sim/app/AmaSim/src/Plasmodium.java
- S2/sim/app/AmaSim/src/ReadInput.java
- S2/sim/app/AmaSim/src/ReadMalariaPrevalence.java
- S2/sim/app/AmaSim/src/ReadNanayRiverLevels.java
- S2/sim/app/AmaSim/src/ReadShp.java
- S2/sim/app/AmaSim/src/ReadXlsMeteo.java
- S2/sim/app/AmaSim/src/ShapeFileEditor.java
- S2/sim/app/AmaSim/src/startAll.java
- S2/sim/app/AmaSim/src/Statistic.java
- S2/sim/app/AmaSim/src/testAvg.bat
- S2/sim/app/AmaSim/src/Utils.java
- S2/sim/app/AmaSim/src/win_compile.bat
- S2/sim/app/AmaSim/src/win_compile_and_run.bat
- S2/sim/app/AmaSim/src/win_compile_and_run1.bat
- S2/sim/app/AmaSim/src/win_compile_and_run_may.bat
- S2/sim/app/AmaSim/src/win_master_and_command.bat
- S2/sim/app/AmaSim/src/WriteStats.java
- S2/sim/app/AmaSim/src/WriteXlsOutput.java
- S2/sim/app/AmaSim/startAll.java
- S2/sim/app/AmaSim/Statistic.java
- S2/sim/app/AmaSim/template.params
- S2/sim/app/AmaSim/test.bat
- S2/sim/app/AmaSim/testMov.bat
- S2/sim/app/AmaSim/testNoMov.bat
- S2/sim/app/AmaSim/Utils.java
- S2/sim/app/AmaSim/win_compile.bat
- S2/sim/app/AmaSim/win_compile_and_run.bat
- S2/sim/app/AmaSim/win_compile_and_worldRun.bat
- S2/sim/app/AmaSim/win_masterAndCommand.bat
- S2/sim/app/AmaSim/win_multRun.bat
- S2/sim/app/AmaSim/win_perfectMixing.bat
- S2/sim/app/AmaSim/WriteShp.java
- S2/sim/app/AmaSim/WriteStats.java
- S2/sim/app/AmaSim/WriteXlsOutput.java
- S2/sim/display/
- S2/sim/display/Camera.png
- S2/sim/display/CameraPressed.png
- S2/sim/display/Console$1.class
- S2/sim/display/Console$10.class
- S2/sim/display/Console$11.class
- S2/sim/display/Console$12.class
- S2/sim/display/Console$13.class
- S2/sim/display/Console$14.class
- S2/sim/display/Console$15.class
- S2/sim/display/Console$16.class
- S2/sim/display/Console$17.class
- S2/sim/display/Console$18.class
- S2/sim/display/Console$19.class
- S2/sim/display/Console$2.class
- S2/sim/display/Console$20.class
- S2/sim/display/Console$21.class
- S2/sim/display/Console$22.class
- S2/sim/display/Console$23.class
- S2/sim/display/Console$24.class
- S2/sim/display/Console$25.class
- S2/sim/display/Console$26.class
- S2/sim/display/Console$27.class
- S2/sim/display/Console$28.class
- S2/sim/display/Console$29.class
- S2/sim/display/Console$3.class
- S2/sim/display/Console$30.class
- S2/sim/display/Console$31.class
- S2/sim/display/Console$32.class
- S2/sim/display/Console$33.class
- S2/sim/display/Console$34.class
- S2/sim/display/Console$35.class
- S2/sim/display/Console$36.class
- S2/sim/display/Console$37.class
- S2/sim/display/Console$38.class
- S2/sim/display/Console$39.class
- S2/sim/display/Console$4.class
- S2/sim/display/Console$40.class
- S2/sim/display/Console$41.class
- S2/sim/display/Console$42.class
- S2/sim/display/Console$43.class
- S2/sim/display/Console$44.class
- S2/sim/display/Console$45.class
- S2/sim/display/Console$46.class
- S2/sim/display/Console$47.class
- S2/sim/display/Console$48$1.class
- S2/sim/display/Console$48.class
- S2/sim/display/Console$49.class
- S2/sim/display/Console$5.class
- S2/sim/display/Console$50.class
- S2/sim/display/Console$51.class
- S2/sim/display/Console$52.class
- S2/sim/display/Console$53.class
- S2/sim/display/Console$54.class
- S2/sim/display/Console$55.class
- S2/sim/display/Console$56.class
- S2/sim/display/Console$57.class
- S2/sim/display/Console$58$1.class
- S2/sim/display/Console$58$2.class
- S2/sim/display/Console$58.class
- S2/sim/display/Console$59$1.class
- S2/sim/display/Console$59.class
- S2/sim/display/Console$6.class
- S2/sim/display/Console$7.class
- S2/sim/display/Console$8.class
- S2/sim/display/Console$9.class
- S2/sim/display/Console.class
- S2/sim/display/Console.java
- S2/sim/display/Controller.class
- S2/sim/display/Controller.java
- S2/sim/display/Display2D$1.class
- S2/sim/display/Display2D$10.class
- S2/sim/display/Display2D$11.class
- S2/sim/display/Display2D$12.class
- S2/sim/display/Display2D$13.class
- S2/sim/display/Display2D$14.class
- S2/sim/display/Display2D$15.class
- S2/sim/display/Display2D$16.class
- S2/sim/display/Display2D$17.class
- S2/sim/display/Display2D$18.class
- S2/sim/display/Display2D$19.class
- S2/sim/display/Display2D$2.class
- S2/sim/display/Display2D$20.class
- S2/sim/display/Display2D$21.class
- S2/sim/display/Display2D$22.class
- S2/sim/display/Display2D$23.class
- S2/sim/display/Display2D$24.class
- S2/sim/display/Display2D$25.class
- S2/sim/display/Display2D$3.class
- S2/sim/display/Display2D$4.class
- S2/sim/display/Display2D$5.class
- S2/sim/display/Display2D$6.class
[truncated: 719 more entries]
