# Supplementary material for: Out of the net: An agent-based model to study human movements influence on local-scale malaria transmission
Source: PLoS One. 2018 Mar 6;13(3):e0193493. doi: 10.1371/journal.pone.0193493 (PMC5839546; doi:10.1371/journal.pone.0193493)
Supplement: S2 File — (ZIP) [file pone.0193493.s002.zip › S2/docs/classdocs/package-list]

ec.util
sim.display
sim.display3d
sim.engine
sim.field
sim.field.continuous
sim.field.grid
sim.field.network
sim.portrayal
sim.portrayal.continuous
sim.portrayal.grid
sim.portrayal.network
sim.portrayal.simple
sim.portrayal3d
sim.portrayal3d.continuous
sim.portrayal3d.grid
sim.portrayal3d.grid.quad
sim.portrayal3d.simple
sim.util
sim.util.gui
sim.util.media
sim.util.media.chart
