# Supplementary material for: Out of the net: An agent-based model to study human movements influence on local-scale malaria transmission
Source: PLoS One. 2018 Mar 6;13(3):e0193493. doi: 10.1371/journal.pone.0193493 (PMC5839546; doi:10.1371/journal.pone.0193493)
Supplement: S2 File — (ZIP) [file pone.0193493.s002.zip › S2/ec/README]

ec

In a subpackage, ec/util/, is a single class: the Mersenne Twister random
number generator.  The reason this is in ec rather than in sim is simple:
MASON was intended in part to be compatible with ECJ, our evolutionary
computation toolkit (http://cs.gmu.edu/~eclab/projects/ecj/), and we're
sharing ECJ's Mersenne Twister class.
