# Supplementary material for: Out of the net: An agent-based model to study human movements influence on local-scale malaria transmission
Source: PLoS One. 2018 Mar 6;13(3):e0193493. doi: 10.1371/journal.pone.0193493 (PMC5839546; doi:10.1371/journal.pone.0193493)
Supplement: S2 File — (ZIP) [file pone.0193493.s002.zip › S2/ec/util/README]

ec/util

This package contains the MersenneTwisterFast random number generator, shared
with ECJ, our evolutionary computation toolkit.


MersenneTwisterFast.java

MersenneTwisterFast is a "fast" implementation of the Mersenne Twister MT199937
(99/10/29) algorithm with the improved 2002/1/26 initialization algorithm.  This
is the fastest Java implementation we are aware of and we are proud to say that we
wrote it ourselves.  The reasons it's fast are threefold: (1) some local
optimizations, (2) hard-inlining of all methods, and (3 and most important) the
class isn't synchronized.  Thus MersenneTwisterFast isn't a subclass of Random.java
even though it implements all of Random's methods.  

BTW, if you'd like a Mersenne Twister  subclass of Random, we have one.  It's also
much easier to understand as it doesn't have all the hard-coded optimizations inside.
Take a look at it in the ECJ distribution (http://cs.gmu.edu/~eclab/projects/ecj/)
