# Supplementary material for: Out of the net: An agent-based model to study human movements influence on local-scale malaria transmission
Source: PLoS One. 2018 Mar 6;13(3):e0193493. doi: 10.1371/journal.pone.0193493 (PMC5839546; doi:10.1371/journal.pone.0193493)
Supplement: S2 File — (ZIP) [file pone.0193493.s002.zip › S2/ignoreme.bat]

@ECHO OFF

rem MASON needs this batch file because we cannot repeatedly append things to a
rem variable in a loop without turning on delayed expansion/evaluation.  Thus 
rem all occurances of CLASSPATH in the batch file are replaced when the script
rem is started.  Using a separate script for each append forces a fresh copy 
rem of CLASSPATH to read every time.

IF NOT "%*"==""  set classpath=%classpath%;%*
rem The reason for the IF statement is that nothing should happen if the user 
rem clicks on this script.
