# Supplementary material for: Out of the net: An agent-based model to study human movements influence on local-scale malaria transmission
Source: PLoS One. 2018 Mar 6;13(3):e0193493. doi: 10.1371/journal.pone.0193493 (PMC5839546; doi:10.1371/journal.pone.0193493)
Supplement: S2 File — (ZIP) [file pone.0193493.s002.zip › S2/sim/app/AmaSim/.settings/org.eclipse.jpt.core.prefs]

eclipse.preferences.version=1
org.eclipse.jpt.core.platform=generic2_0
org.eclipse.jpt.jpa.core.discoverAnnotatedClasses=false
