# Supplementary material for: Out of the net: An agent-based model to study human movements influence on local-scale malaria transmission
Source: PLoS One. 2018 Mar 6;13(3):e0193493. doi: 10.1371/journal.pone.0193493 (PMC5839546; doi:10.1371/journal.pone.0193493)
Supplement: S2 File — (ZIP) [file pone.0193493.s002.zip › S2/sim/app/AmaSim/.settings/org.eclipse.wst.common.project.facet.core.prefs.xml]

<root>
  <facet id="jpt.jpa">
    <node name="libprov">
      <attribute name="provider-id" value="jpa-user-library-provider"/>
    </node>
  </facet>
</root>
