# Supplementary material for: Out of the net: An agent-based model to study human movements influence on local-scale malaria transmission
Source: PLoS One. 2018 Mar 6;13(3):e0193493. doi: 10.1371/journal.pone.0193493 (PMC5839546; doi:10.1371/journal.pone.0193493)
Supplement: S2 File — (ZIP) [file pone.0193493.s002.zip › S2/sim/app/AmaSim/.settings/org.eclipse.wst.common.project.facet.core.xml]

<?xml version="1.0" encoding="UTF-8"?>
<faceted-project>
  <runtime name="jre7"/>
  <fixed facet="jpt.jpa"/>
  <fixed facet="java"/>
  <installed facet="java" version="1.7"/>
  <installed facet="jpt.jpa" version="2.0"/>
</faceted-project>
