# Supplementary material for: Out of the net: An agent-based model to study human movements influence on local-scale malaria transmission
Source: PLoS One. 2018 Mar 6;13(3):e0193493. doi: 10.1371/journal.pone.0193493 (PMC5839546; doi:10.1371/journal.pone.0193493)
Supplement: S2 File — (ZIP) [file pone.0193493.s002.zip › S2/sim/app/AmaSim/ActivityComparator.java]

/*
  Copyright 2011 by Francesco Pizzitutti
  Licensed under the Academic Free License version 3.0
  See the file "LICENSE" for more information
*/

package sim.app.AmaSim;

import java.util.*;
import sim.engine.*;
import sim.util.*;
import sim.field.network.*;

public class ActivityComparator implements Comparator, java.io.Serializable
{
   private static final long serialVersionUID = 1L;

   //----------------------------------------------------------
   public ActivityComparator()
   {
   }

   //----------------------------------------------------------
   public int compare(Object ao1, Object ao2)
   {

      Activity a1 = ((Activity)ao1);
      Activity a2 = ((Activity)ao2);
 
      if(a1.priority > a2.priority)
          return 1;
      else if(a1.priority < a2.priority)
          return -1;
      else
          return 0;
   }


}
