# Supplementary material for: Out of the net: An agent-based model to study human movements influence on local-scale malaria transmission
Source: PLoS One. 2018 Mar 6;13(3):e0193493. doi: 10.1371/journal.pone.0193493 (PMC5839546; doi:10.1371/journal.pone.0193493)
Supplement: S2 File — (ZIP) [file pone.0193493.s002.zip › S2/sim/app/AmaSim/launch.bat]

@ECHO OFF

set /a counter = 0

REM =====================================================================

start /B cmd /c " .\highRisk100Prot.bat > ./outputs/Outs/highRisk100Prot%counter%.out "

set /a counter+=1

SLEEP 15

start /B cmd /c " .\highRisk100Prot.bat > ./outputs/Outs/highRisk100Prot%counter%.out "

set /a counter+=1

SLEEP 15

start /B cmd /c " .\highRisk100Prot.bat > ./outputs/Outs/highRisk100Prot%counter%.out "

set /a counter+=1

SLEEP 15

call cmd /c " .\highRisk100Prot.bat > ./outputs/Outs/highRisk100Prot%counter%.out "

set /a counter+=1

SLEEP 15

REM =====================================================================


REM =====================================================================

start /B cmd /c " .\highRisk300Prot.bat > ./outputs/Outs/highRisk300Prot%counter%.out "

set /a counter+=1

SLEEP 15

start /B cmd /c " .\highRisk300Prot.bat > ./outputs/Outs/highRisk300Prot%counter%.out "

set /a counter+=1

SLEEP 15

start /B cmd /c " .\highRisk300Prot.bat > ./outputs/Outs/highRisk300Prot%counter%.out "

set /a counter+=1

SLEEP 15


call cmd /c " .\highRisk300Prot.bat > ./outputs/Outs/highRisk300Prot%counter%.out "

set /a counter+=1

SLEEP 15

REM =====================================================================


REM =====================================================================

start /B cmd /c " .\highRisk500Prot.bat > ./outputs/Outs/highRisk500Prot%counter%.out "

set /a counter+=1

SLEEP 15

start /B cmd /c " .\highRisk500Prot.bat > ./outputs/Outs/highRisk500Prot%counter%.out "

set /a counter+=1

SLEEP 15

start /B cmd /c " .\highRisk500Prot.bat > ./outputs/Outs/highRisk500Prot%counter%.out "

set /a counter+=1

SLEEP 15


call cmd /c " .\highRisk500Prot.bat > ./outputs/Outs/highRisk500Prot%counter%.out "

set /a counter+=1

SLEEP 15

REM =====================================================================

REM =====================================================================

start /B cmd /c " .\highRisk700Prot.bat > ./outputs/Outs/highRisk700Prot%counter%.out "

set /a counter+=1

SLEEP 15

start /B cmd /c " .\highRisk700Prot.bat > ./outputs/Outs/highRisk700Prot%counter%.out "

set /a counter+=1

SLEEP 15

start /B cmd /c " .\highRisk700Prot.bat > ./outputs/Outs/highRisk700Prot%counter%.out "

set /a counter+=1

SLEEP 15


call cmd /c " .\highRisk700Prot.bat > ./outputs/Outs/highRisk700Prot%counter%.out "

set /a counter+=1

SLEEP 15

REM =====================================================================

REM =====================================================================

start /B cmd /c " .\highRisk900Prot.bat > ./outputs/Outs/highRisk900Prot%counter%.out "

set /a counter+=1

SLEEP 15

start /B cmd /c " .\highRisk900Prot.bat > ./outputs/Outs/highRisk900Prot%counter%.out "

set /a counter+=1

SLEEP 15

start /B cmd /c " .\highRisk900Prot.bat > ./outputs/Outs/highRisk900Prot%counter%.out "

set /a counter+=1

SLEEP 15


call cmd /c " .\highRisk900Prot.bat > ./outputs/Outs/highRisk900Prot%counter%.out "

set /a counter+=1

SLEEP 15

REM =====================================================================

REM =====================================================================

start /B cmd /c " .\highRisk1100Prot.bat > ./outputs/Outs/highRisk1100Prot%counter%.out "

set /a counter+=1

SLEEP 15

start /B cmd /c " .\highRisk1100Prot.bat > ./outputs/Outs/highRisk1100Prot%counter%.out "

set /a counter+=1

SLEEP 15

start /B cmd /c " .\highRisk1100Prot.bat > ./outputs/Outs/highRisk1100Prot%counter%.out "

set /a counter+=1

SLEEP 15


call cmd /c " .\highRisk1100Prot.bat > ./outputs/Outs/highRisk1100Prot%counter%.out "

set /a counter+=1

SLEEP 15

REM =====================================================================

REM =====================================================================

start /B cmd /c " .\highRisk1300Prot.bat > ./outputs/Outs/highRisk1300Prot%counter%.out "

set /a counter+=1

SLEEP 15

start /B cmd /c " .\highRisk1300Prot.bat > ./outputs/Outs/highRisk1300Prot%counter%.out "

set /a counter+=1

SLEEP 15

start /B cmd /c " .\highRisk1300Prot.bat > ./outputs/Outs/highRisk1300Prot%counter%.out "

set /a counter+=1

SLEEP 15


call cmd /c " .\highRisk1300Prot.bat > ./outputs/Outs/highRisk1300Prot%counter%.out "

set /a counter+=1

SLEEP 15

REM =====================================================================


REM =====================================================================

start /B cmd /c " .\highRisk1500Prot.bat > ./outputs/Outs/highRisk1500Prot%counter%.out "

set /a counter+=1

SLEEP 15

start /B cmd /c " .\highRisk1500Prot.bat > ./outputs/Outs/highRisk1500Prot%counter%.out "

set /a counter+=1

SLEEP 15

start /B cmd /c " .\highRisk1500Prot.bat > ./outputs/Outs/highRisk1500Prot%counter%.out "

set /a counter+=1

SLEEP 15


call cmd /c " .\highRisk1500Prot.bat > ./outputs/Outs/highRisk1500Prot%counter%.out "

set /a counter+=1

SLEEP 15

REM =====================================================================
