# Supplementary material for: Out of the net: An agent-based model to study human movements influence on local-scale malaria transmission
Source: PLoS One. 2018 Mar 6;13(3):e0193493. doi: 10.1371/journal.pone.0193493 (PMC5839546; doi:10.1371/journal.pone.0193493)
Supplement: S2 File — (ZIP) [file pone.0193493.s002.zip › S2/sim/app/AmaSim/paramsFiles/changeComms.sh]

#!/bin/bash

mv comm0 Comm0
mv comm1 Comm1
mv comm2 Comm2
mv comm3 Comm3
mv comm4 Comm4
mv comm5 Comm5
mv comm6 Comm6
mv comm7 Comm7
mv comm8 Comm8
mv comm9 Comm9
mv comm10 Comm10
mv comm11 Comm11
mv comm12 Comm12
mv comm13 Comm13
mv comm14 Comm14
mv comm15 Comm15
mv comm16 Comm16
