# Supplementary material for: Out of the net: An agent-based model to study human movements influence on local-scale malaria transmission
Source: PLoS One. 2018 Mar 6;13(3):e0193493. doi: 10.1371/journal.pone.0193493 (PMC5839546; doi:10.1371/journal.pone.0193493)
Supplement: S2 File — (ZIP) [file pone.0193493.s002.zip › S2/sim/app/AmaSim/ReadInput.java]

/*
  Copyright 2011 by Francesco Pizzitutti
  Licensed under the Academic Free License version 3.0
  See the file "LICENSE" for more information
*/

package sim.app.AmaSim;

import java.io.*;
import java.util.*;

import java.util.ArrayList;
import java.util.List;

import java.text.DateFormat;
import java.text.ParseException;
import java.text.SimpleDateFormat;


public class ReadInput {
   private static final long serialVersionUID = 1L;

   public String input_file = "";

   String stats[] = new String[2];
   public String[] getStats() { return stats; }

   public int num_step;
   public int getNum_step() { return num_step; }

   public int num_job = 0;
   public int getNum_job() { return num_job; }

   public int startingNumMosquitos = 0;
   public int getStartingNumMosquitos() { return startingNumMosquitos; }

   public String out_stats = "";

   public AmaSim sim = null;

   //====================================================
   public ReadInput(AmaSim sim)
   {
      String path = "sim/app/AmaSim/";
      input_file = path + sim.global_input_fileCom;

      System.out.println ( input_file);
      System.out.println ( sim.global_input_file);
   } 

   //====================================================
   public void CheckInput()
      {
          if(out_stats == "")
          {   
              System.out.println ( "The out_stats file not defined revise input file: num_job should be = 1 if one job is needed" );
              System.exit(0);
          }
      }

   //====================================================
   public void PrintInput()
      {
         System.out.println ("==============================================================");
         System.out.println ("Writing  the content of the input file for this batch of runs=");
         System.out.println ("==============================================================");
         try{
          // Open the file that is the first command line parameter

          FileInputStream fstream = new FileInputStream(input_file);
          // Get the object of DataInputStream
          DataInputStream in = new DataInputStream(fstream);
          BufferedReader br = new BufferedReader(new InputStreamReader(in));
          String strLine;
          //Read File Line By Line
          while ((strLine = br.readLine()) != null)   {
          // Print the content on the console
          //System.out.println (strLine);
          strLine = strLine.trim();
    
          System.out.println (strLine);

    
          }
          //Close the input stream
          in.close();
            }catch (Exception e){//Catch exception if any
          System.err.println("Error: " + e.getMessage());
                }

         System.out.println ("==============================================================");
         System.out.println ("End of the content of the input file =========================");
         System.out.println ("==============================================================");
   
      } //close public PrintInput 


   //====================================================
   public String inputFileGetLine(String name)
   {

       //String path = "sim/app/AmaSim/";
       //input_file = path + sim.global_input_fileCom;
       //System.out.println ("input file: " + input_file);
       //System.exit(0);
       String strLine = "";

       try
       {
           // open the file that is the first command line parameter
           //fileinputstream fstream = new fileinputstream("sim/app/AmaSim/AmaSim.params");
           FileInputStream fstream = new FileInputStream(input_file);
           // get the object of datainputstream
           DataInputStream in = new DataInputStream(fstream);
           BufferedReader br = new BufferedReader(new InputStreamReader(in));
           //read file line by line
           while ((strLine = br.readLine()) != null)   
           {
              // print the content on the console
              //System.out.println (strLine);
              strLine = strLine.trim();
        
              if( strLine.startsWith("#"))continue;
              if( strLine.startsWith("  "))continue;
        
              String delims = "[ ]+";
              String[] words = strLine.split(delims);

              if(words[0].equals(name))
              {
                  return strLine;
              }
                  
           }
           //close the input stream
           in.close();
        }
        catch (Exception e)
        {//catch exception if any
           System.err.println("error: " + e.getMessage());
           System.out.println ("Input file not founf");
           System.exit(0);
        }

        strLine = "Word " + name +  " not Not found in the input file. Program Exits";
        System.out.println (strLine);
        System.exit(0);

        return strLine;
   }

   
   //====================================================
   public Integer readInt(String name)
   {
       String line = inputFileGetLine(name);

       //System.out.println (line);

       String delims = "[ ]+";
       String[] words = line.split(delims);

       if(words.length != 2)
       {
          System.out.println ("Error in the input file give right parameter to  the input: " + name);
          System.out.println ("Syntax: " + name + " + space  + integerNumber ");
          System.out.println ("Program Exits");
          System.exit(0);
       }

       try 
       {
          return Integer.parseInt(words[1]);
       }
       catch (NumberFormatException e) 
       {
          System.out.println ("Error in the input file for the parameter: " + name);
          System.out.println ("The input is not a valid integer");
          System.out.println ("Program Exits");
          System.exit(0);
       }


       return 0;
   }


   //====================================================
   public String readIntString(String name, String what)
   {
       String line = inputFileGetLine(name);

       //System.out.println (line);

       String delims = "[ ]+";
       String[] words = line.split(delims);

       int int_out = 0;
       String string_out = "";

       if(words.length != 3)
       {
          System.out.println ("Error in the input file give right parameter to  the input: " + name);
          System.out.println ("Syntax: " + name + " + space + integerNumber + String ");
          System.out.println ("Program Exits");
          System.exit(0);
       }

       try 
       {
          int_out =  Integer.parseInt(words[1]);
       }
       catch (NumberFormatException e) 
       {
          System.out.println ("Error in the input file for the parameter: " + name);
          System.out.println ("The second entry in the line input is not a valid integer");
          System.out.println ("Program Exits");
          System.exit(0);
       }

       string_out =  words[2];
  
       if(what.equals("integer"))
       {
           return words[1];
       }
       else if(what.equals("string"))
       {
           return string_out;
       }

       return "";
   }

   //====================================================
   public Double readDouble(String name)
   {
       String line = inputFileGetLine(name);

       //System.out.println (line);

       String delims = "[ ]+";
       String[] words = line.split(delims);

       if(words.length != 2)
       {
          System.out.println ("Error in the input file give right parameter to  the input: " + name);
          System.out.println ("Syntax: " + name + " + space  + doubleNumber ");
          System.out.println ("Program Exits");
          System.exit(0);
       }

       try 
       {
          return Double.parseDouble(words[1]);
       }
       catch (NumberFormatException e) 
       {
          System.out.println ("Error in the input file for the parameter: " + name);
          System.out.println ("The input is not a valid double");
          System.out.println ("Program Exits");
          System.exit(0);
       }


       return 0.0;
   }

   //====================================================
   public List<Double> readListDouble(String name)
   {
       String line = inputFileGetLine(name);
       List<Double> list = new ArrayList<Double>();
       double d = 0.0;

       //System.out.println (line);

       String delims = "[ ]+";
       String[] words = line.split(delims);

       if(words.length <= 2)
       {
          System.out.println ("Error in the input file give right parameter to  the input: " + name);
          System.out.println ("Syntax: " + name + " + space  + Number + Number + .... + Number + Number ");
          System.out.println ("Program Exits");
          System.exit(0);
       }


       for(int i = 1; i < words.length; i++)
       { 
          try 
          {
              
             d = Double.parseDouble(words[i]);
             list.add(d);
          }
          catch (NumberFormatException e) 
          {
             System.out.println ("Error in the input file for the parameter: " + name);
             System.out.println ("The input is not a valid integer");
             System.out.println ("Program Exits");
             System.exit(0);
          }


       }


       return list;
   }


   //====================================================
   public void checkDist(List<Double> dist, String what)
   {
      double stats = 0.0;
       
      for(int i = 0; i <  dist.size(); i = i + 2)
      {
          stats =  stats + dist.get(i + 1);

      }

      if(Math.abs(stats - 1.0) >= 0.000001)
      {
         System.out.println ("Error in the input file for the parameter: " + what);
         System.out.println ("The probability distribution is not normalized to 1");
         System.out.println ("Program Exits");
         System.exit(0);
      }

   }

   //====================================================
   public String readString(String name)
   {
       String line = inputFileGetLine(name);

       //System.out.println (line);

       String delims = "[ ]+";
       String[] words = line.split(delims);

       if(words.length != 2)
       {
          System.out.println ("Error in the input file give right parameter to  the input: " + name);
          System.out.println ("Syntax: " + name + " + space  + String ");
          System.out.println ("Program Exits");
          System.exit(0);
       }


       return words[1];
   }

   //====================================================
   public Date readDate(String name)
   {
       String line = inputFileGetLine(name);

       //System.out.println (line);

       String delims = "[ ]+";
       String[] words = line.split(delims);

       if(words.length != 2)
       {
          System.out.println ("Error in the input file give right parameter to  the input: " + name);
          System.out.println ("Syntax: " + name + " + space  + String ");
          System.out.println ("Program Exits");
          System.exit(0);
       }

       DateFormat format = new SimpleDateFormat("dd-MM-yyyy");
       Date date = null;
       try{
           date = format.parse(words[1]);
       }
       catch (ParseException e)
       {//catch exception if any
           System.err.println("error: " + e.getMessage());
       }


       return date;
   }

   //====================================================
   public Calendar readCalendar(String name)
   {
       String line = inputFileGetLine(name);

       //System.out.println (line);

       String delims = "[ ]+";
       String[] words = line.split(delims);

       if(words.length != 2)
       {
          System.out.println ("Error in the input file give right parameter to  the input: " + name);
          System.out.println ("Syntax: " + name + " + space  + String ");
          System.out.println ("Program Exits");
          System.exit(0);
       }

       DateFormat format = new SimpleDateFormat("dd-MM-yyyy");
       Calendar cal = Calendar.getInstance();
       //Date date = null;
       try{
           cal.setTime(format.parse(words[1]));
       }
       catch (ParseException e)
       {//catch exception if any
           System.err.println("error: " + e.getMessage());
       }

       cal.set(Calendar.HOUR, 0);
       cal.set(Calendar.MINUTE, 0);
       cal.set(Calendar.SECOND, 0);

       return cal;
   }


   //====================================================
   public boolean exists(String name)
   {
       //String path = "sim/app/AmaSim/";
       //input_file = path + sim.global_input_fileCom;
       //System.out.println ("input file: " + input_file);
       //System.exit(0);
       String strLine = "";

       try
       {
           // open the file that is the first command line parameter
           //fileinputstream fstream = new fileinputstream("sim/app/AmaSim/AmaSim.params");
           FileInputStream fstream = new FileInputStream(input_file);
           // get the object of datainputstream
           DataInputStream in = new DataInputStream(fstream);
           BufferedReader br = new BufferedReader(new InputStreamReader(in));
           //read file line by line
           while ((strLine = br.readLine()) != null)   
           {
              // print the content on the console
              //system.out.println (strline);
              strLine = strLine.trim();
        
              if( strLine.startsWith("#"))continue;
              if( strLine.startsWith("  "))continue;
        
              String delims = "[ ]+";
              String[] words = strLine.split(delims);

              if(words[0].equals(name))
              {
                  return true;
              }
                  
           }
           //close the input stream
           in.close();
        }
        catch (Exception e)
        {//catch exception if any
           System.err.println("error: " + e.getMessage());
        }

        return false;

   }


//====================================================
public List<String> getInputList()
{
   List<String> list = new ArrayList<String>();

   try{
    // Open the file that is the first command line parameter

    FileInputStream fstream = new FileInputStream(input_file);
    // Get the object of DataInputStream
    DataInputStream in = new DataInputStream(fstream);
    BufferedReader br = new BufferedReader(new InputStreamReader(in));
    String strLine;
    //Read File Line By Line
    while ((strLine = br.readLine()) != null)   {
    // Print the content on the console
    //System.out.println (strLine);
    strLine = strLine.trim();

    list.add(strLine);

    }
    //Close the input stream
    in.close();
      }catch (Exception e){//Catch exception if any
    System.err.println("Error: " + e.getMessage());
          }
    return list;

} //close public PrintInput 


   //====================================================
   public List<Integer> readListInt(String name)
   {
       String line = inputFileGetLine(name);
       List<Integer> list = new ArrayList<Integer>();
       int d = 0;

       //System.out.println (line);

       String delims = "[ ]+";
       String[] words = line.split(delims);

       if(words.length <= 2)
       {
          System.out.println ("Error in the input file give right parameter to  the input: " + name);
          System.out.println ("Syntax: " + name + " + space  + Number + Number + .... + Number + Number ");
          System.out.println ("Program Exits");
          System.exit(0);
       }


       for(int i = 1; i < words.length; i++)
       { 
          try 
          {
              
             d = Integer.parseInt(words[i]);
             list.add(d);
          }
          catch (NumberFormatException e) 
          {
             System.out.println ("Error in the input file for the parameter: " + name);
             System.out.println ("The input is not a valid integer");
             System.out.println ("Program Exits");
             System.exit(0);
          }


       }


       return list;
   }

   //====================================================
   public List<String> readPlaces(String name)
   {
       String line = inputFileGetLine(name);

       List<String> places = new ArrayList<String>();

       String names = line.replace(name, "");

       //System.out.println (names);

       String delims = ",";
       String[] words = names.split(delims);

       if(words.length < 1)
       {
          System.out.println ("Error in the input file give right parameter to  the input: " + name);
          System.out.println ("Syntax: " + name + " + space  + String ");
          System.out.println ("Program Exits");
          System.exit(0);
       }

       for(int i = 0; i < words.length; i++)
       {
           places.add(words[i].replace(" ", "").toLowerCase());
       
       }

       //for(int i = 0; i < places.size(); i++)
       //{
       // 
       //   System.out.println (places.get(i));
       //
       //}


       //System.exit(0);
       return places;
   }


}//End of file
