# Supplementary material for: Out of the net: An agent-based model to study human movements influence on local-scale malaria transmission
Source: PLoS One. 2018 Mar 6;13(3):e0193493. doi: 10.1371/journal.pone.0193493 (PMC5839546; doi:10.1371/journal.pone.0193493)
Supplement: S2 File — (ZIP) [file pone.0193493.s002.zip › S2/sim/app/AmaSim/README]

29/04/2014 Zero version of AmaSim project. Simulation of malaria in the Amazon
30/04/2014 Empty initial version of AmaSim project. Simulation of malaria in the Amazon
