# Supplementary material for: Out of the net: An agent-based model to study human movements influence on local-scale malaria transmission
Source: PLoS One. 2018 Mar 6;13(3):e0193493. doi: 10.1371/journal.pone.0193493 (PMC5839546; doi:10.1371/journal.pone.0193493)
Supplement: S2 File — (ZIP) [file pone.0193493.s002.zip › S2/sim/app/AmaSim/README.md]

# This is my README
#30/04/2014 Empty version of AmaSim project. Simulation of malaria in the Amazon
#15/05/2014 Mosquitos, households, humans, fake rive, no immunity, random walk mosquitos. Recently solved problem of mosquito stop
#30/05/2014 Entomological model is almost ready and works giving reasonable human biting rate, fract of infectious mosquitos and humans. 
TODO there is a tmeporal treshold to ovoposition? Is there a risk for mosquito in biting. Like human killing the mosquitos of chemicals or whatever. 
#16/06/2014 Mosquito  pixels grid added. Now sim run with geo and mosquito grid with different cell sizes. Optimized to get fast mosquito breeding sites and households.
