# Supplementary material for: Out of the net: An agent-based model to study human movements influence on local-scale malaria transmission
Source: PLoS One. 2018 Mar 6;13(3):e0193493. doi: 10.1371/journal.pone.0193493 (PMC5839546; doi:10.1371/journal.pone.0193493)
Supplement: S2 File — (ZIP) [file pone.0193493.s002.zip › S2/sim/app/AmaSim/src/AmaSim.java]

/*
  Copyright 2011 by Francesco Pizzitutti
  Licensed under the Academic Free License version 3.0
  See the file "LICENSE" for more information
*/

package sim.app.AmaSim;

import java.io.*;
import java.util.*;
import java.util.logging.*;

import sim.engine.*;
import sim.util.*;
import java.text.DecimalFormat;
import sim.field.grid.*;
import sim.field.network.*;
import java.util.ArrayList;
import java.util.List;

import sim.io.geo.*;
import sim.field.geo.GeomVectorField;

import com.vividsolutions.jts.geom.Coordinate;
import com.vividsolutions.jts.geom.Envelope;
import com.vividsolutions.jts.geom.GeometryFactory;
import com.vividsolutions.jts.geom.Point;
import com.vividsolutions.jts.planargraph.Node;
import com.vividsolutions.jts.geom.Geometry;

import sim.util.geo.GeomPlanarGraph;
import sim.util.geo.MasonGeometry;
import sim.util.geo.GeometryUtilities;

import java.io.File;
import java.io.FileWriter;
import java.io.BufferedWriter;
import java.io.IOException;

import sim.portrayal.grid.*;

public class AmaSim extends SimState
{
   private static final long serialVersionUID = 1L;

   boolean debug = true;

   static String outDir = "";
   static String doAnalysis = "";
   static String outPath = "";
   static String outFileNumbering = "";
   static String global_input_file;

   boolean first_run = true;
   boolean show_graph = false;
   public WriteStats stats_writer;
   public boolean gridSetupDone = false;
   public double cutFactor = 1.0;
   public int equilibPeriod = 0;
   public int equilibPeriodCounter = 0;
   public boolean equilibration = false;

   public static boolean stats_stop = false;
   public static int n_step_stats;
   public static boolean stats = false;
   public int stats_job = -1;
   public int upgradeCharts = -1;
   
   public static long runTime = 0;
   public static double  timeTimeSteps = 0.0;
   public static int  timeTimeStepsCount = 0;

   public double  totNumOfmosquitos = 0.0;
   public int  totNumOfmosquitosCount = 0;

   public ReadNanayRiverLevels readRiver;
   public List<List<Double>> nanayLevels = new ArrayList<List<Double>>();
   HashMap<String, Double> dailyNanayLevel = new HashMap<String, Double>();
   public double  maxNanayLevel = 0.0;
   public double  minNanayLevel = 0.0;
   public double  oldPMaxLevel = 0.0;
   public double  deltaLevel = 0.0;

   public ReadMalariaPrevalence readMalaria;
   public List<List<Double>> malariaPrevalence = new ArrayList<List<Double>>();
   HashMap<String, Double> dailyMalariaPrevalence = new HashMap<String, Double>();
   public double  maxMalariaPrevalence = 0.0;
   public double  minMalariaPrevalence = 0.0;
   public double  oldMalariaPrevalence = 0.0;

   //-------------------------------------------------
   public static int num_step;
   public static int num_job = 1;
   public static boolean withDates = false;

   public WriteXlsOutput writeXls;
   public List<Object[]> weeklyData = new ArrayList<Object[]>();
   public static int weeklyDataCounter = 1;

   public double weeklyMalariaCases = 0.0;
   public double weeklyMalariaCasesFalciparum = 0.0;
   public double weeklyMalariaCasesVivax = 0.0;

   public double monthlyMalariaCases = 0.0;
   public double monthlyMalariaCasesFalciparum = 0.0;
   public double monthlyMalariaCasesVivax = 0.0;

   public double HmonthlyIncidence = 0.0;
   public double HmonthlyIncidenceFalciparum = 0.0;
   public double HmonthlyIncidenceVivax = 0.0;

   public double yearlyMalariaCases = 0.0;
   public double yearlyMalariaCasesFalciparum = 0.0;
   public double yearlyMalariaCasesVivax = 0.0;

   public double HyearlyIncidence = 0.0;
   public double HyearlyIncidenceFalciparum = 0.0;
   public double HyearlyIncidenceVivax = 0.0;

   public double weeklyNumHumanInfected = 0.0;
   public static int weeklyHourStats = 0;
   public static int weeklyDayStats = 0;
   public double weeklyAvgTemp = 0.0;
   public double weeklyNumRainDays = 0.0;
   public double weeklyAvgNumBitesPerHuman = 0.0;
   public double weeklyAvgFractInfectiousMosquitos = 0.0;
   public double totNumDailyBites = 0.0;
   public double weeklyAvgMosquitoLifeSpan = 0.0;
   public int weeklyAvgMosquitoLifeSpanCount = 0;
   public double weeklyAvgSporogonicFalciparum = 0.0;
   public int weeklyAvgSporogonicFalciparumCounter = 0;
   public double weeklyAvgSporogonicVivax = 0.0;
   public int weeklyAvgSporogonicVivaxCounter = 0;
   public double weeklyTimeToGetBlood = 0.0;
   public int weeklyTimeToGetBloodCounter = 0;
   public double weeklyTimeToLayEggs = 0.0;
   public int weeklyTimeToLayEggsCounter = 0;
   public double     weeklyNumFailBite = 0;
   public double     weeklyNumBite = 0;
   public double     weeklyAvgTimeToSymptoms = 0;
   public int     weeklyAvgTimeToSymptomsCounter = 0;

   public int mosquitoGridWidth  = 60;
   public int mosquitoGridHeight = 60;

   public int geoGridWidth  = 60;
   public int geoGridHeight = 60;

   public SparseGrid2D mosquitoGrid  = new SparseGrid2D(mosquitoGridWidth, mosquitoGridHeight);
   public SparseGrid2D householdGrid = new SparseGrid2D(geoGridWidth, geoGridHeight);
   public ObjectGrid2D geoGrid     = new ObjectGrid2D(geoGridWidth, geoGridHeight);
   public ObjectGrid2D elevationGrid = new ObjectGrid2D(geoGridWidth, geoGridHeight);
   public ObjectGrid2D pixelMosquitosGrid     = new ObjectGrid2D(geoGridWidth, geoGridHeight);

   public List<MeteoData> meteoData = new ArrayList<MeteoData>();
   public List<MeteoData> meteoDataComplete = new ArrayList<MeteoData>();

   public Bag mosquito_bag  = new Bag();
   public Bag household_bag = new Bag();
   public Bag human_bag     = new Bag();

   public MosquitosGenerator mosGen;
   public HouseholdsGenerator hhGen;
   public InitializeLayers initLayer;
   public InitializePixelMosquitosGrid initPixelMosquitosGrid;
   public Utils utils;
   public BicubicInterpolator bcubucInterpolator;
   public BilinearInterpolator blinearInterpolator;

   public String startDate = ""; 
   public String endDate   = ""; 

   //Geo Layes variables ----------------------------
   //public double numMosPerRiverBankMeter = 0;
   public double numMosPerHighWaterArea = 0;
   public double numMosHighLowWaterRatio = 0;
   public double propOvopositionEmergentAdults = 0.0;
   public double avgRiverBankLengthPerPixelHigh = 0;
   public double avgRiverBankLengthPerPixelLow = 0;
   public Bag riverBankPixels = new Bag();
   public int numRiverBankPixelsHigh = 0;
   public double maxElevationHighWater = 0;
   public double minElevationHighWater = 0;

   //Plasmodia variables -----------------------------
   public Plasmodium Falciparum;
   public Plasmodium Vivax;
   public Plasmodium bothPlasmodia;

   //Mosquitos variables ------------------------------
   public int numExistedMosquitos = 1;
   public int numSporogonicMosquitosFalciparum = 1;
   public int numSporogonicMosquitosVivax = 1;
   public int eggDevelopmentTime = 0;
   public double totalSporogonicFalciparum  = 0;
   public double totalSporogonicVivax       = 0;
   public int totalLifespan     = 0;
   public double probFailBite   = 0;
   public double randomWalkWeight   = 0;
   public double totalNumBite     = 0;
   public double avgNumDailyBitePerHuman     = 0;
   public int numDays     = 0;
   public double bitingHours[] = new double[24];
   public double monthlyMalariaIncidence[] = new double[12];
   public double malariaMonthlyCases = 0.0;
   public List<Double> malariaIncidenceSerie = new ArrayList<Double>();
   public int month = 0;
   public double aquaticStageTime = 0.0;

   //public int startingNumMosquitos = 0;
   public int restingTimeAfterBite = 0;
   public int restingTimeAfterLayEggs = 0;
   public int bitingPeak = 0;
   public int bitingPeakDev = 0;
   public List<Double> matingProbDist = new ArrayList<Double>();
   public double mosquitoDailySurvivalProbabilityRain = 0.0;
   public double mosquitoDailySurvivalProbabilityNoRain = 0.0;
   public double minRainWetDay = 0.0;
   public double rainSurvFact  = 0.0;
   public double timeToGetBlood = 0.0;
   public double timeToLayEggs = 0.0;
   public int numTimeToGetBlood = 0;
   public int numTimeToLayEggs = 0;

   //Humans    variables ------------------------------
   public double cAgeDepForceOfInfection = 0.0;
   public double kAgeDepForceOfInfection = 0.0;
   public double fractHumanTreated = 0.0;
   public double fractHumanAsymptomatic = 0.0;
   public double fractHumanAsymptomaticV = 0.0;
   public double fractHumanAsymptomaticF = 0.0;
   public int    asymptoSuper = 0;
   public double probFailMalariaProtection = 0;
   public double HIncidence = 0;
   public double HIncidenceVivax = 0;
   public double HIncidenceFalciparum = 0;
   public int    malariaProtection = 0;
   public int    hIdent = 0;
   public int    houseIdent = 0;
   public double protectionActivationTreshold = 0;
   public double fractPeopleAddProtection = 0;
   public double protectionPeriodFact = 0;
   public double setProtOff = 0.0;
   public double riverPatch = 0.0;
   public double minRiver = 0.0;
   public List<Double> avgPeoplePerHousehold = new ArrayList<Double>();

   public double   noMosHouseRadiusLow = 0.0;
   public double   noMosHouseRadiusHigh = 0.0;
   public boolean  noMosHouse = false;

   public double vivaxTimeRecurrence = 0.0;
   public double vivaxRiskRecurrence = 0.0;

   public List<Double> weeklyHIncidenceList  = new ArrayList<Double>();
   public List<Double> weeklyHIncidenceListF = new ArrayList<Double>();
   public List<Double> weeklyHIncidenceListV = new ArrayList<Double>();

   public List<Integer> numMosquitosList = new ArrayList<Integer>();

   public double   fractProtectedPeople = 0.0;

   //Geo variables --------------------------------
   //public static final int GEO_WIDTH = 100; 
   //public static final int GEO_HEIGHT = 100; 
   public GeomVectorField homes = new GeomVectorField(geoGridWidth,geoGridHeight);
   public GeomVectorField low_water = new GeomVectorField(geoGridWidth,geoGridHeight);
   public GeomVectorField high_water = new GeomVectorField(geoGridWidth,geoGridHeight);
   public GeomVectorField elevation = new GeomVectorField(geoGridWidth,geoGridHeight);
   public GeomVectorField rioCutted_10mBuffer = new GeomVectorField(geoGridWidth,geoGridHeight);

   public Envelope globalMBR;
   public double mosquitoCellSize = 0;;
   public double geoCellSize = 0;;
   public double globalMBRWidth;

   public double globalMBRHeight;
   public double globalMBRMinX;
   public double globalMBRMinY;

   public double numProductivePixels = 0;

   public double maxAdultEmergent = 0;

   //Chart variables ---------------------------------
   public org.jfree.data.xy.XYSeries num_infected_households_series;  

   //====================================================
   public AmaSim(long seed)
   {
      super(seed);
   }

   //====================================================
   public void start()
   {
      //System.out.println ("start amasim0");
      super.start();
      //System.out.println (global_input_file);
      //System.exit(0);

      outPath = "sim/app/AmaSim/outputs/" + outDir + "/" ;
      if(!doAnalysis.equals(""))
      {
        DoAnalysis da = new DoAnalysis(this);
        da.read(this);

        DoAnalysisHouseholds dah = new DoAnalysisHouseholds(this);
        dah.read(this);

        System.exit(0);
      }


      readRiver = new ReadNanayRiverLevels(this);
      readMalaria = new ReadMalariaPrevalence(this);

      //Read the input file -----------------------------
      ReadInput input = new ReadInput(this);
      //System.exit(0);

      num_step = input.readInt("num_step");
      num_job =  Integer.parseInt(input.readIntString("num_job", "integer"));

      equilibPeriod = input.readInt("equilibPeriod") * 24;
      if(equilibPeriod != 0)equilibration = true;
      //System.out.println (equilibPeriod);
      //System.exit(0);

      weeklyData.add(new Object[] {
          "Date", 

          //Humans Statisitcs -----------
          "Observed Malaria Prevalence",

          "Malaria Prevalence (%)",

          //"Approx. Weekly Malaria Incidence", 
          //"Approx. weekly Vivax Malaria Incidence", 
          //"Approx. weekly Falciparum Malaria Incidence", 

          "Monthly Malaria Incidence", 
          "Monthly Vivax Malaria Incidence", 
          "Monthly Falciparum Malaria Incidence", 

          "Yearly Malaria Incidence", 
          "Yearly Vivax Malaria Incidence", 
          "Yearly Falciparum Malaria Incidence", 

          "Num of humans infected this week", 
          "Average Number of Bite per human per day", 
          "Fract of susceptibles humans", 
          "Fract of infectious humans",
          "Fract of humans infected by P. Falciparum",
          "Fract of humans infected by P. Vivax",
          "Avg weekly time to symptoms",
          "Fract Human taking precautin against malaria",
          "Num of Households infected",
          "Fract households that registered at least one malaria case",
          "Fract humans that got at least one malaria case",

          //Mosquitos Statisitcs -----------
          "Number of mosquitos in this time step", 
          "Average number of mosquitos", 
          "Avg Fract of infectiuos mosquitoes", 
          "Avg Lifespan Mosquitos", 
          "Average Falciparum sporogonic cycle duration",
          "Average Vivax sporogonic cycle duration", 
          "Average gonotrophic cycle (days)", 
          "Average time to get blood (days)", 
          "Average time to lay eggs (days)", 
          "Fract weekly fail bites",

          //Environmental Statistics--------
          "Nanay River Level", 
          "Average Temperature", 
          "Average daily Rain fall (mm/m2)", 
          "Number pixels producing adult mosquitos",
          "Max number emergent adults per pixel"
          //"Density of mosquitos generated per High Water area"
          //"Old mosquitos fract"
      });

      if(input.exists("startDate") && input.exists("endDate"))
      {
         startDate =  input.readString("startDate");
         startDate = startDate.replace("-", "");
         endDate   =  input.readString("endDate");
         endDate   = endDate.replace("-", "");
         withDates = true;
      }

      //System.exit(0);
      //System.out.println (startDate);

      //Geo Layes variables ----------------------------
      numMosPerHighWaterArea = input.readDouble("numMosPerHighWaterArea");
      numMosHighLowWaterRatio = input.readDouble("numMosHighLowWaterRatio");
      propOvopositionEmergentAdults = input.readDouble("propOvopositionEmergentAdults");
      mosquitoCellSize = input.readDouble("mosquitoCellSize");
      geoCellSize = input.readDouble("geoCellSize");

      //Mosquitos parameters ------------------------
      //startingNumMosquitos = input.readInt("startingNumMosquitos");
      eggDevelopmentTime = input.readInt("eggDevelpmentTime");
      restingTimeAfterBite = input.readInt("restingTimeAfterBite");
      restingTimeAfterLayEggs = input.readInt("restingTimeAfterLayEggs");
      bitingPeak = input.readInt("bitingPeak");
      bitingPeakDev = input.readInt("bitingPeakDev");
      matingProbDist = input.readListDouble("matingProbDist");
      input.checkDist(matingProbDist, "matingProbDist");
      mosquitoDailySurvivalProbabilityRain = input.readDouble("mosquitoDailySurvivalProbabilityRain");
      mosquitoDailySurvivalProbabilityNoRain = input.readDouble("mosquitoDailySurvivalProbabilityNoRain");
      minRainWetDay = input.readDouble("minRainWetDay");
      rainSurvFact = input.readDouble("rainSurvFact");
      probFailBite = input.readDouble("probFailBite");
      randomWalkWeight = input.readDouble("randomWalkWeight");
      //bitingHours[0] = new Double[23];
      for(int i = 0; i < 24; i++){bitingHours[i] = 0.0;}
      for(int i = 0; i < 12; i++){monthlyMalariaIncidence[i] = 0.0;}
      timeToGetBlood = 0.0;
      timeToLayEggs = 0.0;
      aquaticStageTime = input.readDouble("aquaticStageTime") * 24;


      //Human     parameters ------------------------
      cAgeDepForceOfInfection = input.readDouble("cAgeDepForceOfInfection");
      kAgeDepForceOfInfection = input.readDouble("kAgeDepForceOfInfection");
      fractHumanTreated = input.readDouble("fractHumanTreated");
      fractHumanAsymptomatic = input.readDouble("fractHumanAsymptomatic");
      fractHumanAsymptomaticV = input.readDouble("fractHumanAsymptomaticV");
      fractHumanAsymptomaticF = input.readDouble("fractHumanAsymptomaticF");
      asymptoSuper = input.readInt("asymptoSuper");
      probFailMalariaProtection = input.readDouble("probFailMalariaProtection");
      malariaProtection = input.readInt("malariaProtection") * 24;
      protectionPeriodFact = input.readDouble("protectionPeriodFact");
      setProtOff = input.readDouble("setProtOff");
      riverPatch = input.readDouble("riverPatch");
      minRiver = input.readDouble("minRiver");
      avgPeoplePerHousehold = input.readListDouble("avgPeoplePerHousehold");
      fractProtectedPeople = input.readDouble("fractProtectedPeople");
      //System.exit(0);
      
      noMosHouseRadiusLow = input.readDouble("noMosHouseRadiusLow");
      noMosHouseRadiusHigh = input.readDouble("noMosHouseRadiusHigh");
      if(noMosHouseRadiusLow != 0.0  && noMosHouseRadiusHigh != 0.0) noMosHouse = true;

      vivaxTimeRecurrence = input.readDouble("vivaxTimeRecurrence") * 24;
      vivaxRiskRecurrence = input.readDouble("vivaxRiskRecurrence");

      fractPeopleAddProtection  = input.readDouble("fractPeopleAddprotection");
      protectionActivationTreshold = input.readDouble("protectionActivationTreshold");


      //Stats parameters -----------------------------
      n_step_stats =  Integer.parseInt(input.readIntString("stats", "integer"));
      String sstop =  input.readIntString("stats", "string");
      upgradeCharts = input.readInt("upgradeCharts");
      if(n_step_stats  != 0)
      {
          stats = true;
      }
      if(sstop.equals("stop"))
      {
          stats_stop = true;
      }


      //Setup the outputs ------------------------
      stats_writer = new WriteStats(this);
      writeXls = new WriteXlsOutput(this);
      writeXls.writeInput(this);
      //System.exit(0);

      //start all the simulation routines---------
      startAll startAll = new startAll(this);
      //Start repeat at 1.0 with ordering 10
      this.schedule.scheduleRepeating(1.0, 0, startAll);

      //double startTime = 0.0;
      //schedule.scheduleOnce(startTime, startAll);

      //-Series-----------------------------------
      num_infected_households_series = new org.jfree.data.xy.XYSeries("Number of Infected Households", false);
      //System.exit(0);
 


   }

   //====================================================
   public void finish()
   {
   }

   //====================================================
   public static void main(String[] args)
   {
       System.out.println ("========Simulation Starts======================");
       global_input_file = args[0];
       outDir = args[1];
       if(args.length > 2)
       {
          if(args[2].equals("doAnalysis"))doAnalysis = args[2];
       }
       //System.out.println (global_input_file);
       //System.exit(0);

       SimState state = new AmaSim(System.currentTimeMillis());
       //state.start();

       AmaSim sim = (AmaSim)state;


       // MyModel is our SimState subclass
       for(int job = 0; job < num_job; job++)
       {
          state.start();
          do
          {
              long t1 = System.currentTimeMillis();
              //print_output(state);
              //System.out.println (state.schedule.getTime());
              //System.out.println (state.schedule.time());
              //System.out.println (job);
              
              if (!state.schedule.step(state)) break;
              //Write Stats and Stop if required----------
              if(stats_stop & ((state.schedule.getTime() + 1 ) % (n_step_stats + 1) == 0))
              {
                 //System.out.println (state.schedule.getTime());
                 //System.out.println (n_step_stats);
                 System.out.println("Steps at Stop for Stats: " + state.schedule.getTime() + " Time: " + state.schedule.time());
                 break;
              }

              //Checkpoint waiting for jts serialization
              //if (state.schedule.getTime() % 8640 == 0)
                  //if(state.writeToCheckpoint(new File("out." + state.schedule.getTime() + ".checkpoint")) == null)
                  //{
                  //   System.out.println ("Null----");
                  //   System.exit(0);
                  //
                  //}

              long t2 = System.currentTimeMillis();
              runTime = t2 - t1;
              timeTimeSteps = timeTimeSteps + runTime;
              timeTimeStepsCount++; 


          }
          while(state.schedule.getTime() < num_step);

       int jobs = job + 1;
       System.out.println ("----------------------------------------");
       System.out.println ("----------------------------------------");
       System.out.println ("Terminated Job number: " + jobs);
       System.out.println ("----------------------------------------");


          //Close the Job ----------------------------
          sim.stats_job++;
       }
       System.out.println ("===============================================");
       System.out.println ("===============================================");
       System.out.println ("Simulation Ends afer " + num_job + " jobs");
       System.out.println ("Num steps of every Job: " + num_step);
       System.out.println ("===============================================");
       System.exit(0);
   }


}
