# Supplementary material for: Out of the net: An agent-based model to study human movements influence on local-scale malaria transmission
Source: PLoS One. 2018 Mar 6;13(3):e0193493. doi: 10.1371/journal.pone.0193493 (PMC5839546; doi:10.1371/journal.pone.0193493)
Supplement: S2 File — (ZIP) [file pone.0193493.s002.zip › S2/sim/app/AmaSim/src/InitializePixelMosquitosGrid.java]

/*
  Copyright 2011 by Francesco Pizzitutti
  Licensed under the Academic Free License version 3.0
  See the file "LICENSE" for more information
*/

package sim.app.AmaSim;

import sim.engine.*;
import sim.util.*;

import sim.field.grid.*;

import com.vividsolutions.jts.geom.Polygon;
import com.vividsolutions.jts.geom.MultiPolygon;
import com.vividsolutions.jts.geom.Point;
import com.vividsolutions.jts.geom.Geometry;
import com.vividsolutions.jts.geom.LineString;
import com.vividsolutions.jts.geom.Envelope;

import sim.util.geo.MasonGeometry;

public class InitializePixelMosquitosGrid
{
   private static final long serialVersionUID = 1L;

   //====================================================
   public InitializePixelMosquitosGrid(final SimState state)
   {
      final AmaSim sim = (AmaSim)state;
   }


   //====================================================
   public void initAll(final SimState state)
   {
      System.out.println("================================================");
      System.out.println("Initialize mosquitos pixels grid ...............");
      System.out.println(" ");
      
      final AmaSim sim = (AmaSim)state;

      for(int i = 0; i < sim.mosquitoGridWidth; i++)
      {
         for(int j = 0; j < sim.mosquitoGridHeight; j++)
         {
             CoverPixel cp = new CoverPixel(state, i, j);
             cp.setType("mosquito");

             //The square that corresponds to the grod coords i, j 
             //in the mosquito reference siystyem is built
             Point center = sim.utils.getCellCentralPoint(i, j, "mosquito");
             Polygon square = sim.utils.getSquareAroundPoint(center, sim.mosquitoCellSize);

             //The coverPixel gets (i, j) as grid coordinates and
             //the correspondingi suqare in the mosquito ref system 
             //as masonGeoemtry
             MasonGeometry mg = new MasonGeometry(square);
             cp.setMasonGeometry(mg);

             //System.out.println (i + " " + (-j + sim.mosquitoGridHeight - 1));
             sim.pixelMosquitosGrid.set(sim.utils.getCoordsToDisplay(state, i, j, "mosquito")[0],
                               sim.utils.getCoordsToDisplay(state, i, j, "mosquito")[1],
                               cp
                              );
         }
      }
   }


   //====================================================
   public void linkTwoGrids(final SimState state)
   {
      final AmaSim sim = (AmaSim)state;
      Bag linksM;
      Bag linksG;

      Bag pixelsMosquito = sim.pixelMosquitosGrid.elements();
      int num_mosquitosPixels = pixelsMosquito.size();

      Bag pixelsGeo = sim.geoGrid.elements();
      int num_geoPixels = pixelsGeo.size();

      int i1 = (int)Math.round(0.25 * num_geoPixels);
      int i2 = (int)Math.round(0.50 * num_geoPixels);
      int i3 = (int)Math.round(0.75 * num_geoPixels);

      for(int g =  0; g < num_geoPixels; g++)
      {
         if(i1 == g  || i2 == g  || i3== g)
         {
             double fract = Math.round(100 * g/ num_geoPixels);
             System.out.println(100 * fract/100 + "% of geo pixels done");
         }

         CoverPixel cpg = ((CoverPixel)pixelsGeo.objs[g]);

         MasonGeometry gmg      = cpg.getMasonGeometry();
         Polygon squareGeo = (Polygon)gmg.getGeometry();
         Point centerGeo   = (Point)squareGeo.getCentroid();

         double pgx = centerGeo.getX();
         double pgy = centerGeo.getY();

mosquito:
         for(int i =  0; i < num_mosquitosPixels; i++)
         {
            CoverPixel cpm = ((CoverPixel)pixelsMosquito.objs[i]);
   
            MasonGeometry mg       = cpm.getMasonGeometry();
            Polygon squareMosquito = (Polygon)mg.getGeometry();
            Point centerMosquito   = (Point)squareMosquito.getCentroid();
   
            double pmx = centerMosquito.getX();
            double pmy = centerMosquito.getY();
   
            if(
               pgx <= pmx + (sim.mosquitoCellSize * 0.5)     
            && pgx >  pmx - (sim.mosquitoCellSize * 0.5)     
            && pgy <= pmy + (sim.mosquitoCellSize * 0.5)     
            && pgy >  pmy - (sim.mosquitoCellSize * 0.5)     
                     )
             {
                 //geo pixel-------
                 linksG= new Bag();
                 linksG.add(cpm);
                 cpg.setLinkPixels(linksG);
    
                 //mosquito pixel--
                 linksM = cpm.getLinkPixels();
                 linksM.add(cpg);
                 cpm.setLinkPixels(linksM);
                 break mosquito;
             }
         }


      }


   
   }

   //====================================================
   public void setHouseholds(final SimState state)
   {
      System.out.println("setting mosquitos pixels grid households.....");

      final AmaSim sim = (AmaSim)state;

      Bag pixelsMosquito = sim.pixelMosquitosGrid.elements();
      int num_mosquitosPixels = pixelsMosquito.size();

      for(int i =  0; i < num_mosquitosPixels; i++)
      {
         CoverPixel cpm = ((CoverPixel)pixelsMosquito.objs[i]);

         cpm.setHouseholds(householdsInsidePixel(state, cpm));

         if(cpm.getHouseholds().size() == 0)cpm.setContainsHousehold(false);
         else cpm.setContainsHousehold(true);
      }
 

   }

   //====================================================
   public Bag householdsInsidePixel(SimState state, CoverPixel mcp)
   {
      final AmaSim sim = (AmaSim)state;
      //input is a mosquito pixel 
      Bag linkMCp = mcp.getLinkPixels();
      Bag households = new Bag();

      for(int i =  0; i < linkMCp.size(); i++)
      {
          CoverPixel gcp = (CoverPixel)linkMCp.objs[i];

          int x = gcp.getXcor();
          int y = gcp.getYcor();

          x = sim.utils.getCoordsFromDisplay(state, x, y, "geo")[0];
          y = sim.utils.getCoordsFromDisplay(state, x, y, "geo")[1];

          Bag gcph = sim.householdGrid.getObjectsAtLocation(x,y);

          if(gcph == null)continue;

          for(int j =  0; j < gcph.size(); j++)
          {
               households.add( (Household)gcph.objs[j] );
          }

      }
      return households;
   
   }


//============================================================   
}
