# Supplementary material for: Out of the net: An agent-based model to study human movements influence on local-scale malaria transmission
Source: PLoS One. 2018 Mar 6;13(3):e0193493. doi: 10.1371/journal.pone.0193493 (PMC5839546; doi:10.1371/journal.pone.0193493)
Supplement: S2 File — (ZIP) [file pone.0193493.s002.zip › S2/sim/app/AmaSim/src/MeteoData.java]

/*
  Copyright 2011 by Francesco Pizzitutti
  Licensed under the Academic Free License version 3.0
  See the file "LICENSE" for more information
*/

package sim.app.AmaSim;

import sim.engine.*;
import sim.util.*;

public class MeteoData
{
   private static final long serialVersionUID = 1L;

   public double  rain = 0.0;
   public double  getRain(){return rain;};
   public void    setRain(double w){rain = w;};

   public double  minT = 0.0;
   public double  getMinT(){return minT;};
   public void    setMinT(double w){minT = w;};

   public double  maxT = 0.0;
   public double  getMaxT(){return maxT;};
   public void    setMaxT(double w){maxT = w;};

   public String  date = "";
   public String  getDate(){return date;};
   public void    setDate(String w){date = w;};

   //====================================================
   public MeteoData(final SimState state)
   {
      final AmaSim sim = (AmaSim)state;
   }

//============================================================   
}
