# Supplementary material for: Out of the net: An agent-based model to study human movements influence on local-scale malaria transmission
Source: PLoS One. 2018 Mar 6;13(3):e0193493. doi: 10.1371/journal.pone.0193493 (PMC5839546; doi:10.1371/journal.pone.0193493)
Supplement: S2 File — (ZIP) [file pone.0193493.s002.zip › S2/sim/app/AmaSim/src/testAvg.bat]

@ECHO OFF

rem Saving the classpath so we can restore it at the end.
SET OLDCLASSPATH=%CLASSPATH%

set BATCH_DIR=%CD%


rem Assuming you kept this batch file in MASON_PATH\start
rem MASON_PATH is whatever .. expands to.
set STARTING_POINT=%CD%
cd ..
cd ..
cd ..
SET MASON_PATH=%CD%

SET MASON_JAR=%MASON_PATH%\all_jar
SET MASON_HOME=%MASON_PATH%\jar
SET JTS_PATH=%MASON_PATH%\jts
SET MASON_CHART_LIB=%MASON_PATH%\chart_lib
SET GEO_PATH=%MASON_PATH%\geo_mason_lib
SET CLONING=%MASON_PATH%\cloning
SET POI=%MASON_PATH%\poi


(for /F %%f IN ('dir /b /a-d "%MASON_JAR%\*.jar"') do call ignoreme.bat %MASON_JAR%\%%f%) 

rem run number 1
cd %STARTING_POINT%

"C:\Archivos de programa\Java\jdk1.8.0_11\bin\javac.exe" -Xmaxerrs 5  *.java

cd %MASON_PATH%
"C:\Archivos de programa\Java\jdk1.8.0_11\bin\java.exe"  -Xmx800M   sim.app.AmaSim.AmaSim paramsFiles\test454.params test454 doAnalysis

SET CLASSPATH=%OLDCLASSPATH%

cd %STARTING_POINT%
cd %BATCH_DIR%
