# Supplementary material for: Out of the net: An agent-based model to study human movements influence on local-scale malaria transmission
Source: PLoS One. 2018 Mar 6;13(3):e0193493. doi: 10.1371/journal.pone.0193493 (PMC5839546; doi:10.1371/journal.pone.0193493)
Supplement: S2 File — (ZIP) [file pone.0193493.s002.zip › S2/sim/display/RateAdjuster.java]

/*
  Copyright 2006 by Sean Luke and George Mason University
  Licensed under the Academic Free License version 3.0
  See the file "LICENSE" for more information
*/

package sim.display;
import sim.engine.*;

/** A simple class which maintains a frame rate fixed to no more than a given number of ticks per second.
    Typically this is used in games or visual demonstrations, where it is best to add it not to the Schedule
    but to the GUIState's minischedule.  For example, you could do this when start() and load(...) are called:
        
    <p><tt>
    myGUIState.scheduleRepeatingImmediatelyAfter(new RateAdjuster(60));  // I want 60 frames per second maximum
    </tt>
*/

public class RateAdjuster implements Steppable
    {
    long initialTime;
    long totalTics;
    boolean started = false;
    double rate;
    static final int MAX_POLL_ITERATIONS = 3; // so we don't go into a Zeno's paradox
        
    public RateAdjuster(double targetRate)
        {
        rate = targetRate;
        }
        
    public void step(SimState state)
        {
        if (!started)
            {
            initialTime = System.currentTimeMillis();
            started = true;
            }
        else
            {
            long currentTime = System.currentTimeMillis();
            long time = currentTime - initialTime;
            totalTics++;
                        
            long expectedTime = (long)(totalTics / rate * 1000);
            int count = 0;
            while (time < expectedTime && count++ < MAX_POLL_ITERATIONS )  // too fast, need to slow down
                {
                try
                    { 
                    Thread.currentThread().sleep(expectedTime - time); 
                    }
                catch (InterruptedException e) { }
                currentTime = System.currentTimeMillis();
                time = currentTime -initialTime;
                }
            
            // At this point time >= expectedTime.  So reset the clock.
            initialTime = currentTime;
            totalTics = 0;
            }
        }
    }
