# Supplementary material for: Out of the net: An agent-based model to study human movements influence on local-scale malaria transmission
Source: PLoS One. 2018 Mar 6;13(3):e0193493. doi: 10.1371/journal.pone.0193493 (PMC5839546; doi:10.1371/journal.pone.0193493)
Supplement: S2 File — (ZIP) [file pone.0193493.s002.zip › S2/sim/display/README]

sim/display

This package holds visualization widgets for the simulation toolkit.  Most
3D visualization widgets are located instead in sim/display3d.

MASON models may register themselves to be displayed when the user 
chooses "New Simulation..." from Console.java (or runs [java 
sim.display.Console] ).  Classes register themselves in the 
simulation.classes file.


Classes:


GUIState.java

An object which holds the model (the SimState) and all visualizers for 
the model at present under one umbrella.


Controller.java

An interface for widgets which control the simulation and the schedule.


SimpleController.java

A very simple widget for controlling the simulation and the schedule, 
mostly useful for games or other tasks for which Console.java is not a 
good idea.  Otherwise, rarely used.


Console.java

An elaborate widget for controlling the simulation and the schedule.  
Includes facilties for playing, stopping, pausing, resuming, saving and 
loading models, creating new models, changing model parameters, 
visualizing inspectors on the model, and other functionality.  Yes, 
Console.java really compiles to over 64 classes.  Anonymous classes are 
great.


Display.java

A 2D visualization widget for displaying 2D fields and their subsidiary 
objects.  Works with various 2D Portrayals to display and inspect those 
objects.  Capable of scrolling and scaling, making movies and pictures, 
etc.


SimApplet.java

A simple Applet subclass for setting up MASON as an applet in a web browser.


RateAdjuster.java

A Steppable which can be inserted in the Schedule or (more appropriately)
the GUIState's mini-schedule to slow down a simulation to no faster than
a given frame rate.  Useful for keeping games feeling smooth despite the
platform.


Manipulating2D.java

A simple interface for Display2D to implement.  This interface is passed
to SimplePortrayal2D classes in their handleMouseEvent(...) method rather
than the Display2D itself.  This interface may grow as additional methods
are required by these classes.


Prefs.java

A simple cover function for Java's preferences facility meant to make it
easy to retrieve, save, and delete MASON- or app-specific preferences.


Other Files:


simulation.classes	A file which contains all classes which have
			registered themselves with MASON to be displayed
			when the user chooses "New Simulation..." in the
			Console.
Camera.png		A camera icon for taking snapshots
CameraPressed.png	A "pressed" camera icon for taking snapshots
Layers.png		An icon for displaying or hiding fields
LayersPressed.png	A "pressed" icon for displaying or hiding fields
MovieOff.png		An icon indicating that no movie is recording
MovieOffPressed.png	A "pressed" icon indicating that no movie is recording
MovieOn.png		An icon indicating that a movie is recording
MovieOnPressed.png	A "pressed" icon indicating that a movie is recording
NotPlaying.png		An icon indicating that the simulation is NOT running
NotRecording.png	An icon indicating non-recording -- UNUSED
NotStopped.png		An icon indicating that the simulation is NOT stopped
Options.png		An icon for choosing display options
OptionsPressed.png	A "pressed" icon for choosing display options
PauseOff.png		An icon indicating that the simulation is NOT paused
PauseOn.png		An icon indicating that the simulation IS paused
Playing.png		An icon indicating that the simulation IS playing
Recording.png		An icon indicating recording -- UNUSED
StepOff.png		An icon indicating that the simulation is NOT stepping
StepOn.png		An icon indicating that the simulation IS stepping
Stopped.png		An icon indicating that the simulation IS stopped
Reload.png		A "reload" or "refresh" icon
ReloadPressed.png	A "pressed" versionof the reload or refresh icon
